# Supplementary material for: Genome sequences of pathogenic and non-pathogenic Pantoea ananatis strains in maize (Zea mays L.)
Source: Access Microbiol. 2025 Feb 14;7(2):000709.v3. doi: 10.1099/acmi.0.000709.v3 (PMC11829076; doi:10.1099/acmi.0.000709.v3)
Supplement: Uncited Table S1. [file acmi-7-00709-s002.xlsx]

## Sheet: Sup Table 1 - Pantoea ananatis
Gene	13_3	4_2	B13	FDAARGOS_680	LCFJ_001	LMG20103	OC5a	PA13	PNA-97-1R	PNA-99-7	S6	S7	S8
group_1027	PG.fasta_02845	PC.fasta_04082	PV.fasta_01856	NOIMIMJO_01536	NKGBFEIF_02550	KDBLBEKM_01090	AEFKEECK_03131	HLBEKCEM_03276	OLELBOHF_03210	FIEGNBAC_03888	OANKHMNP_01035	KPBLHKFI_01065	KDGAEOAM_01066
cysS	PG.fasta_02849	PC.fasta_04086	PV.fasta_01852	NOIMIMJO_01540	NKGBFEIF_02554	KDBLBEKM_01086	AEFKEECK_03135	HLBEKCEM_03280	OLELBOHF_03214	FIEGNBAC_03893	OANKHMNP_01031	KPBLHKFI_01061	KDGAEOAM_01062
ybbJ	PG.fasta_02861	PC.fasta_04098	PV.fasta_01840	NOIMIMJO_01552	NKGBFEIF_02566	KDBLBEKM_01074	AEFKEECK_03147	HLBEKCEM_03292	OLELBOHF_03226	FIEGNBAC_03905	OANKHMNP_01018	KPBLHKFI_01049	KDGAEOAM_01050
argP_3	PG.fasta_02867	PC.fasta_04104	PV.fasta_01834	NOIMIMJO_01558	NKGBFEIF_02572	KDBLBEKM_01068	AEFKEECK_03153	HLBEKCEM_03298	OLELBOHF_03232	FIEGNBAC_03912	OANKHMNP_01012	KPBLHKFI_01043	KDGAEOAM_01044
group_1031	PG.fasta_02868	PC.fasta_04105	PV.fasta_01833	NOIMIMJO_01559	NKGBFEIF_02573	KDBLBEKM_01067	AEFKEECK_03154	HLBEKCEM_03299	OLELBOHF_03233	FIEGNBAC_03913	OANKHMNP_01011	KPBLHKFI_01042	KDGAEOAM_01043
gsk	PG.fasta_02871	PC.fasta_04108	PV.fasta_01830	NOIMIMJO_01562	NKGBFEIF_02576	KDBLBEKM_01064	AEFKEECK_03157	HLBEKCEM_03302	OLELBOHF_03236	FIEGNBAC_03916	OANKHMNP_01008	KPBLHKFI_01039	KDGAEOAM_01040
mntB_2	PG.fasta_02888	PC.fasta_04125	PV.fasta_01813	NOIMIMJO_01579	NKGBFEIF_02593	KDBLBEKM_01047	AEFKEECK_03174	HLBEKCEM_03319	OLELBOHF_03253	FIEGNBAC_03933	OANKHMNP_00991	KPBLHKFI_01022	KDGAEOAM_01023
group_1034	PG.fasta_02889	PC.fasta_04126	PV.fasta_01812	NOIMIMJO_01580	NKGBFEIF_02594	KDBLBEKM_01046	AEFKEECK_03175	HLBEKCEM_03320	OLELBOHF_03254	FIEGNBAC_03934	OANKHMNP_00990	KPBLHKFI_01021	KDGAEOAM_01022
proY	PG.fasta_02945	PC.fasta_04182	PV.fasta_01756	NOIMIMJO_01723	NKGBFEIF_02650	KDBLBEKM_00989	AEFKEECK_03231	HLBEKCEM_03376	OLELBOHF_03310	FIEGNBAC_03990	OANKHMNP_00933	KPBLHKFI_00965	KDGAEOAM_00966
group_1037	PG.fasta_02967	PC.fasta_04501	PV.fasta_01734	NOIMIMJO_01745	NKGBFEIF_02673	KDBLBEKM_00967	AEFKEECK_03254	HLBEKCEM_03398	OLELBOHF_03332	FIEGNBAC_04012	OANKHMNP_00911	KPBLHKFI_00942	KDGAEOAM_00943
group_1039	PG.fasta_03003	PC.fasta_04260	PV.fasta_01692	NOIMIMJO_01791	NKGBFEIF_02716	KDBLBEKM_00928	AEFKEECK_03309	HLBEKCEM_03435	OLELBOHF_03372	FIEGNBAC_04052	OANKHMNP_00868	KPBLHKFI_00906	KDGAEOAM_00903
mtnC	PG.fasta_03029	PC.fasta_04234	PV.fasta_01666	NOIMIMJO_01816	NKGBFEIF_02742	KDBLBEKM_00902	AEFKEECK_03334	HLBEKCEM_03461	OLELBOHF_03398	FIEGNBAC_04077	OANKHMNP_00843	KPBLHKFI_00880	KDGAEOAM_00878
mtnB	PG.fasta_03030	PC.fasta_04233	PV.fasta_01665	NOIMIMJO_01817	NKGBFEIF_02743	KDBLBEKM_00901	AEFKEECK_03335	HLBEKCEM_03462	OLELBOHF_03399	FIEGNBAC_04078	OANKHMNP_00842	KPBLHKFI_00879	KDGAEOAM_00877
yafV	PG.fasta_03032	PC.fasta_04231	PV.fasta_01663	NOIMIMJO_01819	NKGBFEIF_02745	KDBLBEKM_00899	AEFKEECK_03337	HLBEKCEM_03464	OLELBOHF_03401	FIEGNBAC_04080	OANKHMNP_00840	KPBLHKFI_00877	KDGAEOAM_00875
gloB	PG.fasta_03076	PC.fasta_04187	PV.fasta_01620	NOIMIMJO_01861	NKGBFEIF_02788	KDBLBEKM_00856	AEFKEECK_03380	HLBEKCEM_03507	OLELBOHF_03444	FIEGNBAC_04123	OANKHMNP_00798	KPBLHKFI_00834	KDGAEOAM_00832
tabA_1	PG.fasta_03176	PC.fasta_03195	PV.fasta_00973	NOIMIMJO_03269	NKGBFEIF_03302	KDBLBEKM_00383	AEFKEECK_03831	HLBEKCEM_04069	OLELBOHF_04011	FIEGNBAC_02063	OANKHMNP_00380	KPBLHKFI_00381	KDGAEOAM_00385
group_1061	PG.fasta_03197	PC.fasta_03216	PV.fasta_00952	NOIMIMJO_03248	NKGBFEIF_03323	KDBLBEKM_00362	AEFKEECK_03852	HLBEKCEM_04090	OLELBOHF_04032	FIEGNBAC_02042	OANKHMNP_00359	KPBLHKFI_00360	KDGAEOAM_00364
group_1062	PG.fasta_03200	PC.fasta_03219	PV.fasta_00949	NOIMIMJO_03245	NKGBFEIF_03326	KDBLBEKM_00359	AEFKEECK_03855	HLBEKCEM_04093	OLELBOHF_04035	FIEGNBAC_02039	OANKHMNP_00356	KPBLHKFI_00357	KDGAEOAM_00361
scrB	PG.fasta_03203	PC.fasta_03222	PV.fasta_00946	NOIMIMJO_03242	NKGBFEIF_03329	KDBLBEKM_00356	AEFKEECK_03858	HLBEKCEM_04096	OLELBOHF_04038	FIEGNBAC_02036	OANKHMNP_00353	KPBLHKFI_00354	KDGAEOAM_00358
lacY	PG.fasta_03206	PC.fasta_03225	PV.fasta_00943	NOIMIMJO_03238	NKGBFEIF_03332	KDBLBEKM_00353	AEFKEECK_03861	HLBEKCEM_04099	OLELBOHF_04041	FIEGNBAC_02033	OANKHMNP_00350	KPBLHKFI_00350	KDGAEOAM_00354
group_1065	PG.fasta_03223	PC.fasta_03242	PV.fasta_00926	NOIMIMJO_03221	NKGBFEIF_03349	KDBLBEKM_00336	AEFKEECK_03878	HLBEKCEM_04116	OLELBOHF_04058	FIEGNBAC_02016	OANKHMNP_00333	KPBLHKFI_00333	KDGAEOAM_00337
group_1066	PG.fasta_03231	PC.fasta_03250	PV.fasta_00918	NOIMIMJO_03213	NKGBFEIF_03357	KDBLBEKM_00328	AEFKEECK_03886	HLBEKCEM_04124	OLELBOHF_04066	FIEGNBAC_02008	OANKHMNP_00325	KPBLHKFI_00325	KDGAEOAM_00329
trg_4	PG.fasta_03233	PC.fasta_03252	PV.fasta_00916	NOIMIMJO_03211	NKGBFEIF_03359	KDBLBEKM_00326	AEFKEECK_03888	HLBEKCEM_04126	OLELBOHF_04068	FIEGNBAC_02006	OANKHMNP_00323	KPBLHKFI_00323	KDGAEOAM_00327
acs	PG.fasta_03246	PC.fasta_03265	PV.fasta_00903	NOIMIMJO_03197	NKGBFEIF_03373	KDBLBEKM_00312	AEFKEECK_03901	HLBEKCEM_04140	OLELBOHF_04081	FIEGNBAC_01993	OANKHMNP_00309	KPBLHKFI_00309	KDGAEOAM_00313
yfcG	PG.fasta_03255	PC.fasta_03274	PV.fasta_00894	NOIMIMJO_03188	NKGBFEIF_03382	KDBLBEKM_00303	AEFKEECK_03910	HLBEKCEM_04149	OLELBOHF_04090	FIEGNBAC_01984	OANKHMNP_00300	KPBLHKFI_00300	KDGAEOAM_00304
rhaS_4	PG.fasta_03263	PC.fasta_03282	PV.fasta_00887	NOIMIMJO_03180	NKGBFEIF_03390	KDBLBEKM_00295	AEFKEECK_03918	HLBEKCEM_04157	OLELBOHF_04098	FIEGNBAC_01976	OANKHMNP_00292	KPBLHKFI_00292	KDGAEOAM_00296
group_1072	PG.fasta_03295	PC.fasta_03314	PV.fasta_00856	NOIMIMJO_03148	NKGBFEIF_03421	KDBLBEKM_00264	AEFKEECK_03950	HLBEKCEM_04188	OLELBOHF_04129	FIEGNBAC_01945	OANKHMNP_00261	KPBLHKFI_00261	KDGAEOAM_00264
group_1073	PG.fasta_03310	PC.fasta_03329	PV.fasta_00842	NOIMIMJO_03133	NKGBFEIF_03435	KDBLBEKM_00250	AEFKEECK_03964	HLBEKCEM_04202	OLELBOHF_04143	FIEGNBAC_01931	OANKHMNP_00247	KPBLHKFI_00247	KDGAEOAM_00250
yigZ	PG.fasta_03315	PC.fasta_03334	PV.fasta_02127	NOIMIMJO_03090	NKGBFEIF_03479	KDBLBEKM_00207	AEFKEECK_04007	HLBEKCEM_04246	OLELBOHF_04186	FIEGNBAC_04131	OANKHMNP_00206	KPBLHKFI_00206	KDGAEOAM_00209
fre	PG.fasta_03319	PC.fasta_03338	PV.fasta_02131	NOIMIMJO_03086	NKGBFEIF_03483	KDBLBEKM_00203	AEFKEECK_04011	HLBEKCEM_04250	OLELBOHF_04190	FIEGNBAC_04135	OANKHMNP_00202	KPBLHKFI_00202	KDGAEOAM_00205
group_1077	PG.fasta_03345	PC.fasta_03364	PV.fasta_02157	NOIMIMJO_03060	NKGBFEIF_03509	KDBLBEKM_00177	AEFKEECK_04037	HLBEKCEM_04276	OLELBOHF_04216	FIEGNBAC_04161	OANKHMNP_00176	KPBLHKFI_00176	KDGAEOAM_00178
hemC	PG.fasta_03357	PC.fasta_03376	PV.fasta_02169	NOIMIMJO_03048	NKGBFEIF_03521	KDBLBEKM_00165	AEFKEECK_04049	HLBEKCEM_04288	OLELBOHF_04228	FIEGNBAC_04173	OANKHMNP_00164	KPBLHKFI_00164	KDGAEOAM_00165
hemD	PG.fasta_03358	PC.fasta_03377	PV.fasta_02170	NOIMIMJO_03047	NKGBFEIF_03522	KDBLBEKM_00164	AEFKEECK_04050	HLBEKCEM_04289	OLELBOHF_04229	FIEGNBAC_04174	OANKHMNP_00163	KPBLHKFI_00163	KDGAEOAM_00164
rep	PG.fasta_03381	PC.fasta_03400	PV.fasta_02191	NOIMIMJO_03026	NKGBFEIF_03545	KDBLBEKM_00140	AEFKEECK_04073	HLBEKCEM_04310	OLELBOHF_04252	FIEGNBAC_04197	OANKHMNP_00140	KPBLHKFI_00142	KDGAEOAM_00141
adeP_2	PG.fasta_03427	PC.fasta_03446	PV.fasta_02236	NOIMIMJO_02981	NKGBFEIF_03590	KDBLBEKM_00094	AEFKEECK_04119	HLBEKCEM_04356	OLELBOHF_04299	FIEGNBAC_04244	OANKHMNP_00095	KPBLHKFI_00096	KDGAEOAM_00095
rpnA	PG.fasta_03442	PC.fasta_03461	PV.fasta_02251	NOIMIMJO_02966	NKGBFEIF_03605	KDBLBEKM_00079	AEFKEECK_00009	HLBEKCEM_00009	OLELBOHF_00009	FIEGNBAC_04259	OANKHMNP_00080	KPBLHKFI_00081	KDGAEOAM_00080
pmdD	PG.fasta_03443	PC.fasta_03462	PV.fasta_02252	NOIMIMJO_02965	NKGBFEIF_03606	KDBLBEKM_00078	AEFKEECK_00010	HLBEKCEM_00010	OLELBOHF_00010	FIEGNBAC_04260	OANKHMNP_00079	KPBLHKFI_00080	KDGAEOAM_00079
nanK_1	PG.fasta_03457	PC.fasta_03476	PV.fasta_02266	NOIMIMJO_02951	NKGBFEIF_03620	KDBLBEKM_00064	AEFKEECK_00024	HLBEKCEM_00024	OLELBOHF_00024	FIEGNBAC_04274	OANKHMNP_00065	KPBLHKFI_00066	KDGAEOAM_00065
bdlA_1	PG.fasta_03466	PC.fasta_03485	PV.fasta_02275	NOIMIMJO_02942	NKGBFEIF_03629	KDBLBEKM_00055	AEFKEECK_00033	HLBEKCEM_00033	OLELBOHF_00033	FIEGNBAC_04283	OANKHMNP_00056	KPBLHKFI_00057	KDGAEOAM_00056
group_1087	PG.fasta_03471	PC.fasta_03490	PV.fasta_02279	NOIMIMJO_02936	NKGBFEIF_03634	KDBLBEKM_00050	AEFKEECK_00038	HLBEKCEM_00037	OLELBOHF_00038	FIEGNBAC_04288	OANKHMNP_00051	KPBLHKFI_00052	KDGAEOAM_00051
group_1088	PG.fasta_03491	PC.fasta_03510	PV.fasta_02299	NOIMIMJO_02916	NKGBFEIF_03654	KDBLBEKM_00031	AEFKEECK_00058	HLBEKCEM_00057	OLELBOHF_00059	FIEGNBAC_04308	OANKHMNP_00031	KPBLHKFI_00032	KDGAEOAM_00031
hsrA	PG.fasta_03521	PC.fasta_03540	PV.fasta_02329	NOIMIMJO_02886	NKGBFEIF_03684	KDBLBEKM_00001	AEFKEECK_00088	HLBEKCEM_00087	OLELBOHF_00089	FIEGNBAC_04338	OANKHMNP_00001	KPBLHKFI_00001	KDGAEOAM_00001
lptC	PG.fasta_03633	PC.fasta_03648	PV.fasta_01035	NOIMIMJO_03328	NKGBFEIF_03195	KDBLBEKM_00445	AEFKEECK_03769	HLBEKCEM_03900	OLELBOHF_03858	FIEGNBAC_02125	OANKHMNP_00439	KPBLHKFI_00439	KDGAEOAM_00447
group_1101	PG.fasta_03644	PC.fasta_03637	PV.fasta_01046	NOIMIMJO_03339	NKGBFEIF_03184	KDBLBEKM_00456	AEFKEECK_03758	HLBEKCEM_03889	OLELBOHF_03847	FIEGNBAC_02136	OANKHMNP_00450	KPBLHKFI_00450	KDGAEOAM_00458
ftsI_1	PG.fasta_03683	PC.fasta_03598	PV.fasta_01085	NOIMIMJO_03378	NKGBFEIF_03145	KDBLBEKM_00495	AEFKEECK_03719	HLBEKCEM_03850	OLELBOHF_03808	FIEGNBAC_02175	OANKHMNP_00490	KPBLHKFI_00489	KDGAEOAM_00498
lptF	PG.fasta_03702	PC.fasta_03579	PV.fasta_01105	NOIMIMJO_03397	NKGBFEIF_03126	KDBLBEKM_00514	AEFKEECK_03700	HLBEKCEM_03830	OLELBOHF_03790	FIEGNBAC_02194	OANKHMNP_00507	KPBLHKFI_00510	KDGAEOAM_00517
dapE_1	PG.fasta_03707	PC.fasta_03574	PV.fasta_01107	NOIMIMJO_03399	NKGBFEIF_03123	KDBLBEKM_00519	AEFKEECK_03697	HLBEKCEM_03827	OLELBOHF_03788	FIEGNBAC_02196	OANKHMNP_00509	KPBLHKFI_00515	KDGAEOAM_00522
metI	PG.fasta_03744	PC.fasta_02472	PV.fasta_01135	NOIMIMJO_03742	NKGBFEIF_02801	KDBLBEKM_00844	AEFKEECK_03393	HLBEKCEM_03520	OLELBOHF_03456	FIEGNBAC_02544	OANKHMNP_00785	KPBLHKFI_00820	KDGAEOAM_00819
rcsF	PG.fasta_03746	PC.fasta_02470	PV.fasta_01137	NOIMIMJO_03740	NKGBFEIF_02803	KDBLBEKM_00842	AEFKEECK_03395	HLBEKCEM_03522	OLELBOHF_03458	FIEGNBAC_02542	OANKHMNP_00783	KPBLHKFI_00818	KDGAEOAM_00817
lpxA	PG.fasta_03760	PC.fasta_02456	PV.fasta_01151	NOIMIMJO_03725	NKGBFEIF_02817	KDBLBEKM_00828	AEFKEECK_03409	HLBEKCEM_03536	OLELBOHF_03472	FIEGNBAC_02528	OANKHMNP_00769	KPBLHKFI_00804	KDGAEOAM_00803
skp	PG.fasta_03763	PC.fasta_02453	PV.fasta_01154	NOIMIMJO_03722	NKGBFEIF_02820	KDBLBEKM_00825	AEFKEECK_03412	HLBEKCEM_03539	OLELBOHF_03475	FIEGNBAC_02525	OANKHMNP_00766	KPBLHKFI_00801	KDGAEOAM_00800
fhuB	PG.fasta_03786	PC.fasta_02430	PV.fasta_01177	NOIMIMJO_03699	NKGBFEIF_02843	KDBLBEKM_00802	AEFKEECK_03435	HLBEKCEM_03562	OLELBOHF_03498	FIEGNBAC_02502	OANKHMNP_00743	KPBLHKFI_00778	KDGAEOAM_00777
gluQ	PG.fasta_03795	PC.fasta_02421	PV.fasta_01186	NOIMIMJO_03690	NKGBFEIF_02852	KDBLBEKM_00793	AEFKEECK_03444	HLBEKCEM_03571	OLELBOHF_03507	FIEGNBAC_02493	OANKHMNP_00734	KPBLHKFI_00769	KDGAEOAM_00768
rhlA	PG.fasta_03810	PC.fasta_02406	PV.fasta_01201	NOIMIMJO_03675	NKGBFEIF_02867	KDBLBEKM_00778	AEFKEECK_03459	HLBEKCEM_03586	OLELBOHF_03522	FIEGNBAC_02478	OANKHMNP_00719	KPBLHKFI_00754	KDGAEOAM_00753
aroP	PG.fasta_03824	PC.fasta_02392	PV.fasta_01214	NOIMIMJO_03662	NKGBFEIF_02880	KDBLBEKM_00765	AEFKEECK_03473	HLBEKCEM_03599	OLELBOHF_03536	FIEGNBAC_02465	OANKHMNP_00706	KPBLHKFI_00740	KDGAEOAM_00740
coaE	PG.fasta_03834	PC.fasta_02382	PV.fasta_01224	NOIMIMJO_03652	NKGBFEIF_02890	KDBLBEKM_00755	AEFKEECK_03483	HLBEKCEM_03609	OLELBOHF_03546	FIEGNBAC_02455	OANKHMNP_00696	KPBLHKFI_00730	KDGAEOAM_00730
ftsA	PG.fasta_03842	PC.fasta_02374	PV.fasta_01232	NOIMIMJO_03644	NKGBFEIF_02898	KDBLBEKM_00747	AEFKEECK_03491	HLBEKCEM_03617	OLELBOHF_03554	FIEGNBAC_02447	OANKHMNP_00688	KPBLHKFI_00722	KDGAEOAM_00722
gltC_1	PG.fasta_03867	PC.fasta_02349	PV.fasta_01257	NOIMIMJO_03619	NKGBFEIF_02924	KDBLBEKM_00722	AEFKEECK_03516	HLBEKCEM_03642	OLELBOHF_03579	FIEGNBAC_02422	OANKHMNP_00663	KPBLHKFI_00697	KDGAEOAM_00697
group_1117	PG.fasta_03904	PC.fasta_02312	PV.fasta_01293	NOIMIMJO_03583	NKGBFEIF_02960	KDBLBEKM_00685	AEFKEECK_03552	HLBEKCEM_03678	OLELBOHF_03616	FIEGNBAC_02386	OANKHMNP_00627	KPBLHKFI_00661	KDGAEOAM_00660
bacC	PG.fasta_03927	PC.fasta_03717	PV.fasta_02520	NOIMIMJO_02749	NKGBFEIF_03820	KDBLBEKM_03914	AEFKEECK_00221	HLBEKCEM_00225	OLELBOHF_00227	FIEGNBAC_04530	OANKHMNP_03635	KPBLHKFI_03781	KDGAEOAM_03794
norG_3	PG.fasta_03938	PC.fasta_03728	PV.fasta_02509	NOIMIMJO_02738	NKGBFEIF_03831	KDBLBEKM_03903	AEFKEECK_00232	HLBEKCEM_00236	OLELBOHF_00238	FIEGNBAC_04519	OANKHMNP_03624	KPBLHKFI_03770	KDGAEOAM_03783
lgoD	PG.fasta_03948	PC.fasta_03738	PV.fasta_02499	NOIMIMJO_02728	NKGBFEIF_03841	KDBLBEKM_03893	AEFKEECK_00242	HLBEKCEM_00246	OLELBOHF_00248	FIEGNBAC_04509	OANKHMNP_03614	KPBLHKFI_03759	KDGAEOAM_03773
crcB	PG.fasta_03951	PC.fasta_03741	PV.fasta_02496	NOIMIMJO_02725	NKGBFEIF_03844	KDBLBEKM_03890	AEFKEECK_00245	HLBEKCEM_00249	OLELBOHF_00251	FIEGNBAC_04506	OANKHMNP_03611	KPBLHKFI_03756	KDGAEOAM_03770
group_1122	PG.fasta_03952	PC.fasta_03742	PV.fasta_02495	NOIMIMJO_02724	NKGBFEIF_03845	KDBLBEKM_03889	AEFKEECK_00246	HLBEKCEM_00250	OLELBOHF_00252	FIEGNBAC_04505	OANKHMNP_03610	KPBLHKFI_03755	KDGAEOAM_03769
group_1124	PG.fasta_03974	PC.fasta_03764	PV.fasta_02473	NOIMIMJO_02702	NKGBFEIF_03867	KDBLBEKM_03867	AEFKEECK_00268	HLBEKCEM_00272	OLELBOHF_00274	FIEGNBAC_04483	OANKHMNP_03588	KPBLHKFI_03733	KDGAEOAM_03747
dadA_2	PG.fasta_03985	PC.fasta_03775	PV.fasta_02462	NOIMIMJO_02691	NKGBFEIF_03878	KDBLBEKM_03856	AEFKEECK_00279	HLBEKCEM_00283	OLELBOHF_00285	FIEGNBAC_04472	OANKHMNP_03576	KPBLHKFI_03722	KDGAEOAM_03736
xanP_1	PG.fasta_04005	PC.fasta_03795	PV.fasta_02442	NOIMIMJO_02670	NKGBFEIF_03898	KDBLBEKM_03836	AEFKEECK_00299	HLBEKCEM_00303	OLELBOHF_00305	FIEGNBAC_04452	OANKHMNP_03557	KPBLHKFI_03702	KDGAEOAM_03716
group_1132	PG.fasta_04072	PC.fasta_02193	PV.fasta_04085	NOIMIMJO_03458	NKGBFEIF_03081	KDBLBEKM_00561	AEFKEECK_03656	HLBEKCEM_03776	OLELBOHF_03739	FIEGNBAC_02258	OANKHMNP_00529	KPBLHKFI_00536	KDGAEOAM_00545
dapA_4	PG.fasta_04074	PC.fasta_02195	PV.fasta_04087	NOIMIMJO_03460	NKGBFEIF_03079	KDBLBEKM_00563	AEFKEECK_03654	HLBEKCEM_03774	OLELBOHF_03737	FIEGNBAC_02260	OANKHMNP_00531	KPBLHKFI_00538	KDGAEOAM_00547
tabA_2	PG.fasta_04075	PC.fasta_02196	PV.fasta_04088	NOIMIMJO_03461	NKGBFEIF_03078	KDBLBEKM_00564	AEFKEECK_03653	HLBEKCEM_03773	OLELBOHF_03736	FIEGNBAC_02261	OANKHMNP_00532	KPBLHKFI_00539	KDGAEOAM_00548
axe1-6A	PG.fasta_04097	PC.fasta_02218	PV.fasta_04092	NOIMIMJO_03483	NKGBFEIF_03056	KDBLBEKM_00586	AEFKEECK_03647	HLBEKCEM_03769	OLELBOHF_03714	FIEGNBAC_02283	OANKHMNP_00534	KPBLHKFI_00561	KDGAEOAM_00570
ampC_2	PG.fasta_04122	PC.fasta_02243	PV.fasta_01362	NOIMIMJO_03517	NKGBFEIF_03029	KDBLBEKM_00618	AEFKEECK_03621	HLBEKCEM_03746	OLELBOHF_03685	FIEGNBAC_02314	OANKHMNP_00558	KPBLHKFI_00592	KDGAEOAM_00592
group_1142	PG.fasta_04129	PC.fasta_02250	PV.fasta_01355	NOIMIMJO_03524	NKGBFEIF_03022	KDBLBEKM_00625	AEFKEECK_03614	HLBEKCEM_03739	OLELBOHF_03678	FIEGNBAC_02322	OANKHMNP_00566	KPBLHKFI_00599	KDGAEOAM_00599
rihB_1	PG.fasta_04133	PC.fasta_02254	PV.fasta_01351	NOIMIMJO_03528	NKGBFEIF_03018	KDBLBEKM_00629	AEFKEECK_03610	HLBEKCEM_03735	OLELBOHF_03674	FIEGNBAC_02326	OANKHMNP_00570	KPBLHKFI_00603	KDGAEOAM_00603
group_1144	PG.fasta_04137	PC.fasta_02258	PV.fasta_01347	NOIMIMJO_03532	NKGBFEIF_03014	KDBLBEKM_00633	AEFKEECK_03606	HLBEKCEM_03731	OLELBOHF_03670	FIEGNBAC_02331	OANKHMNP_00574	KPBLHKFI_00607	KDGAEOAM_00607
rimI	PG.fasta_04143	PC.fasta_02264	PV.fasta_01341	NOIMIMJO_03538	NKGBFEIF_03008	KDBLBEKM_00639	AEFKEECK_03600	HLBEKCEM_03725	OLELBOHF_03664	FIEGNBAC_02337	OANKHMNP_00580	KPBLHKFI_00613	KDGAEOAM_00612
group_1146	PG.fasta_04149	PC.fasta_02270	PV.fasta_01335	NOIMIMJO_03544	NKGBFEIF_03002	KDBLBEKM_00645	AEFKEECK_03594	HLBEKCEM_03719	OLELBOHF_03657	FIEGNBAC_02343	OANKHMNP_00586	KPBLHKFI_00619	KDGAEOAM_00618
deoR_2	PG.fasta_04159	PC.fasta_02280	PV.fasta_01325	NOIMIMJO_03554	NKGBFEIF_02992	KDBLBEKM_00655	AEFKEECK_03584	HLBEKCEM_03709	OLELBOHF_03647	FIEGNBAC_02353	OANKHMNP_00595	KPBLHKFI_00629	KDGAEOAM_00628
fucP	PG.fasta_04161	PC.fasta_02282	PV.fasta_01323	NOIMIMJO_03556	NKGBFEIF_02990	KDBLBEKM_00657	AEFKEECK_03582	HLBEKCEM_03707	OLELBOHF_03645	FIEGNBAC_02355	OANKHMNP_00597	KPBLHKFI_00631	KDGAEOAM_00630
iucD_2	PG.fasta_04164	PC.fasta_02285	PV.fasta_01319	NOIMIMJO_03557	NKGBFEIF_02986	KDBLBEKM_00660	AEFKEECK_03578	HLBEKCEM_03704	OLELBOHF_03642	FIEGNBAC_02359	OANKHMNP_00601	KPBLHKFI_00634	KDGAEOAM_00634
rob_2	PG.fasta_04181	PC.fasta_02302	PV.fasta_01303	NOIMIMJO_03573	NKGBFEIF_02970	KDBLBEKM_00675	AEFKEECK_03562	HLBEKCEM_03688	OLELBOHF_03626	FIEGNBAC_02375	OANKHMNP_00617	KPBLHKFI_00650	KDGAEOAM_00650
group_1153	PG.fasta_04264	PC.fasta_03982	PV.fasta_03602	NOIMIMJO_02852	NKGBFEIF_03718	KDBLBEKM_04030	AEFKEECK_00121	HLBEKCEM_00122	OLELBOHF_00124	FIEGNBAC_00030	OANKHMNP_03736	KPBLHKFI_03881	KDGAEOAM_03894
polA	PG.fasta_04287	PC.fasta_03959	PV.fasta_03625	NOIMIMJO_02875	NKGBFEIF_03695	KDBLBEKM_04053	AEFKEECK_00098	HLBEKCEM_00099	OLELBOHF_00100	FIEGNBAC_00007	OANKHMNP_03759	KPBLHKFI_03904	KDGAEOAM_03917
mobA_1	PG.fasta_04291	PC.fasta_03955	PV.fasta_03629	NOIMIMJO_02879	NKGBFEIF_03691	KDBLBEKM_04057	AEFKEECK_00094	HLBEKCEM_00095	OLELBOHF_00096	FIEGNBAC_00003	OANKHMNP_03763	KPBLHKFI_03908	KDGAEOAM_03921
amyA	PG.fasta_04297	PC.fasta_01236	PV.fasta_04057	NOIMIMJO_00140	NKGBFEIF_01166	KDBLBEKM_02356	AEFKEECK_01802	HLBEKCEM_01802	OLELBOHF_01882	FIEGNBAC_01261	OANKHMNP_02208	KPBLHKFI_02314	KDGAEOAM_02324
fliF	PG.fasta_04306	PC.fasta_01245	PV.fasta_04046	NOIMIMJO_00125	NKGBFEIF_01157	KDBLBEKM_02365	AEFKEECK_01793	HLBEKCEM_01793	OLELBOHF_01873	FIEGNBAC_01270	OANKHMNP_02217	KPBLHKFI_02323	KDGAEOAM_02333
group_1158	PG.fasta_04323	PC.fasta_01262	PV.fasta_04029	NOIMIMJO_00107	NKGBFEIF_01140	KDBLBEKM_02382	AEFKEECK_01776	HLBEKCEM_01776	OLELBOHF_01856	FIEGNBAC_01287	OANKHMNP_02234	KPBLHKFI_02340	KDGAEOAM_02350
yedP	PG.fasta_04324	PC.fasta_01263	PV.fasta_04028	NOIMIMJO_00106	NKGBFEIF_01139	KDBLBEKM_02383	AEFKEECK_01775	HLBEKCEM_01775	OLELBOHF_01855	FIEGNBAC_01288	OANKHMNP_02235	KPBLHKFI_02341	KDGAEOAM_02351
dcm	PG.fasta_04331	PC.fasta_01270	PV.fasta_04021	NOIMIMJO_00099	NKGBFEIF_01132	KDBLBEKM_02390	AEFKEECK_01768	HLBEKCEM_01768	OLELBOHF_01848	FIEGNBAC_01295	OANKHMNP_02242	KPBLHKFI_02348	KDGAEOAM_02359
tsr_4	PG.fasta_04332	PC.fasta_01271	PV.fasta_04020	NOIMIMJO_00098	NKGBFEIF_01131	KDBLBEKM_02391	AEFKEECK_01767	HLBEKCEM_01767	OLELBOHF_01847	FIEGNBAC_01296	OANKHMNP_02243	KPBLHKFI_02349	KDGAEOAM_02361
pemK	PG.fasta_04338	PC.fasta_01277	PV.fasta_04014	NOIMIMJO_00092	NKGBFEIF_01125	KDBLBEKM_02396	AEFKEECK_01761	HLBEKCEM_01761	OLELBOHF_01841	FIEGNBAC_01302	OANKHMNP_02248	KPBLHKFI_02355	KDGAEOAM_02367
hmuT	PG.fasta_04346	PC.fasta_01285	PV.fasta_04008	NOIMIMJO_00087	NKGBFEIF_01119	KDBLBEKM_02401	AEFKEECK_01754	HLBEKCEM_01755	OLELBOHF_01835	FIEGNBAC_01307	OANKHMNP_02256	KPBLHKFI_02360	KDGAEOAM_02373
group_1167	PG.fasta_04365	PC.fasta_01304	PV.fasta_03398	NOIMIMJO_00063	NKGBFEIF_01106	KDBLBEKM_02417	AEFKEECK_01732	HLBEKCEM_01737	OLELBOHF_01815	FIEGNBAC_01323	OANKHMNP_02269	KPBLHKFI_02373	KDGAEOAM_02386
malQ_2	PG.fasta_04383	PC.fasta_04417	PV.fasta_02391	NOIMIMJO_02619	NKGBFEIF_03949	KDBLBEKM_03785	AEFKEECK_00350	HLBEKCEM_00354	OLELBOHF_00356	FIEGNBAC_04401	OANKHMNP_03505	KPBLHKFI_03651	KDGAEOAM_03664
group_1173	PG.fasta_04391	PC.fasta_04425	PV.fasta_02383	NOIMIMJO_02611	NKGBFEIF_03957	KDBLBEKM_03777	AEFKEECK_00358	HLBEKCEM_00362	OLELBOHF_00364	FIEGNBAC_04393	OANKHMNP_03497	KPBLHKFI_03643	KDGAEOAM_03656
group_1174	PG.fasta_04402	PC.fasta_04436	PV.fasta_02372	NOIMIMJO_02600	NKGBFEIF_03968	KDBLBEKM_03766	AEFKEECK_00369	HLBEKCEM_00373	OLELBOHF_00375	FIEGNBAC_04382	OANKHMNP_03486	KPBLHKFI_03632	KDGAEOAM_03644
yhfA	PG.fasta_04421	PC.fasta_04455	PV.fasta_02353	NOIMIMJO_02581	NKGBFEIF_03987	KDBLBEKM_03747	AEFKEECK_00389	HLBEKCEM_00392	OLELBOHF_00394	FIEGNBAC_04363	OANKHMNP_03467	KPBLHKFI_03613	KDGAEOAM_03625
group_1186	PG.fasta_04562	PC.fasta_04617	PV.fasta_04184	NOIMIMJO_02525	NKGBFEIF_04043	KDBLBEKM_03691	AEFKEECK_00445	HLBEKCEM_00448	OLELBOHF_00450	FIEGNBAC_00369	OANKHMNP_03411	KPBLHKFI_03557	KDGAEOAM_03569
nlhH	PG.fasta_00524	PC.fasta_00465	PV.fasta_00010	NOIMIMJO_00959	NKGBFEIF_01965	KDBLBEKM_01614	AEFKEECK_02569	HLBEKCEM_02657	OLELBOHF_02646	FIEGNBAC_00439	OANKHMNP_01542	KPBLHKFI_01582	KDGAEOAM_01587
group_126	PG.fasta_01435	PC.fasta_02103	PV.fasta_02055	NOIMIMJO_01939	NKGBFEIF_00314	KDBLBEKM_03157	AEFKEECK_00955	HLBEKCEM_00987	OLELBOHF_00991	FIEGNBAC_03153	OANKHMNP_02950	KPBLHKFI_03066	KDGAEOAM_03092
group_1305	PG.fasta_02540	PC.fasta_02757	PV.fasta_03882	NOIMIMJO_03784	NKGBFEIF_00423	KDBLBEKM_03051	AEFKEECK_01062	HLBEKCEM_01094	OLELBOHF_01129	FIEGNBAC_00231	OANKHMNP_02848	KPBLHKFI_02961	KDGAEOAM_02986
pal	PG.fasta_00141	PC.fasta_00082	PV.fasta_00399	NOIMIMJO_01354	NKGBFEIF_02406	KDBLBEKM_01228	AEFKEECK_02954	HLBEKCEM_03064	OLELBOHF_03031	FIEGNBAC_03467	OANKHMNP_01157	KPBLHKFI_01197	KDGAEOAM_01204
group_1349	PG.fasta_01976	PC.fasta_00946	PV.fasta_00741	NOIMIMJO_00497	NKGBFEIF_01453	KDBLBEKM_02071	AEFKEECK_02094	HLBEKCEM_02161	OLELBOHF_02171	FIEGNBAC_00908	OANKHMNP_01931	KPBLHKFI_02025	KDGAEOAM_02035
prfB	PG.fasta_01376	PC.fasta_02044	PV.fasta_01995	NOIMIMJO_01998	NKGBFEIF_00256	KDBLBEKM_03218	AEFKEECK_00895	HLBEKCEM_00927	OLELBOHF_00932	FIEGNBAC_03094	OANKHMNP_03010	KPBLHKFI_03125	KDGAEOAM_03150
iucA	PG.fasta_03189	PC.fasta_03208	PV.fasta_00960	NOIMIMJO_03256	NKGBFEIF_03315	KDBLBEKM_00370	AEFKEECK_03844	HLBEKCEM_04082	OLELBOHF_04024	FIEGNBAC_02050	OANKHMNP_00367	KPBLHKFI_00368	KDGAEOAM_00372
zipA	PG.fasta_02322	PC.fasta_02539	PV.fasta_02574	NOIMIMJO_03979	NKGBFEIF_00625	KDBLBEKM_02837	AEFKEECK_01291	HLBEKCEM_01301	OLELBOHF_01398	FIEGNBAC_01760	OANKHMNP_02675	KPBLHKFI_02762	KDGAEOAM_02797
group_144	PG.fasta_00044	PC.fasta_04396	PV.fasta_00496	NOIMIMJO_01453	NKGBFEIF_02503	KDBLBEKM_01131	AEFKEECK_03052	HLBEKCEM_03162	OLELBOHF_03128	FIEGNBAC_03564	OANKHMNP_01059	KPBLHKFI_01101	KDGAEOAM_01106
group_147	PG.fasta_00591	PC.fasta_00532	PV.fasta_02907	NOIMIMJO_00919	NKGBFEIF_01891	KDBLBEKM_01672	AEFKEECK_02506	HLBEKCEM_02584	OLELBOHF_02585	FIEGNBAC_00498	OANKHMNP_01561	KPBLHKFI_01623	KDGAEOAM_01632
group_151	PG.fasta_01289	PC.fasta_01957	PV.fasta_01909	NOIMIMJO_02083	NKGBFEIF_00169	KDBLBEKM_03347	AEFKEECK_00810	HLBEKCEM_00840	OLELBOHF_00846	FIEGNBAC_03009	OANKHMNP_03104	KPBLHKFI_03211	KDGAEOAM_03236
group_152	PG.fasta_01582	PC.fasta_01395	PV.fasta_03321	NOIMIMJO_04420	NKGBFEIF_01023	KDBLBEKM_02493	AEFKEECK_01639	HLBEKCEM_01652	OLELBOHF_01733	FIEGNBAC_01400	OANKHMNP_02344	KPBLHKFI_02448	KDGAEOAM_02462
group_155	PG.fasta_01859	PC.fasta_03931	PV.fasta_03714	NOIMIMJO_04064	NKGBFEIF_00696	KDBLBEKM_02769	AEFKEECK_01363	HLBEKCEM_01373	OLELBOHF_01456	FIEGNBAC_01676	OANKHMNP_02605	KPBLHKFI_02704	KDGAEOAM_02728
group_167	PG.fasta_02526	PC.fasta_02743	PV.fasta_03868	NOIMIMJO_03798	NKGBFEIF_00437	KDBLBEKM_03037	AEFKEECK_01076	HLBEKCEM_01108	OLELBOHF_01143	FIEGNBAC_00295	OANKHMNP_02833	KPBLHKFI_02947	KDGAEOAM_02972
group_180	PG.fasta_03192	PC.fasta_03211	PV.fasta_00957	NOIMIMJO_03253	NKGBFEIF_03318	KDBLBEKM_00367	AEFKEECK_03847	HLBEKCEM_04085	OLELBOHF_04027	FIEGNBAC_02047	OANKHMNP_00364	KPBLHKFI_00365	KDGAEOAM_00369
uidC	PG.fasta_03303	PC.fasta_03322	PV.fasta_00848	NOIMIMJO_03140	NKGBFEIF_03429	KDBLBEKM_00256	AEFKEECK_03958	HLBEKCEM_04196	OLELBOHF_04137	FIEGNBAC_01937	OANKHMNP_00253	KPBLHKFI_00253	KDGAEOAM_00256
group_190	PG.fasta_04000	PC.fasta_03790	PV.fasta_02447	NOIMIMJO_02675	NKGBFEIF_03893	KDBLBEKM_03841	AEFKEECK_00294	HLBEKCEM_00298	OLELBOHF_00300	FIEGNBAC_04457	OANKHMNP_03562	KPBLHKFI_03707	KDGAEOAM_03721
ydiV_2	PG.fasta_04099	PC.fasta_02220	PV.fasta_04095	NOIMIMJO_03486	NKGBFEIF_03054	KDBLBEKM_00588	AEFKEECK_03645	HLBEKCEM_03766	OLELBOHF_03712	FIEGNBAC_02286	OANKHMNP_00536	KPBLHKFI_00563	KDGAEOAM_00573
group_202	PG.fasta_00024	PC.fasta_04376	PV.fasta_00518	NOIMIMJO_01475	NKGBFEIF_02523	KDBLBEKM_01110	AEFKEECK_03086	HLBEKCEM_03183	OLELBOHF_03148	FIEGNBAC_03585	OANKHMNP_01050	KPBLHKFI_01079	KDGAEOAM_01085
group_203	PG.fasta_00042	PC.fasta_04394	PV.fasta_00498	NOIMIMJO_01455	NKGBFEIF_02505	KDBLBEKM_01129	AEFKEECK_03054	HLBEKCEM_03164	OLELBOHF_03130	FIEGNBAC_03566	OANKHMNP_01057	KPBLHKFI_01099	KDGAEOAM_01104
glnQ_3	PG.fasta_00235	PC.fasta_00176	PV.fasta_00305	NOIMIMJO_01260	NKGBFEIF_02312	KDBLBEKM_01323	AEFKEECK_02860	HLBEKCEM_02967	OLELBOHF_02937	FIEGNBAC_03372	OANKHMNP_01251	KPBLHKFI_01290	KDGAEOAM_01298
pqiC	PG.fasta_00344	PC.fasta_00285	PV.fasta_00195	NOIMIMJO_01150	NKGBFEIF_02202	KDBLBEKM_01429	AEFKEECK_02750	HLBEKCEM_02840	OLELBOHF_02828	FIEGNBAC_03263	OANKHMNP_01359	KPBLHKFI_01398	KDGAEOAM_01406
fimD	PG.fasta_00480	PC.fasta_00421	PV.fasta_00054	NOIMIMJO_01004	NKGBFEIF_02009	KDBLBEKM_01569	AEFKEECK_02613	HLBEKCEM_02702	OLELBOHF_02691	FIEGNBAC_04589	OANKHMNP_01497	KPBLHKFI_01537	KDGAEOAM_01542
group_215	PG.fasta_00592	PC.fasta_00533	PV.fasta_02905	NOIMIMJO_00917	NKGBFEIF_01889	KDBLBEKM_01674	AEFKEECK_02504	HLBEKCEM_02583	OLELBOHF_02583	FIEGNBAC_00500	OANKHMNP_01563	KPBLHKFI_01624	KDGAEOAM_01634
group_218	PG.fasta_00641	PC.fasta_00582	PV.fasta_02857	NOIMIMJO_00843	NKGBFEIF_01818	KDBLBEKM_01721	AEFKEECK_02456	HLBEKCEM_02511	OLELBOHF_02535	FIEGNBAC_00548	OANKHMNP_01601	KPBLHKFI_01672	KDGAEOAM_01682
group_220	PG.fasta_00741	PC.fasta_00682	PV.fasta_02759	NOIMIMJO_00746	NKGBFEIF_01720	KDBLBEKM_01818	AEFKEECK_02358	HLBEKCEM_02414	OLELBOHF_02436	FIEGNBAC_00647	OANKHMNP_01698	KPBLHKFI_01769	KDGAEOAM_01779
auaH	PG.fasta_00786	PC.fasta_00727	PV.fasta_00532	NOIMIMJO_00700	NKGBFEIF_01675	KDBLBEKM_01862	AEFKEECK_02313	HLBEKCEM_02369	OLELBOHF_02391	FIEGNBAC_00692	OANKHMNP_01733	KPBLHKFI_01815	KDGAEOAM_01824
oqxB27	PG.fasta_00820	PC.fasta_00761	PV.fasta_00565	NOIMIMJO_00666	NKGBFEIF_01642	KDBLBEKM_01895	AEFKEECK_02280	HLBEKCEM_02336	OLELBOHF_02358	FIEGNBAC_00725	OANKHMNP_01766	KPBLHKFI_01848	KDGAEOAM_01857
group_226	PG.fasta_02155	PC.fasta_01126	PV.fasta_03918	NOIMIMJO_00304	NKGBFEIF_01277	KDBLBEKM_02247	AEFKEECK_01915	HLBEKCEM_01971	OLELBOHF_01993	FIEGNBAC_01086	OANKHMNP_02107	KPBLHKFI_02203	KDGAEOAM_02213
yycE	PG.fasta_00885	PC.fasta_00826	PV.fasta_00632	NOIMIMJO_00606	NKGBFEIF_01574	KDBLBEKM_01963	AEFKEECK_02214	HLBEKCEM_02270	OLELBOHF_02292	FIEGNBAC_00791	OANKHMNP_01827	KPBLHKFI_01914	KDGAEOAM_01923
group_229	PG.fasta_00886	PC.fasta_00827	PV.fasta_00633	NOIMIMJO_00605	NKGBFEIF_01573	KDBLBEKM_01964	AEFKEECK_02213	HLBEKCEM_02269	OLELBOHF_02291	FIEGNBAC_00792	OANKHMNP_01828	KPBLHKFI_01915	KDGAEOAM_01924
group_230	PG.fasta_00898	PC.fasta_00839	PV.fasta_00645	NOIMIMJO_00593	NKGBFEIF_01561	KDBLBEKM_01976	AEFKEECK_02201	HLBEKCEM_02257	OLELBOHF_02279	FIEGNBAC_00804	OANKHMNP_01840	KPBLHKFI_01927	KDGAEOAM_01936
group_232	PG.fasta_00904	PC.fasta_00845	PV.fasta_00651	NOIMIMJO_00587	NKGBFEIF_01547	KDBLBEKM_01982	AEFKEECK_02195	HLBEKCEM_02251	OLELBOHF_02273	FIEGNBAC_00810	OANKHMNP_01846	KPBLHKFI_01933	KDGAEOAM_01942
group_233	PG.fasta_00939	PC.fasta_01611	PV.fasta_03095	NOIMIMJO_02477	NKGBFEIF_04091	KDBLBEKM_03643	AEFKEECK_00493	HLBEKCEM_00497	OLELBOHF_00498	FIEGNBAC_02580	OANKHMNP_03363	KPBLHKFI_03509	KDGAEOAM_03522
group_235	PG.fasta_00960	PC.fasta_01632	PV.fasta_03073	NOIMIMJO_02456	NKGBFEIF_04112	KDBLBEKM_03623	AEFKEECK_00514	HLBEKCEM_00518	OLELBOHF_00519	FIEGNBAC_02601	OANKHMNP_03343	KPBLHKFI_03488	KDGAEOAM_03502
group_236	PG.fasta_01057	PC.fasta_01729	PV.fasta_02976	NOIMIMJO_02368	NKGBFEIF_04209	KDBLBEKM_03527	AEFKEECK_00612	HLBEKCEM_00615	OLELBOHF_00617	FIEGNBAC_02698	OANKHMNP_03251	KPBLHKFI_03391	KDGAEOAM_03404
group_242	PG.fasta_01068	PC.fasta_01740	PV.fasta_02965	NOIMIMJO_02357	NKGBFEIF_00008	KDBLBEKM_03517	AEFKEECK_00623	HLBEKCEM_00626	OLELBOHF_00628	FIEGNBAC_02709	OANKHMNP_03239	KPBLHKFI_03380	KDGAEOAM_03394
group_248	PG.fasta_01533	PC.fasta_01346	PV.fasta_03370	NOIMIMJO_00021	NKGBFEIF_01078	KDBLBEKM_02445	AEFKEECK_01688	HLBEKCEM_01701	OLELBOHF_01782	FIEGNBAC_01351	OANKHMNP_02295	KPBLHKFI_02397	KDGAEOAM_02413
ccmD	PG.fasta_01864	PC.fasta_03936	PV.fasta_03719	NOIMIMJO_04059	NKGBFEIF_00691	KDBLBEKM_02773	AEFKEECK_01358	HLBEKCEM_01368	OLELBOHF_01451	FIEGNBAC_01681	OANKHMNP_02610	KPBLHKFI_02709	KDGAEOAM_02733
group_255	PG.fasta_02016	PC.fasta_00986	PV.fasta_00780	NOIMIMJO_00459	NKGBFEIF_01415	KDBLBEKM_02110	AEFKEECK_02055	HLBEKCEM_02112	OLELBOHF_02133	FIEGNBAC_00948	OANKHMNP_01970	KPBLHKFI_02064	KDGAEOAM_02074
yobA	PG.fasta_02158	PC.fasta_01129	PV.fasta_03750	NOIMIMJO_00301	NKGBFEIF_01274	KDBLBEKM_02250	AEFKEECK_01912	HLBEKCEM_01968	OLELBOHF_01990	FIEGNBAC_01089	OANKHMNP_02110	KPBLHKFI_02206	KDGAEOAM_02216
hexR_1	PG.fasta_02166	PC.fasta_01137	PV.fasta_03758	NOIMIMJO_00293	NKGBFEIF_01266	KDBLBEKM_02258	AEFKEECK_01904	HLBEKCEM_01960	OLELBOHF_01982	FIEGNBAC_01097	OANKHMNP_02119	KPBLHKFI_02214	KDGAEOAM_02224
group_259	PG.fasta_02217	PC.fasta_01188	PV.fasta_03808	NOIMIMJO_00175	NKGBFEIF_01214	KDBLBEKM_02308	AEFKEECK_01852	HLBEKCEM_01843	OLELBOHF_01930	FIEGNBAC_01213	OANKHMNP_02170	KPBLHKFI_02264	KDGAEOAM_02275
group_263	PG.fasta_02306	PC.fasta_02523	PV.fasta_02558	NOIMIMJO_04000	NKGBFEIF_00640	KDBLBEKM_02822	AEFKEECK_01307	HLBEKCEM_01317	OLELBOHF_01414	FIEGNBAC_01744	OANKHMNP_02659	KPBLHKFI_02746	KDGAEOAM_02782
group_264	PG.fasta_02351	PC.fasta_02568	PV.fasta_02603	NOIMIMJO_03950	NKGBFEIF_00596	KDBLBEKM_02866	AEFKEECK_01262	HLBEKCEM_01272	OLELBOHF_01369	FIEGNBAC_01789	OANKHMNP_02704	KPBLHKFI_02792	KDGAEOAM_02826
group_267	PG.fasta_02528	PC.fasta_02745	PV.fasta_03870	NOIMIMJO_03796	NKGBFEIF_00435	KDBLBEKM_03039	AEFKEECK_01074	HLBEKCEM_01106	OLELBOHF_01141	FIEGNBAC_00297	OANKHMNP_02836	KPBLHKFI_02949	KDGAEOAM_02974
group_281	PG.fasta_02852	PC.fasta_04089	PV.fasta_01849	NOIMIMJO_01543	NKGBFEIF_02557	KDBLBEKM_01083	AEFKEECK_03138	HLBEKCEM_03283	OLELBOHF_03217	FIEGNBAC_03896	OANKHMNP_01027	KPBLHKFI_01058	KDGAEOAM_01059
group_288	PG.fasta_03199	PC.fasta_03218	PV.fasta_00950	NOIMIMJO_03246	NKGBFEIF_03325	KDBLBEKM_00360	AEFKEECK_03854	HLBEKCEM_04092	OLELBOHF_04034	FIEGNBAC_02040	OANKHMNP_00357	KPBLHKFI_00358	KDGAEOAM_00362
group_289	PG.fasta_03232	PC.fasta_03251	PV.fasta_00917	NOIMIMJO_03212	NKGBFEIF_03358	KDBLBEKM_00327	AEFKEECK_03887	HLBEKCEM_04125	OLELBOHF_04067	FIEGNBAC_02007	OANKHMNP_00324	KPBLHKFI_00324	KDGAEOAM_00328
group_290	PG.fasta_03268	PC.fasta_03287	PV.fasta_00882	NOIMIMJO_03175	NKGBFEIF_03395	KDBLBEKM_00290	AEFKEECK_03923	HLBEKCEM_04162	OLELBOHF_04103	FIEGNBAC_01971	OANKHMNP_00287	KPBLHKFI_00287	KDGAEOAM_00291
ubiJ_1	PG.fasta_03327	PC.fasta_03346	PV.fasta_02139	NOIMIMJO_03078	NKGBFEIF_03491	KDBLBEKM_00195	AEFKEECK_04019	HLBEKCEM_04258	OLELBOHF_04198	FIEGNBAC_04143	OANKHMNP_00194	KPBLHKFI_00194	KDGAEOAM_00196
wecD	PG.fasta_03370	PC.fasta_03389	PV.fasta_02182	NOIMIMJO_03035	NKGBFEIF_03534	KDBLBEKM_00152	AEFKEECK_04062	HLBEKCEM_04301	OLELBOHF_04241	FIEGNBAC_04186	OANKHMNP_00151	KPBLHKFI_00151	KDGAEOAM_00152
entH	PG.fasta_03649	PC.fasta_03632	PV.fasta_01051	NOIMIMJO_03344	NKGBFEIF_03179	KDBLBEKM_00461	AEFKEECK_03753	HLBEKCEM_03884	OLELBOHF_03842	FIEGNBAC_02141	OANKHMNP_00455	KPBLHKFI_00455	KDGAEOAM_00463
group_300	PG.fasta_03680	PC.fasta_03601	PV.fasta_01082	NOIMIMJO_03375	NKGBFEIF_03148	KDBLBEKM_00492	AEFKEECK_03722	HLBEKCEM_03853	OLELBOHF_03811	FIEGNBAC_02172	OANKHMNP_00487	KPBLHKFI_00486	KDGAEOAM_00495
fhuA_2	PG.fasta_03789	PC.fasta_02427	PV.fasta_01180	NOIMIMJO_03696	NKGBFEIF_02846	KDBLBEKM_00799	AEFKEECK_03438	HLBEKCEM_03565	OLELBOHF_03501	FIEGNBAC_02499	OANKHMNP_00740	KPBLHKFI_00775	KDGAEOAM_00774
pgrR_2	PG.fasta_03819	PC.fasta_02397	PV.fasta_01209	NOIMIMJO_03667	NKGBFEIF_02875	KDBLBEKM_00770	AEFKEECK_03468	HLBEKCEM_03594	OLELBOHF_03531	FIEGNBAC_02470	OANKHMNP_00711	KPBLHKFI_00746	KDGAEOAM_00745
aceF	PG.fasta_03821	PC.fasta_02395	PV.fasta_01211	NOIMIMJO_03665	NKGBFEIF_02877	KDBLBEKM_00768	AEFKEECK_03470	HLBEKCEM_03596	OLELBOHF_03533	FIEGNBAC_02468	OANKHMNP_00709	KPBLHKFI_00744	KDGAEOAM_00743
group_311	PG.fasta_04366	PC.fasta_01305	PV.fasta_03397	NOIMIMJO_00062	NKGBFEIF_01105	KDBLBEKM_02418	AEFKEECK_01731	HLBEKCEM_01736	OLELBOHF_01814	FIEGNBAC_01324	OANKHMNP_02270	KPBLHKFI_02374	KDGAEOAM_02387
group_314	PG.fasta_04563	PC.fasta_04618	PV.fasta_04185	NOIMIMJO_02524	NKGBFEIF_04044	KDBLBEKM_03690	AEFKEECK_00446	HLBEKCEM_00449	OLELBOHF_00451	FIEGNBAC_00370	OANKHMNP_03410	KPBLHKFI_03556	KDGAEOAM_03568
moaD	PG.fasta_00180	PC.fasta_00121	PV.fasta_00360	NOIMIMJO_01315	NKGBFEIF_02367	KDBLBEKM_01267	AEFKEECK_02915	HLBEKCEM_03025	OLELBOHF_02992	FIEGNBAC_03428	OANKHMNP_01196	KPBLHKFI_01236	KDGAEOAM_01242
idi	PG.fasta_00205	PC.fasta_00146	PV.fasta_00335	NOIMIMJO_01290	NKGBFEIF_02342	KDBLBEKM_01292	AEFKEECK_02890	HLBEKCEM_02997	OLELBOHF_02967	FIEGNBAC_03403	OANKHMNP_01221	KPBLHKFI_01260	KDGAEOAM_01267
yehX	PG.fasta_00208	PC.fasta_00149	PV.fasta_00332	NOIMIMJO_01287	NKGBFEIF_02339	KDBLBEKM_01295	AEFKEECK_02887	HLBEKCEM_02994	OLELBOHF_02964	FIEGNBAC_03400	OANKHMNP_01224	KPBLHKFI_01264	KDGAEOAM_01271
gudP_1	PG.fasta_00219	PC.fasta_00160	PV.fasta_00321	NOIMIMJO_01276	NKGBFEIF_02328	KDBLBEKM_01306	AEFKEECK_02876	HLBEKCEM_02983	OLELBOHF_02953	FIEGNBAC_03388	OANKHMNP_01235	KPBLHKFI_01274	KDGAEOAM_01282
nocT	PG.fasta_00227	PC.fasta_00168	PV.fasta_00313	NOIMIMJO_01268	NKGBFEIF_02320	KDBLBEKM_01315	AEFKEECK_02868	HLBEKCEM_02975	OLELBOHF_02945	FIEGNBAC_03380	OANKHMNP_01243	KPBLHKFI_01282	KDGAEOAM_01290
group_355	PG.fasta_00266	PC.fasta_00207	PV.fasta_00274	NOIMIMJO_01229	NKGBFEIF_02281	KDBLBEKM_01352	AEFKEECK_02829	HLBEKCEM_02919	OLELBOHF_02906	FIEGNBAC_03341	OANKHMNP_01280	KPBLHKFI_01319	KDGAEOAM_01327
cydD	PG.fasta_00294	PC.fasta_00235	PV.fasta_00246	NOIMIMJO_01201	NKGBFEIF_02253	KDBLBEKM_01380	AEFKEECK_02801	HLBEKCEM_02891	OLELBOHF_02878	FIEGNBAC_03313	OANKHMNP_01308	KPBLHKFI_01347	KDGAEOAM_01355
group_358	PG.fasta_00314	PC.fasta_00255	PV.fasta_00226	NOIMIMJO_01181	NKGBFEIF_02233	KDBLBEKM_01400	AEFKEECK_02781	HLBEKCEM_02871	OLELBOHF_02858	FIEGNBAC_03293	OANKHMNP_01328	KPBLHKFI_01367	KDGAEOAM_01376
group_361	PG.fasta_00381	PC.fasta_00322	PV.fasta_00157	NOIMIMJO_01103	NKGBFEIF_02109	KDBLBEKM_01469	AEFKEECK_02712	HLBEKCEM_02802	OLELBOHF_02790	FIEGNBAC_03224	OANKHMNP_01397	KPBLHKFI_01437	KDGAEOAM_01444
group_362	PG.fasta_00387	PC.fasta_00328	PV.fasta_00147	NOIMIMJO_01097	NKGBFEIF_02102	KDBLBEKM_01476	AEFKEECK_02706	HLBEKCEM_02795	OLELBOHF_02785	FIEGNBAC_04683	OANKHMNP_01403	KPBLHKFI_01443	KDGAEOAM_01450
smvA	PG.fasta_00403	PC.fasta_00344	PV.fasta_00131	NOIMIMJO_01081	NKGBFEIF_02086	KDBLBEKM_01492	AEFKEECK_02690	HLBEKCEM_02779	OLELBOHF_02769	FIEGNBAC_04667	OANKHMNP_01420	KPBLHKFI_01460	KDGAEOAM_01466
thiK	PG.fasta_00455	PC.fasta_00396	PV.fasta_00079	NOIMIMJO_01029	NKGBFEIF_02034	KDBLBEKM_01544	AEFKEECK_02638	HLBEKCEM_02727	OLELBOHF_02717	FIEGNBAC_04615	OANKHMNP_01472	KPBLHKFI_01512	KDGAEOAM_01518
yegT	PG.fasta_00491	PC.fasta_00432	PV.fasta_00043	NOIMIMJO_00992	NKGBFEIF_01998	KDBLBEKM_01581	AEFKEECK_02602	HLBEKCEM_02690	OLELBOHF_02679	FIEGNBAC_04577	OANKHMNP_01509	KPBLHKFI_01549	KDGAEOAM_01554
group_368	PG.fasta_00501	PC.fasta_00442	PV.fasta_00033	NOIMIMJO_00982	NKGBFEIF_01988	KDBLBEKM_01591	AEFKEECK_02592	HLBEKCEM_02680	OLELBOHF_02669	FIEGNBAC_04567	OANKHMNP_01519	KPBLHKFI_01559	KDGAEOAM_01565
adh_1	PG.fasta_00520	PC.fasta_00461	PV.fasta_00014	NOIMIMJO_00963	NKGBFEIF_01969	KDBLBEKM_01610	AEFKEECK_02573	HLBEKCEM_02661	OLELBOHF_02650	FIEGNBAC_04548	OANKHMNP_01538	KPBLHKFI_01578	KDGAEOAM_01584
prmC	PG.fasta_00614	PC.fasta_00555	PV.fasta_02883	NOIMIMJO_00869	NKGBFEIF_01844	KDBLBEKM_01695	AEFKEECK_02482	HLBEKCEM_02538	OLELBOHF_02561	FIEGNBAC_00522	OANKHMNP_01575	KPBLHKFI_01646	KDGAEOAM_01656
rbsC_5	PG.fasta_00643	PC.fasta_00584	PV.fasta_02856	NOIMIMJO_00842	NKGBFEIF_01817	KDBLBEKM_01722	AEFKEECK_02455	HLBEKCEM_02510	OLELBOHF_02534	FIEGNBAC_00549	OANKHMNP_01602	KPBLHKFI_01673	KDGAEOAM_01683
group_381	PG.fasta_00727	PC.fasta_00668	PV.fasta_02773	NOIMIMJO_00759	NKGBFEIF_01735	KDBLBEKM_01804	AEFKEECK_02372	HLBEKCEM_02428	OLELBOHF_02450	FIEGNBAC_00632	OANKHMNP_01685	KPBLHKFI_01756	KDGAEOAM_01765
group_382	PG.fasta_00738	PC.fasta_00679	PV.fasta_02762	NOIMIMJO_00749	NKGBFEIF_01724	KDBLBEKM_01815	AEFKEECK_02361	HLBEKCEM_02417	OLELBOHF_02439	FIEGNBAC_00643	OANKHMNP_01695	KPBLHKFI_01766	KDGAEOAM_01776
group_383	PG.fasta_00742	PC.fasta_00683	PV.fasta_02758	NOIMIMJO_00745	NKGBFEIF_01719	KDBLBEKM_01819	AEFKEECK_02357	HLBEKCEM_02413	OLELBOHF_02435	FIEGNBAC_00648	OANKHMNP_01699	KPBLHKFI_01770	KDGAEOAM_01780
group_384	PG.fasta_00747	PC.fasta_00688	PV.fasta_02753	NOIMIMJO_00740	NKGBFEIF_01714	KDBLBEKM_01824	AEFKEECK_02352	HLBEKCEM_02408	OLELBOHF_02430	FIEGNBAC_00653	OANKHMNP_01704	KPBLHKFI_01775	KDGAEOAM_01785
group_389	PG.fasta_00792	PC.fasta_00733	PV.fasta_00537	NOIMIMJO_00694	NKGBFEIF_01670	KDBLBEKM_01867	AEFKEECK_02308	HLBEKCEM_02364	OLELBOHF_02386	FIEGNBAC_00697	OANKHMNP_01738	KPBLHKFI_01820	KDGAEOAM_01830
rluA_1	PG.fasta_00801	PC.fasta_00742	PV.fasta_00546	NOIMIMJO_00685	NKGBFEIF_01661	KDBLBEKM_01876	AEFKEECK_02299	HLBEKCEM_02355	OLELBOHF_02377	FIEGNBAC_00706	OANKHMNP_01747	KPBLHKFI_01829	KDGAEOAM_01839
group_391	PG.fasta_00817	PC.fasta_00758	PV.fasta_00562	NOIMIMJO_00669	NKGBFEIF_01645	KDBLBEKM_01892	AEFKEECK_02283	HLBEKCEM_02339	OLELBOHF_02361	FIEGNBAC_00722	OANKHMNP_01763	KPBLHKFI_01845	KDGAEOAM_01855
group_393	PG.fasta_00850	PC.fasta_00791	PV.fasta_00595	NOIMIMJO_00635	NKGBFEIF_01612	KDBLBEKM_01926	AEFKEECK_02251	HLBEKCEM_02306	OLELBOHF_02329	FIEGNBAC_00755	OANKHMNP_01796	KPBLHKFI_01877	KDGAEOAM_01886
arsC	PG.fasta_00877	PC.fasta_00818	PV.fasta_00623	NOIMIMJO_00611	NKGBFEIF_01583	KDBLBEKM_01954	AEFKEECK_02223	HLBEKCEM_02278	OLELBOHF_02301	FIEGNBAC_00783	OANKHMNP_01818	KPBLHKFI_01905	KDGAEOAM_01914
mdh	PG.fasta_00944	PC.fasta_01616	PV.fasta_03089	NOIMIMJO_02472	NKGBFEIF_04096	KDBLBEKM_03638	AEFKEECK_00498	HLBEKCEM_00502	OLELBOHF_00503	FIEGNBAC_02585	OANKHMNP_03358	KPBLHKFI_03504	KDGAEOAM_03517
group_401	PG.fasta_00971	PC.fasta_01643	PV.fasta_03062	NOIMIMJO_02445	NKGBFEIF_04123	KDBLBEKM_03612	AEFKEECK_00525	HLBEKCEM_00529	OLELBOHF_00530	FIEGNBAC_02612	OANKHMNP_03332	KPBLHKFI_03477	KDGAEOAM_03491
fbaA_5	PG.fasta_01181	PC.fasta_01849	PV.fasta_03493	NOIMIMJO_02283	NKGBFEIF_00075	KDBLBEKM_03453	AEFKEECK_00703	HLBEKCEM_00732	OLELBOHF_00738	FIEGNBAC_02784	OANKHMNP_03187	KPBLHKFI_03317	KDGAEOAM_03330
hisC_2	PG.fasta_01217	PC.fasta_01885	PV.fasta_03457	NOIMIMJO_02247	NKGBFEIF_00111	KDBLBEKM_03418	AEFKEECK_00739	HLBEKCEM_00768	OLELBOHF_00774	FIEGNBAC_02820	OANKHMNP_03151	KPBLHKFI_03281	KDGAEOAM_03294
group_412	PG.fasta_01233	PC.fasta_01901	PV.fasta_03441	NOIMIMJO_02241	NKGBFEIF_00127	KDBLBEKM_03403	AEFKEECK_00754	HLBEKCEM_00784	OLELBOHF_00790	FIEGNBAC_02835	OANKHMNP_03134	KPBLHKFI_03266	KDGAEOAM_03278
group_414	PG.fasta_01234	PC.fasta_01902	PV.fasta_03440	NOIMIMJO_02240	NKGBFEIF_00128	KDBLBEKM_03402	AEFKEECK_00755	HLBEKCEM_00785	OLELBOHF_00791	FIEGNBAC_02836	OANKHMNP_03132	KPBLHKFI_03265	KDGAEOAM_03277
group_418	PG.fasta_01290	PC.fasta_01958	PV.fasta_01910	NOIMIMJO_02082	NKGBFEIF_00170	KDBLBEKM_03346	AEFKEECK_00811	HLBEKCEM_00841	OLELBOHF_00847	FIEGNBAC_03010	OANKHMNP_03103	KPBLHKFI_03210	KDGAEOAM_03235
group_420	PG.fasta_01299	PC.fasta_01967	PV.fasta_01918	NOIMIMJO_02074	NKGBFEIF_00178	KDBLBEKM_03338	AEFKEECK_00819	HLBEKCEM_00849	OLELBOHF_00855	FIEGNBAC_03018	OANKHMNP_03096	KPBLHKFI_03202	KDGAEOAM_03227
group_421	PG.fasta_01349	PC.fasta_02017	PV.fasta_01968	NOIMIMJO_02025	NKGBFEIF_00229	KDBLBEKM_03288	AEFKEECK_00868	HLBEKCEM_00900	OLELBOHF_00905	FIEGNBAC_03067	OANKHMNP_03047	KPBLHKFI_03152	KDGAEOAM_03177
ygdR_3	PG.fasta_01384	PC.fasta_02052	PV.fasta_02003	NOIMIMJO_01990	NKGBFEIF_00264	KDBLBEKM_03210	AEFKEECK_00903	HLBEKCEM_00935	OLELBOHF_00940	FIEGNBAC_03102	OANKHMNP_03002	KPBLHKFI_03117	KDGAEOAM_03142
group_425	PG.fasta_01393	PC.fasta_02061	PV.fasta_02012	NOIMIMJO_01981	NKGBFEIF_00273	KDBLBEKM_03200	AEFKEECK_00912	HLBEKCEM_00944	OLELBOHF_00949	FIEGNBAC_03111	OANKHMNP_02993	KPBLHKFI_03108	KDGAEOAM_03133
cpg2	PG.fasta_01434	PC.fasta_02102	PV.fasta_02053	NOIMIMJO_01940	NKGBFEIF_00313	KDBLBEKM_03159	AEFKEECK_00953	HLBEKCEM_00985	OLELBOHF_00990	FIEGNBAC_03152	OANKHMNP_02953	KPBLHKFI_03068	KDGAEOAM_03093
group_427	PG.fasta_01439	PC.fasta_02107	PV.fasta_02059	NOIMIMJO_01935	NKGBFEIF_00318	KDBLBEKM_03153	AEFKEECK_00959	HLBEKCEM_00991	OLELBOHF_00995	FIEGNBAC_03157	OANKHMNP_02946	KPBLHKFI_03062	KDGAEOAM_03088
comB	PG.fasta_01465	PC.fasta_02133	PV.fasta_02085	NOIMIMJO_01909	NKGBFEIF_00344	KDBLBEKM_03127	AEFKEECK_00985	HLBEKCEM_01017	OLELBOHF_01021	FIEGNBAC_03183	OANKHMNP_02920	KPBLHKFI_03036	KDGAEOAM_03062
mutS	PG.fasta_01467	PC.fasta_02135	PV.fasta_02087	NOIMIMJO_01907	NKGBFEIF_00346	KDBLBEKM_03125	AEFKEECK_00987	HLBEKCEM_01019	OLELBOHF_01023	FIEGNBAC_03185	OANKHMNP_02918	KPBLHKFI_03034	KDGAEOAM_03060
pknD_2	PG.fasta_01504	PC.fasta_01317	PV.fasta_03393	NOIMIMJO_00049	NKGBFEIF_01102	KDBLBEKM_02421	AEFKEECK_01716	HLBEKCEM_01724	OLELBOHF_01810	FIEGNBAC_01327	OANKHMNP_02273	KPBLHKFI_02377	KDGAEOAM_02390
rbsC_3	PG.fasta_01540	PC.fasta_01353	PV.fasta_03363	NOIMIMJO_00014	NKGBFEIF_01071	KDBLBEKM_02452	AEFKEECK_01681	HLBEKCEM_01694	OLELBOHF_01775	FIEGNBAC_01358	OANKHMNP_02302	KPBLHKFI_02404	KDGAEOAM_02420
glpR_1	PG.fasta_01619	PC.fasta_01432	PV.fasta_03285	NOIMIMJO_04335	NKGBFEIF_00939	KDBLBEKM_02528	AEFKEECK_01603	HLBEKCEM_01616	OLELBOHF_01696	FIEGNBAC_01438	OANKHMNP_02382	KPBLHKFI_02477	KDGAEOAM_02500
inaZ	PG.fasta_04114	PC.fasta_02235	PV.fasta_01369	NOIMIMJO_03509	NKGBFEIF_03037	KDBLBEKM_00610	AEFKEECK_03628	HLBEKCEM_03753	OLELBOHF_03692	FIEGNBAC_02307	OANKHMNP_00551	KPBLHKFI_00585	KDGAEOAM_00584
group_440	PG.fasta_01635	PC.fasta_01448	PV.fasta_03267	NOIMIMJO_04317	NKGBFEIF_00921	KDBLBEKM_02546	AEFKEECK_01587	HLBEKCEM_01598	OLELBOHF_01680	FIEGNBAC_01454	OANKHMNP_02398	KPBLHKFI_02495	KDGAEOAM_02518
mdoD_2	PG.fasta_01781	PC.fasta_03853	PV.fasta_03638	NOIMIMJO_04140	NKGBFEIF_00772	KDBLBEKM_02693	AEFKEECK_01443	HLBEKCEM_01451	OLELBOHF_01534	FIEGNBAC_01598	OANKHMNP_02529	KPBLHKFI_02627	KDGAEOAM_02651
group_452	PG.fasta_01834	PC.fasta_03906	PV.fasta_03689	NOIMIMJO_04089	NKGBFEIF_00721	KDBLBEKM_02744	AEFKEECK_01388	HLBEKCEM_01398	OLELBOHF_01481	FIEGNBAC_01651	OANKHMNP_02580	KPBLHKFI_02679	KDGAEOAM_02703
group_454	PG.fasta_01841	PC.fasta_03913	PV.fasta_03696	NOIMIMJO_04082	NKGBFEIF_00714	KDBLBEKM_02751	AEFKEECK_01381	HLBEKCEM_01391	OLELBOHF_01474	FIEGNBAC_01658	OANKHMNP_02587	KPBLHKFI_02686	KDGAEOAM_02710
fadL	PG.fasta_01857	PC.fasta_03929	PV.fasta_03712	NOIMIMJO_04066	NKGBFEIF_00698	KDBLBEKM_02767	AEFKEECK_01365	HLBEKCEM_01375	OLELBOHF_01458	FIEGNBAC_01674	OANKHMNP_02603	KPBLHKFI_02702	KDGAEOAM_02726
rppH_1	PG.fasta_01892	PC.fasta_00862	PV.fasta_00658	NOIMIMJO_00581	NKGBFEIF_01537	KDBLBEKM_01990	AEFKEECK_02177	HLBEKCEM_02245	OLELBOHF_02254	FIEGNBAC_00827	OANKHMNP_01854	KPBLHKFI_01942	KDGAEOAM_01951
pucD	PG.fasta_01931	PC.fasta_00901	PV.fasta_00697	NOIMIMJO_00542	NKGBFEIF_01498	KDBLBEKM_02027	AEFKEECK_02139	HLBEKCEM_02206	OLELBOHF_02216	FIEGNBAC_00864	OANKHMNP_01885	KPBLHKFI_01980	KDGAEOAM_01989
benM_1	PG.fasta_01946	PC.fasta_00916	PV.fasta_00712	NOIMIMJO_00527	NKGBFEIF_01483	KDBLBEKM_02041	AEFKEECK_02124	HLBEKCEM_02191	OLELBOHF_02201	FIEGNBAC_00878	OANKHMNP_01900	KPBLHKFI_01994	KDGAEOAM_02004
fumD	PG.fasta_01958	PC.fasta_00928	PV.fasta_00723	NOIMIMJO_00515	NKGBFEIF_01471	KDBLBEKM_02053	AEFKEECK_02112	HLBEKCEM_02179	OLELBOHF_02189	FIEGNBAC_00890	OANKHMNP_01912	KPBLHKFI_02006	KDGAEOAM_02017
group_474	PG.fasta_01987	PC.fasta_00957	PV.fasta_00752	NOIMIMJO_00487	NKGBFEIF_01443	KDBLBEKM_02082	AEFKEECK_02083	HLBEKCEM_02151	OLELBOHF_02161	FIEGNBAC_00919	OANKHMNP_01942	KPBLHKFI_02036	KDGAEOAM_02046
trpGD_1	PG.fasta_02040	PC.fasta_01010	PV.fasta_00804	NOIMIMJO_00418	NKGBFEIF_01390	KDBLBEKM_02134	AEFKEECK_02031	HLBEKCEM_02088	OLELBOHF_02109	FIEGNBAC_00972	OANKHMNP_01994	KPBLHKFI_02088	KDGAEOAM_02098
oppA_2	PG.fasta_02061	PC.fasta_01031	PV.fasta_00825	NOIMIMJO_00397	NKGBFEIF_01369	KDBLBEKM_02154	AEFKEECK_02010	HLBEKCEM_02067	OLELBOHF_02088	FIEGNBAC_00993	OANKHMNP_02014	KPBLHKFI_02109	KDGAEOAM_02119
group_480	PG.fasta_02077	PC.fasta_01048	PV.fasta_03996	NOIMIMJO_00381	NKGBFEIF_01353	KDBLBEKM_02169	AEFKEECK_01993	HLBEKCEM_02049	OLELBOHF_02071	FIEGNBAC_01010	OANKHMNP_02030	KPBLHKFI_02126	KDGAEOAM_02135
pdeD	PG.fasta_02117	PC.fasta_01088	PV.fasta_03956	NOIMIMJO_00341	NKGBFEIF_01313	KDBLBEKM_02209	AEFKEECK_01953	HLBEKCEM_02009	OLELBOHF_02031	FIEGNBAC_01050	OANKHMNP_02071	KPBLHKFI_02166	KDGAEOAM_02175
group_483	PG.fasta_02151	PC.fasta_01122	PV.fasta_03922	NOIMIMJO_00307	NKGBFEIF_01279	KDBLBEKM_02243	AEFKEECK_01919	HLBEKCEM_01975	OLELBOHF_01997	FIEGNBAC_01084	OANKHMNP_02105	KPBLHKFI_02199	KDGAEOAM_02209
aqpZ	PG.fasta_02193	PC.fasta_01164	PV.fasta_03784	NOIMIMJO_00265	NKGBFEIF_01239	KDBLBEKM_02284	AEFKEECK_01878	HLBEKCEM_01933	OLELBOHF_01955	FIEGNBAC_01124	OANKHMNP_02146	KPBLHKFI_02240	KDGAEOAM_02250
nanK_2	PG.fasta_02282	PC.fasta_02499	PV.fasta_03732	NOIMIMJO_04024	NKGBFEIF_00678	KDBLBEKM_02786	AEFKEECK_01345	HLBEKCEM_01355	OLELBOHF_01438	FIEGNBAC_01705	OANKHMNP_02621	KPBLHKFI_02722	KDGAEOAM_02744
ipdC	PG.fasta_02300	PC.fasta_02517	PV.fasta_02552	NOIMIMJO_04006	NKGBFEIF_00646	KDBLBEKM_02816	AEFKEECK_01313	HLBEKCEM_01323	OLELBOHF_01420	FIEGNBAC_01738	OANKHMNP_02653	KPBLHKFI_02740	KDGAEOAM_02776
group_497	PG.fasta_02347	PC.fasta_02564	PV.fasta_02599	NOIMIMJO_03954	NKGBFEIF_00600	KDBLBEKM_02862	AEFKEECK_01266	HLBEKCEM_01276	OLELBOHF_01373	FIEGNBAC_01785	OANKHMNP_02700	KPBLHKFI_02787	KDGAEOAM_02822
group_498	PG.fasta_02361	PC.fasta_02578	PV.fasta_02613	NOIMIMJO_03940	NKGBFEIF_00586	KDBLBEKM_02875	AEFKEECK_01252	HLBEKCEM_01262	OLELBOHF_01359	FIEGNBAC_01799	OANKHMNP_02714	KPBLHKFI_02803	KDGAEOAM_02836
metK	PG.fasta_01341	PC.fasta_02009	PV.fasta_01960	NOIMIMJO_02033	NKGBFEIF_00220	KDBLBEKM_03296	AEFKEECK_00860	HLBEKCEM_00891	OLELBOHF_00897	FIEGNBAC_03059	OANKHMNP_03055	KPBLHKFI_03160	KDGAEOAM_03185
esaR	PG.fasta_01923	PC.fasta_00893	PV.fasta_00688	NOIMIMJO_00551	NKGBFEIF_01507	KDBLBEKM_02018	AEFKEECK_02147	HLBEKCEM_02215	OLELBOHF_02224	FIEGNBAC_00856	OANKHMNP_01876	KPBLHKFI_01971	KDGAEOAM_01980
rsxB	PG.fasta_00765	PC.fasta_00706	PV.fasta_02735	NOIMIMJO_00722	NKGBFEIF_01696	KDBLBEKM_01842	AEFKEECK_02334	HLBEKCEM_02390	OLELBOHF_02412	FIEGNBAC_00671	OANKHMNP_01723	KPBLHKFI_01794	KDGAEOAM_01804
speD	PG.fasta_03809	PC.fasta_02407	PV.fasta_01200	NOIMIMJO_03676	NKGBFEIF_02866	KDBLBEKM_00779	AEFKEECK_03458	HLBEKCEM_03585	OLELBOHF_03521	FIEGNBAC_02479	OANKHMNP_00720	KPBLHKFI_00755	KDGAEOAM_00754
ssuE	PG.fasta_00334	PC.fasta_00275	PV.fasta_00206	NOIMIMJO_01161	NKGBFEIF_02213	KDBLBEKM_01419	AEFKEECK_02761	HLBEKCEM_02851	OLELBOHF_02838	FIEGNBAC_03273	OANKHMNP_01348	KPBLHKFI_01387	KDGAEOAM_01396
rhaR_1	PG.fasta_03257	PC.fasta_03276	PV.fasta_00892	NOIMIMJO_03186	NKGBFEIF_03384	KDBLBEKM_00301	AEFKEECK_03912	HLBEKCEM_04151	OLELBOHF_04092	FIEGNBAC_01982	OANKHMNP_00298	KPBLHKFI_00298	KDGAEOAM_00302
rsxE	PG.fasta_00761	PC.fasta_00702	PV.fasta_02739	NOIMIMJO_00726	NKGBFEIF_01700	KDBLBEKM_01838	AEFKEECK_02338	HLBEKCEM_02394	OLELBOHF_02416	FIEGNBAC_00667	OANKHMNP_01718	KPBLHKFI_01789	KDGAEOAM_01799
sufC	PG.fasta_00690	PC.fasta_00631	PV.fasta_02810	NOIMIMJO_00795	NKGBFEIF_01772	KDBLBEKM_01768	AEFKEECK_02409	HLBEKCEM_02464	OLELBOHF_02487	FIEGNBAC_00596	OANKHMNP_01649	KPBLHKFI_01719	KDGAEOAM_01729
group_4997	PG.fasta_02985	PC.fasta_04519	PV.fasta_01716	NOIMIMJO_01763	NKGBFEIF_02691	KDBLBEKM_00949	AEFKEECK_03272	HLBEKCEM_03416	OLELBOHF_03350	FIEGNBAC_04030	OANKHMNP_00893	KPBLHKFI_00924	KDGAEOAM_00925
kdpC	PG.fasta_03959	PC.fasta_03749	PV.fasta_02488	NOIMIMJO_02717	NKGBFEIF_03852	KDBLBEKM_03882	AEFKEECK_00253	HLBEKCEM_00257	OLELBOHF_00259	FIEGNBAC_04498	OANKHMNP_03603	KPBLHKFI_03748	KDGAEOAM_03762
flgC	PG.fasta_00424	PC.fasta_00365	PV.fasta_00110	NOIMIMJO_01060	NKGBFEIF_02065	KDBLBEKM_01513	AEFKEECK_02669	HLBEKCEM_02758	OLELBOHF_02748	FIEGNBAC_04646	OANKHMNP_01441	KPBLHKFI_01481	KDGAEOAM_01487
group_500	PG.fasta_02383	PC.fasta_02600	PV.fasta_02634	NOIMIMJO_03919	NKGBFEIF_00565	KDBLBEKM_02896	AEFKEECK_01231	HLBEKCEM_01241	OLELBOHF_01338	FIEGNBAC_01820	OANKHMNP_02735	KPBLHKFI_02824	KDGAEOAM_02857
rpmA	PG.fasta_03647	PC.fasta_03634	PV.fasta_01049	NOIMIMJO_03342	NKGBFEIF_03181	KDBLBEKM_00459	AEFKEECK_03755	HLBEKCEM_03886	OLELBOHF_03844	FIEGNBAC_02139	OANKHMNP_00453	KPBLHKFI_00453	KDGAEOAM_00461
group_5001	PG.fasta_01030	PC.fasta_01702	PV.fasta_03003	NOIMIMJO_02395	NKGBFEIF_04182	KDBLBEKM_03554	AEFKEECK_00585	HLBEKCEM_00588	OLELBOHF_00590	FIEGNBAC_02671	OANKHMNP_03278	KPBLHKFI_03418	KDGAEOAM_03431
group_5002	PG.fasta_00010	PC.fasta_04362	PV.fasta_04148	NOIMIMJO_01494	NKGBFEIF_02540	KDBLBEKM_01100	AEFKEECK_03104	HLBEKCEM_03190	OLELBOHF_03163	FIEGNBAC_03877	OANKHMNP_01041	KPBLHKFI_01075	KDGAEOAM_01077
zntB_2	PG.fasta_01988	PC.fasta_00958	PV.fasta_00753	NOIMIMJO_00486	NKGBFEIF_01442	KDBLBEKM_02083	AEFKEECK_02082	HLBEKCEM_02150	OLELBOHF_02160	FIEGNBAC_00920	OANKHMNP_01943	KPBLHKFI_02037	KDGAEOAM_02047
lysO	PG.fasta_00286	PC.fasta_00227	PV.fasta_00254	NOIMIMJO_01209	NKGBFEIF_02261	KDBLBEKM_01372	AEFKEECK_02809	HLBEKCEM_02899	OLELBOHF_02886	FIEGNBAC_03321	OANKHMNP_01300	KPBLHKFI_01339	KDGAEOAM_01347
srlR_1	PG.fasta_00637	PC.fasta_00578	PV.fasta_02861	NOIMIMJO_00847	NKGBFEIF_01822	KDBLBEKM_01717	AEFKEECK_02460	HLBEKCEM_02515	OLELBOHF_02539	FIEGNBAC_00544	OANKHMNP_01597	KPBLHKFI_01668	KDGAEOAM_01678
yeiP	PG.fasta_01724	PC.fasta_01537	PV.fasta_03204	NOIMIMJO_04224	NKGBFEIF_00829	KDBLBEKM_02633	AEFKEECK_01499	HLBEKCEM_01509	OLELBOHF_01591	FIEGNBAC_01541	OANKHMNP_02474	KPBLHKFI_02572	KDGAEOAM_02594
group_5007	PG.fasta_01845	PC.fasta_03917	PV.fasta_03700	NOIMIMJO_04078	NKGBFEIF_00710	KDBLBEKM_02755	AEFKEECK_01377	HLBEKCEM_01387	OLELBOHF_01470	FIEGNBAC_01662	OANKHMNP_02591	KPBLHKFI_02690	KDGAEOAM_02714
mntR	PG.fasta_00242	PC.fasta_00183	PV.fasta_00298	NOIMIMJO_01253	NKGBFEIF_02305	KDBLBEKM_01328	AEFKEECK_02853	HLBEKCEM_02960	OLELBOHF_02930	FIEGNBAC_03365	OANKHMNP_01256	KPBLHKFI_01295	KDGAEOAM_01303
rplL	PG.fasta_04591	PC.fasta_04570	PV.fasta_04213	NOIMIMJO_03110	NKGBFEIF_03458	KDBLBEKM_00228	AEFKEECK_03987	HLBEKCEM_04225	OLELBOHF_04166	FIEGNBAC_00388	OANKHMNP_00226	KPBLHKFI_00226	KDGAEOAM_00229
ettA	PG.fasta_04158	PC.fasta_02279	PV.fasta_01326	NOIMIMJO_03553	NKGBFEIF_02993	KDBLBEKM_00654	AEFKEECK_03585	HLBEKCEM_03710	OLELBOHF_03648	FIEGNBAC_02352	OANKHMNP_00594	KPBLHKFI_00628	KDGAEOAM_00627
lpxC	PG.fasta_03840	PC.fasta_02376	PV.fasta_01230	NOIMIMJO_03646	NKGBFEIF_02896	KDBLBEKM_00749	AEFKEECK_03489	HLBEKCEM_03615	OLELBOHF_03552	FIEGNBAC_02449	OANKHMNP_00690	KPBLHKFI_00724	KDGAEOAM_00724
bioB	PG.fasta_00170	PC.fasta_00111	PV.fasta_00370	NOIMIMJO_01325	NKGBFEIF_02377	KDBLBEKM_01257	AEFKEECK_02925	HLBEKCEM_03035	OLELBOHF_03002	FIEGNBAC_03438	OANKHMNP_01186	KPBLHKFI_01226	KDGAEOAM_01232
acpP_1	PG.fasta_00443	PC.fasta_00384	PV.fasta_00091	NOIMIMJO_01041	NKGBFEIF_02046	KDBLBEKM_01532	AEFKEECK_02650	HLBEKCEM_02739	OLELBOHF_02729	FIEGNBAC_04627	OANKHMNP_01460	KPBLHKFI_01500	KDGAEOAM_01506
secF	PG.fasta_02937	PC.fasta_04174	PV.fasta_01764	NOIMIMJO_01628	NKGBFEIF_02642	KDBLBEKM_00998	AEFKEECK_03223	HLBEKCEM_03368	OLELBOHF_03302	FIEGNBAC_03982	OANKHMNP_00942	KPBLHKFI_00973	KDGAEOAM_00974
group_5015	PG.fasta_04019	PC.fasta_03809	PV.fasta_02428	NOIMIMJO_02656	NKGBFEIF_03912	KDBLBEKM_03822	AEFKEECK_00313	HLBEKCEM_00317	OLELBOHF_00319	FIEGNBAC_04438	OANKHMNP_03543	KPBLHKFI_03688	KDGAEOAM_03702
tatA_2	PG.fasta_03325	PC.fasta_03344	PV.fasta_02137	NOIMIMJO_03080	NKGBFEIF_03489	KDBLBEKM_00197	AEFKEECK_04017	HLBEKCEM_04256	OLELBOHF_04196	FIEGNBAC_04141	OANKHMNP_00196	KPBLHKFI_00196	KDGAEOAM_00199
dppC	PG.fasta_03400	PC.fasta_03419	PV.fasta_02209	NOIMIMJO_03008	NKGBFEIF_03563	KDBLBEKM_00121	AEFKEECK_04092	HLBEKCEM_04329	OLELBOHF_04271	FIEGNBAC_04215	OANKHMNP_00122	KPBLHKFI_00124	KDGAEOAM_00122
cysT	PG.fasta_02333	PC.fasta_02550	PV.fasta_02585	NOIMIMJO_03968	NKGBFEIF_00614	KDBLBEKM_02848	AEFKEECK_01280	HLBEKCEM_01290	OLELBOHF_01387	FIEGNBAC_01771	OANKHMNP_02686	KPBLHKFI_02773	KDGAEOAM_02809
ybjN	PG.fasta_00269	PC.fasta_00210	PV.fasta_00271	NOIMIMJO_01226	NKGBFEIF_02278	KDBLBEKM_01355	AEFKEECK_02826	HLBEKCEM_02916	OLELBOHF_02903	FIEGNBAC_03338	OANKHMNP_01283	KPBLHKFI_01322	KDGAEOAM_01330
group_502	PG.fasta_02389	PC.fasta_02606	PV.fasta_02640	NOIMIMJO_03913	NKGBFEIF_00559	KDBLBEKM_02902	AEFKEECK_01225	HLBEKCEM_01235	OLELBOHF_01332	FIEGNBAC_01827	OANKHMNP_02741	KPBLHKFI_02830	KDGAEOAM_02863
ygbE	PG.fasta_01456	PC.fasta_02124	PV.fasta_02076	NOIMIMJO_01918	NKGBFEIF_00335	KDBLBEKM_03136	AEFKEECK_00976	HLBEKCEM_01008	OLELBOHF_01012	FIEGNBAC_03174	OANKHMNP_02929	KPBLHKFI_03045	KDGAEOAM_03071
hslV	PG.fasta_04204	PC.fasta_04042	PV.fasta_03541	NOIMIMJO_02791	NKGBFEIF_03778	KDBLBEKM_03956	AEFKEECK_00179	HLBEKCEM_00183	OLELBOHF_00184	FIEGNBAC_00090	OANKHMNP_03675	KPBLHKFI_03821	KDGAEOAM_03835
apaG	PG.fasta_03883	PC.fasta_02333	PV.fasta_01273	NOIMIMJO_03603	NKGBFEIF_02940	KDBLBEKM_00706	AEFKEECK_03532	HLBEKCEM_03658	OLELBOHF_03595	FIEGNBAC_02406	OANKHMNP_00647	KPBLHKFI_00681	KDGAEOAM_00681
rfaH	PG.fasta_03321	PC.fasta_03340	PV.fasta_02133	NOIMIMJO_03084	NKGBFEIF_03485	KDBLBEKM_00201	AEFKEECK_04013	HLBEKCEM_04252	OLELBOHF_04192	FIEGNBAC_04137	OANKHMNP_00200	KPBLHKFI_00200	KDGAEOAM_00203
group_5024	PG.fasta_01009	PC.fasta_01681	PV.fasta_03024	NOIMIMJO_02415	NKGBFEIF_04161	KDBLBEKM_03575	AEFKEECK_00563	HLBEKCEM_00567	OLELBOHF_00568	FIEGNBAC_02650	OANKHMNP_03299	KPBLHKFI_03439	KDGAEOAM_03453
kdsA	PG.fasta_00617	PC.fasta_00558	PV.fasta_02880	NOIMIMJO_00866	NKGBFEIF_01841	KDBLBEKM_01698	AEFKEECK_02479	HLBEKCEM_02535	OLELBOHF_02558	FIEGNBAC_00525	OANKHMNP_01578	KPBLHKFI_01649	KDGAEOAM_01659
bamD	PG.fasta_01500	PC.fasta_02168	PV.fasta_02121	NOIMIMJO_01874	NKGBFEIF_00380	KDBLBEKM_03092	AEFKEECK_01020	HLBEKCEM_01051	OLELBOHF_01085	FIEGNBAC_03217	OANKHMNP_02889	KPBLHKFI_03003	KDGAEOAM_03030
yfbR	PG.fasta_01799	PC.fasta_03871	PV.fasta_03656	NOIMIMJO_04122	NKGBFEIF_00754	KDBLBEKM_02711	AEFKEECK_01425	HLBEKCEM_01433	OLELBOHF_01516	FIEGNBAC_01616	OANKHMNP_02547	KPBLHKFI_02645	KDGAEOAM_02669
trmL_2	PG.fasta_04224	PC.fasta_04022	PV.fasta_03561	NOIMIMJO_02811	NKGBFEIF_03758	KDBLBEKM_03976	AEFKEECK_00159	HLBEKCEM_00163	OLELBOHF_00164	FIEGNBAC_00070	OANKHMNP_03695	KPBLHKFI_03841	KDGAEOAM_03855
envZ	PG.fasta_04393	PC.fasta_04427	PV.fasta_02381	NOIMIMJO_02609	NKGBFEIF_03959	KDBLBEKM_03775	AEFKEECK_00360	HLBEKCEM_00364	OLELBOHF_00366	FIEGNBAC_04391	OANKHMNP_03495	KPBLHKFI_03641	KDGAEOAM_03654
upp	PG.fasta_02390	PC.fasta_02607	PV.fasta_02641	NOIMIMJO_03912	NKGBFEIF_00558	KDBLBEKM_02903	AEFKEECK_01224	HLBEKCEM_01234	OLELBOHF_01331	FIEGNBAC_01828	OANKHMNP_02742	KPBLHKFI_02831	KDGAEOAM_02864
argB	PG.fasta_04191	PC.fasta_04055	PV.fasta_03528	NOIMIMJO_02778	NKGBFEIF_03791	KDBLBEKM_03943	AEFKEECK_00192	HLBEKCEM_00196	OLELBOHF_00197	FIEGNBAC_00103	OANKHMNP_03662	KPBLHKFI_03808	KDGAEOAM_03822
ybjG_1	PG.fasta_00262	PC.fasta_00203	PV.fasta_00278	NOIMIMJO_01233	NKGBFEIF_02285	KDBLBEKM_01348	AEFKEECK_02833	HLBEKCEM_02923	OLELBOHF_02910	FIEGNBAC_03345	OANKHMNP_01276	KPBLHKFI_01315	KDGAEOAM_01323
bolA	PG.fasta_02910	PC.fasta_04147	PV.fasta_01791	NOIMIMJO_01601	NKGBFEIF_02615	KDBLBEKM_01025	AEFKEECK_03196	HLBEKCEM_03341	OLELBOHF_03275	FIEGNBAC_03955	OANKHMNP_00969	KPBLHKFI_01000	KDGAEOAM_01001
bcp_1	PG.fasta_02373	PC.fasta_02590	PV.fasta_02624	NOIMIMJO_03929	NKGBFEIF_00575	KDBLBEKM_02886	AEFKEECK_01241	HLBEKCEM_01251	OLELBOHF_01348	FIEGNBAC_01810	OANKHMNP_02725	KPBLHKFI_02814	KDGAEOAM_02847
pfp	PG.fasta_00843	PC.fasta_00784	PV.fasta_00588	NOIMIMJO_00642	NKGBFEIF_01619	KDBLBEKM_01919	AEFKEECK_02258	HLBEKCEM_02313	OLELBOHF_02336	FIEGNBAC_00748	OANKHMNP_01789	KPBLHKFI_01870	KDGAEOAM_01879
pepA	PG.fasta_03701	PC.fasta_03580	PV.fasta_01104	NOIMIMJO_03396	NKGBFEIF_03127	KDBLBEKM_00513	AEFKEECK_03701	HLBEKCEM_03831	OLELBOHF_03791	FIEGNBAC_02193	OANKHMNP_00506	KPBLHKFI_00509	KDGAEOAM_00516
group_5036	PG.fasta_00733	PC.fasta_00674	PV.fasta_02767	NOIMIMJO_00753	NKGBFEIF_01729	KDBLBEKM_01810	AEFKEECK_02366	HLBEKCEM_02422	OLELBOHF_02444	FIEGNBAC_00638	OANKHMNP_01691	KPBLHKFI_01762	KDGAEOAM_01771
atpD	PG.fasta_03495	PC.fasta_03514	PV.fasta_02303	NOIMIMJO_02912	NKGBFEIF_03658	KDBLBEKM_00027	AEFKEECK_00062	HLBEKCEM_00061	OLELBOHF_00063	FIEGNBAC_04312	OANKHMNP_00027	KPBLHKFI_00028	KDGAEOAM_00027
group_5038	PG.fasta_00963	PC.fasta_01635	PV.fasta_03070	NOIMIMJO_02453	NKGBFEIF_04115	KDBLBEKM_03620	AEFKEECK_00517	HLBEKCEM_00521	OLELBOHF_00522	FIEGNBAC_02604	OANKHMNP_03340	KPBLHKFI_03485	KDGAEOAM_03499
group_5039	PG.fasta_01953	PC.fasta_00923	PV.fasta_00718	NOIMIMJO_00520	NKGBFEIF_01476	KDBLBEKM_02048	AEFKEECK_02117	HLBEKCEM_02184	OLELBOHF_02194	FIEGNBAC_00885	OANKHMNP_01907	KPBLHKFI_02001	KDGAEOAM_02012
rplN	PG.fasta_04545	PC.fasta_04600	PV.fasta_04167	NOIMIMJO_02542	NKGBFEIF_04026	KDBLBEKM_03708	AEFKEECK_00428	HLBEKCEM_00431	OLELBOHF_00433	FIEGNBAC_00352	OANKHMNP_03428	KPBLHKFI_03574	KDGAEOAM_03586
greA	PG.fasta_03651	PC.fasta_03630	PV.fasta_01053	NOIMIMJO_03346	NKGBFEIF_03177	KDBLBEKM_00463	AEFKEECK_03751	HLBEKCEM_03882	OLELBOHF_03840	FIEGNBAC_02143	OANKHMNP_00457	KPBLHKFI_00457	KDGAEOAM_00465
rnpA	PG.fasta_03433	PC.fasta_03452	PV.fasta_02242	NOIMIMJO_02975	NKGBFEIF_03596	KDBLBEKM_00088	AEFKEECK_04125	HLBEKCEM_04362	OLELBOHF_04305	FIEGNBAC_04250	OANKHMNP_00089	KPBLHKFI_00090	KDGAEOAM_00089
sspB	PG.fasta_03621	PC.fasta_03660	PV.fasta_01023	NOIMIMJO_03316	NKGBFEIF_03207	KDBLBEKM_00433	AEFKEECK_03781	HLBEKCEM_03912	OLELBOHF_03870	FIEGNBAC_02113	OANKHMNP_00427	KPBLHKFI_00427	KDGAEOAM_00435
atpG	PG.fasta_03496	PC.fasta_03515	PV.fasta_02304	NOIMIMJO_02911	NKGBFEIF_03659	KDBLBEKM_00026	AEFKEECK_00063	HLBEKCEM_00062	OLELBOHF_00064	FIEGNBAC_04313	OANKHMNP_00026	KPBLHKFI_00027	KDGAEOAM_00026
cysE	PG.fasta_04225	PC.fasta_04021	PV.fasta_03562	NOIMIMJO_02812	NKGBFEIF_03757	KDBLBEKM_03977	AEFKEECK_00158	HLBEKCEM_00162	OLELBOHF_00163	FIEGNBAC_00069	OANKHMNP_03696	KPBLHKFI_03842	KDGAEOAM_03856
lgt	PG.fasta_01389	PC.fasta_02057	PV.fasta_02008	NOIMIMJO_01985	NKGBFEIF_00269	KDBLBEKM_03204	AEFKEECK_00908	HLBEKCEM_00940	OLELBOHF_00945	FIEGNBAC_03107	OANKHMNP_02997	KPBLHKFI_03112	KDGAEOAM_03137
degS	PG.fasta_03614	PC.fasta_03667	PV.fasta_01016	NOIMIMJO_03309	NKGBFEIF_03214	KDBLBEKM_00426	AEFKEECK_03788	HLBEKCEM_03919	OLELBOHF_03877	FIEGNBAC_02106	OANKHMNP_00420	KPBLHKFI_00420	KDGAEOAM_00428
fnr	PG.fasta_01964	PC.fasta_00934	PV.fasta_00729	NOIMIMJO_00509	NKGBFEIF_01465	KDBLBEKM_02059	AEFKEECK_02106	HLBEKCEM_02173	OLELBOHF_02183	FIEGNBAC_00896	OANKHMNP_01919	KPBLHKFI_02012	KDGAEOAM_02023
rpmF	PG.fasta_00438	PC.fasta_00379	PV.fasta_00096	NOIMIMJO_01046	NKGBFEIF_02051	KDBLBEKM_01527	AEFKEECK_02655	HLBEKCEM_02744	OLELBOHF_02734	FIEGNBAC_04632	OANKHMNP_01455	KPBLHKFI_01495	KDGAEOAM_01501
group_505	PG.fasta_02395	PC.fasta_02612	PV.fasta_02646	NOIMIMJO_03907	NKGBFEIF_00553	KDBLBEKM_02908	AEFKEECK_01219	HLBEKCEM_01229	OLELBOHF_01326	FIEGNBAC_01833	OANKHMNP_02747	KPBLHKFI_02837	KDGAEOAM_02869
groS	PG.fasta_03605	PC.fasta_03676	PV.fasta_01007	NOIMIMJO_03300	NKGBFEIF_03223	KDBLBEKM_00417	AEFKEECK_03797	HLBEKCEM_03928	OLELBOHF_03886	FIEGNBAC_02097	OANKHMNP_00411	KPBLHKFI_00411	KDGAEOAM_00419
nrdH	PG.fasta_02553	PC.fasta_02770	PV.fasta_03895	NOIMIMJO_03771	NKGBFEIF_00410	KDBLBEKM_03064	AEFKEECK_01049	HLBEKCEM_01081	OLELBOHF_01116	FIEGNBAC_00244	OANKHMNP_02861	KPBLHKFI_02974	KDGAEOAM_03000
group_5052	PG.fasta_00580	PC.fasta_00521	PV.fasta_02918	NOIMIMJO_00925	NKGBFEIF_01902	KDBLBEKM_01661	AEFKEECK_02517	HLBEKCEM_02595	OLELBOHF_02596	FIEGNBAC_00487	OANKHMNP_01549	KPBLHKFI_01616	KDGAEOAM_01622
group_5053	PG.fasta_04259	PC.fasta_03987	PV.fasta_03597	NOIMIMJO_02846	NKGBFEIF_03723	KDBLBEKM_04011	AEFKEECK_00124	HLBEKCEM_00127	OLELBOHF_00129	FIEGNBAC_00035	OANKHMNP_03731	KPBLHKFI_03877	KDGAEOAM_03890
group_5054	PG.fasta_02551	PC.fasta_02768	PV.fasta_03893	NOIMIMJO_03773	NKGBFEIF_00412	KDBLBEKM_03062	AEFKEECK_01051	HLBEKCEM_01083	OLELBOHF_01118	FIEGNBAC_00242	OANKHMNP_02859	KPBLHKFI_02972	KDGAEOAM_02998
dut	PG.fasta_04254	PC.fasta_03992	PV.fasta_03592	NOIMIMJO_02841	NKGBFEIF_03728	KDBLBEKM_04006	AEFKEECK_00129	HLBEKCEM_00132	OLELBOHF_00134	FIEGNBAC_00040	OANKHMNP_03726	KPBLHKFI_03872	KDGAEOAM_03885
ihfB	PG.fasta_00310	PC.fasta_00251	PV.fasta_00230	NOIMIMJO_01185	NKGBFEIF_02237	KDBLBEKM_01396	AEFKEECK_02785	HLBEKCEM_02875	OLELBOHF_02862	FIEGNBAC_03297	OANKHMNP_01324	KPBLHKFI_01363	KDGAEOAM_01372
fabZ	PG.fasta_03761	PC.fasta_02455	PV.fasta_01152	NOIMIMJO_03724	NKGBFEIF_02818	KDBLBEKM_00827	AEFKEECK_03410	HLBEKCEM_03537	OLELBOHF_03473	FIEGNBAC_02527	OANKHMNP_00768	KPBLHKFI_00803	KDGAEOAM_00802
dgkA	PG.fasta_03285	PC.fasta_03304	PV.fasta_00866	NOIMIMJO_03159	NKGBFEIF_03411	KDBLBEKM_00274	AEFKEECK_03940	HLBEKCEM_04178	OLELBOHF_04119	FIEGNBAC_01955	OANKHMNP_00271	KPBLHKFI_00271	KDGAEOAM_00274
rplB	PG.fasta_04538	PC.fasta_04593	PV.fasta_04160	NOIMIMJO_02549	NKGBFEIF_04019	KDBLBEKM_03715	AEFKEECK_00421	HLBEKCEM_00424	OLELBOHF_00426	FIEGNBAC_00345	OANKHMNP_03435	KPBLHKFI_03581	KDGAEOAM_03593
uspA	PG.fasta_03981	PC.fasta_03771	PV.fasta_02466	NOIMIMJO_02695	NKGBFEIF_03874	KDBLBEKM_03860	AEFKEECK_00275	HLBEKCEM_00279	OLELBOHF_00281	FIEGNBAC_04476	OANKHMNP_03580	KPBLHKFI_03726	KDGAEOAM_03740
secD	PG.fasta_02938	PC.fasta_04175	PV.fasta_01763	NOIMIMJO_01629	NKGBFEIF_02643	KDBLBEKM_00997	AEFKEECK_03224	HLBEKCEM_03369	OLELBOHF_03303	FIEGNBAC_03983	OANKHMNP_00941	KPBLHKFI_00972	KDGAEOAM_00973
gpt	PG.fasta_03013	PC.fasta_04250	PV.fasta_01682	NOIMIMJO_01801	NKGBFEIF_02726	KDBLBEKM_00918	AEFKEECK_03319	HLBEKCEM_03445	OLELBOHF_03382	FIEGNBAC_04062	OANKHMNP_00858	KPBLHKFI_00896	KDGAEOAM_00893
group_5063	PG.fasta_03611	PC.fasta_03670	PV.fasta_01013	NOIMIMJO_03306	NKGBFEIF_03217	KDBLBEKM_00423	AEFKEECK_03791	HLBEKCEM_03922	OLELBOHF_03880	FIEGNBAC_02103	OANKHMNP_00417	KPBLHKFI_00417	KDGAEOAM_00425
nuoI	PG.fasta_01789	PC.fasta_03861	PV.fasta_03646	NOIMIMJO_04132	NKGBFEIF_00764	KDBLBEKM_02701	AEFKEECK_01435	HLBEKCEM_01443	OLELBOHF_01526	FIEGNBAC_01606	OANKHMNP_02537	KPBLHKFI_02635	KDGAEOAM_02659
dmlR_8	PG.fasta_03931	PC.fasta_03721	PV.fasta_02516	NOIMIMJO_02745	NKGBFEIF_03824	KDBLBEKM_03910	AEFKEECK_00225	HLBEKCEM_00229	OLELBOHF_00231	FIEGNBAC_04526	OANKHMNP_03631	KPBLHKFI_03777	KDGAEOAM_03790
tsf	PG.fasta_03771	PC.fasta_02445	PV.fasta_01162	NOIMIMJO_03714	NKGBFEIF_02828	KDBLBEKM_00817	AEFKEECK_03420	HLBEKCEM_03547	OLELBOHF_03483	FIEGNBAC_02517	OANKHMNP_00758	KPBLHKFI_00793	KDGAEOAM_00792
osmC	PG.fasta_02978	PC.fasta_04512	PV.fasta_01723	NOIMIMJO_01756	NKGBFEIF_02684	KDBLBEKM_00956	AEFKEECK_03265	HLBEKCEM_03409	OLELBOHF_03343	FIEGNBAC_04023	OANKHMNP_00900	KPBLHKFI_00931	KDGAEOAM_00932
sthA	PG.fasta_04187	PC.fasta_04059	PV.fasta_03524	NOIMIMJO_02774	NKGBFEIF_03795	KDBLBEKM_03938	AEFKEECK_00196	HLBEKCEM_00200	OLELBOHF_00202	FIEGNBAC_00107	OANKHMNP_03658	KPBLHKFI_03804	KDGAEOAM_03818
group_5069	PG.fasta_04415	PC.fasta_04449	PV.fasta_02359	NOIMIMJO_02587	NKGBFEIF_03981	KDBLBEKM_03753	AEFKEECK_00383	HLBEKCEM_00386	OLELBOHF_00388	FIEGNBAC_04369	OANKHMNP_03473	KPBLHKFI_03619	KDGAEOAM_03631
pbpC	PG.fasta_02423	PC.fasta_02640	PV.fasta_02673	NOIMIMJO_03879	NKGBFEIF_00525	KDBLBEKM_02938	AEFKEECK_01181	HLBEKCEM_01201	OLELBOHF_01298	FIEGNBAC_01861	OANKHMNP_02775	KPBLHKFI_02864	KDGAEOAM_02897
group_5070	PG.fasta_04301	PC.fasta_01240	PV.fasta_04051	NOIMIMJO_00134	NKGBFEIF_01162	KDBLBEKM_02360	AEFKEECK_01798	HLBEKCEM_01798	OLELBOHF_01878	FIEGNBAC_01265	OANKHMNP_02212	KPBLHKFI_02318	KDGAEOAM_02328
rpsG	PG.fasta_04443	PC.fasta_04477	PV.fasta_02331	NOIMIMJO_02559	NKGBFEIF_04009	KDBLBEKM_03725	AEFKEECK_00411	HLBEKCEM_00414	OLELBOHF_00416	FIEGNBAC_04341	OANKHMNP_03445	KPBLHKFI_03591	KDGAEOAM_03603
fabB	PG.fasta_01843	PC.fasta_03915	PV.fasta_03698	NOIMIMJO_04080	NKGBFEIF_00712	KDBLBEKM_02753	AEFKEECK_01379	HLBEKCEM_01389	OLELBOHF_01472	FIEGNBAC_01660	OANKHMNP_02589	KPBLHKFI_02688	KDGAEOAM_02712
flgL	PG.fasta_00433	PC.fasta_00374	PV.fasta_00101	NOIMIMJO_01051	NKGBFEIF_02056	KDBLBEKM_01522	AEFKEECK_02660	HLBEKCEM_02749	OLELBOHF_02739	FIEGNBAC_04637	OANKHMNP_01450	KPBLHKFI_01490	KDGAEOAM_01496
atpF	PG.fasta_03499	PC.fasta_03518	PV.fasta_02307	NOIMIMJO_02908	NKGBFEIF_03662	KDBLBEKM_00023	AEFKEECK_00066	HLBEKCEM_00065	OLELBOHF_00067	FIEGNBAC_04316	OANKHMNP_00023	KPBLHKFI_00024	KDGAEOAM_00023
ftsB	PG.fasta_01457	PC.fasta_02125	PV.fasta_02077	NOIMIMJO_01917	NKGBFEIF_00336	KDBLBEKM_03135	AEFKEECK_00977	HLBEKCEM_01009	OLELBOHF_01013	FIEGNBAC_03175	OANKHMNP_02928	KPBLHKFI_03044	KDGAEOAM_03070
nuoJ	PG.fasta_01788	PC.fasta_03860	PV.fasta_03645	NOIMIMJO_04133	NKGBFEIF_00765	KDBLBEKM_02700	AEFKEECK_01436	HLBEKCEM_01444	OLELBOHF_01527	FIEGNBAC_01605	OANKHMNP_02536	KPBLHKFI_02634	KDGAEOAM_02658
group_5077	PG.fasta_03966	PC.fasta_03756	PV.fasta_02481	NOIMIMJO_02710	NKGBFEIF_03859	KDBLBEKM_03875	AEFKEECK_00260	HLBEKCEM_00264	OLELBOHF_00266	FIEGNBAC_04491	OANKHMNP_03596	KPBLHKFI_03741	KDGAEOAM_03755
group_5078	PG.fasta_02317	PC.fasta_02534	PV.fasta_02569	NOIMIMJO_03984	NKGBFEIF_00630	KDBLBEKM_02832	AEFKEECK_01296	HLBEKCEM_01306	OLELBOHF_01403	FIEGNBAC_01755	OANKHMNP_02670	KPBLHKFI_02756	KDGAEOAM_02792
rpoZ	PG.fasta_04270	PC.fasta_03976	PV.fasta_03608	NOIMIMJO_02858	NKGBFEIF_03712	KDBLBEKM_04036	AEFKEECK_00115	HLBEKCEM_00116	OLELBOHF_00117	FIEGNBAC_00024	OANKHMNP_03742	KPBLHKFI_03887	KDGAEOAM_03900
yijD	PG.fasta_04185	PC.fasta_04061	PV.fasta_03522	NOIMIMJO_02772	NKGBFEIF_03797	KDBLBEKM_03936	AEFKEECK_00198	HLBEKCEM_00202	OLELBOHF_00204	FIEGNBAC_00109	OANKHMNP_03656	KPBLHKFI_03802	KDGAEOAM_03816
glpR_2	PG.fasta_04381	PC.fasta_04415	PV.fasta_02393	NOIMIMJO_02621	NKGBFEIF_03947	KDBLBEKM_03787	AEFKEECK_00348	HLBEKCEM_00352	OLELBOHF_00354	FIEGNBAC_04403	OANKHMNP_03507	KPBLHKFI_03653	KDGAEOAM_03666
pth	PG.fasta_00605	PC.fasta_00546	PV.fasta_02892	NOIMIMJO_00878	NKGBFEIF_01853	KDBLBEKM_01686	AEFKEECK_02491	HLBEKCEM_02547	OLELBOHF_02570	FIEGNBAC_00513	OANKHMNP_01566	KPBLHKFI_01637	KDGAEOAM_01647
ihfA	PG.fasta_00675	PC.fasta_00616	PV.fasta_02825	NOIMIMJO_00810	NKGBFEIF_01787	KDBLBEKM_01753	AEFKEECK_02424	HLBEKCEM_02479	OLELBOHF_02502	FIEGNBAC_00581	OANKHMNP_01634	KPBLHKFI_01704	KDGAEOAM_01714
csrA	PG.fasta_01475	PC.fasta_02143	PV.fasta_02095	NOIMIMJO_01899	NKGBFEIF_00354	KDBLBEKM_03117	AEFKEECK_00995	HLBEKCEM_01027	OLELBOHF_01060	FIEGNBAC_03193	OANKHMNP_02910	KPBLHKFI_03026	KDGAEOAM_03052
group_5085	PG.fasta_02966	PC.fasta_04500	PV.fasta_01735	NOIMIMJO_01744	NKGBFEIF_02672	KDBLBEKM_00968	AEFKEECK_03253	HLBEKCEM_03397	OLELBOHF_03331	FIEGNBAC_04011	OANKHMNP_00912	KPBLHKFI_00943	KDGAEOAM_00944
rhlB	PG.fasta_03379	PC.fasta_03398	PV.fasta_02189	NOIMIMJO_03028	NKGBFEIF_03543	KDBLBEKM_00142	AEFKEECK_04071	HLBEKCEM_04308	OLELBOHF_04250	FIEGNBAC_04195	OANKHMNP_00142	KPBLHKFI_00144	KDGAEOAM_00143
tusA	PG.fasta_04015	PC.fasta_03805	PV.fasta_02432	NOIMIMJO_02660	NKGBFEIF_03908	KDBLBEKM_03826	AEFKEECK_00309	HLBEKCEM_00313	OLELBOHF_00315	FIEGNBAC_04442	OANKHMNP_03547	KPBLHKFI_03692	KDGAEOAM_03706
chbA_2	PG.fasta_02972	PC.fasta_04506	PV.fasta_01729	NOIMIMJO_01750	NKGBFEIF_02678	KDBLBEKM_00962	AEFKEECK_03259	HLBEKCEM_03403	OLELBOHF_03337	FIEGNBAC_04017	OANKHMNP_00906	KPBLHKFI_00937	KDGAEOAM_00938
ydcV_2	PG.fasta_01810	PC.fasta_03882	PV.fasta_03667	NOIMIMJO_04111	NKGBFEIF_00743	KDBLBEKM_02722	AEFKEECK_01414	HLBEKCEM_01422	OLELBOHF_01505	FIEGNBAC_01627	OANKHMNP_02558	KPBLHKFI_02656	KDGAEOAM_02680
dedA	PG.fasta_01830	PC.fasta_03902	PV.fasta_03685	NOIMIMJO_04093	NKGBFEIF_00725	KDBLBEKM_02740	AEFKEECK_01392	HLBEKCEM_01402	OLELBOHF_01485	FIEGNBAC_01647	OANKHMNP_02576	KPBLHKFI_02675	KDGAEOAM_02698
hns_2	PG.fasta_02066	PC.fasta_01036	PV.fasta_00830	NOIMIMJO_00392	NKGBFEIF_01364	KDBLBEKM_02158	AEFKEECK_02005	HLBEKCEM_02061	OLELBOHF_02082	FIEGNBAC_00998	OANKHMNP_02019	KPBLHKFI_02115	KDGAEOAM_02124
rpoS	PG.fasta_01464	PC.fasta_02132	PV.fasta_02084	NOIMIMJO_01910	NKGBFEIF_00343	KDBLBEKM_03128	AEFKEECK_00984	HLBEKCEM_01016	OLELBOHF_01020	FIEGNBAC_03182	OANKHMNP_02921	KPBLHKFI_03037	KDGAEOAM_03063
hslU	PG.fasta_04205	PC.fasta_04041	PV.fasta_03542	NOIMIMJO_02792	NKGBFEIF_03777	KDBLBEKM_03957	AEFKEECK_00178	HLBEKCEM_00182	OLELBOHF_00183	FIEGNBAC_00089	OANKHMNP_03676	KPBLHKFI_03822	KDGAEOAM_03836
dksA	PG.fasta_03794	PC.fasta_02422	PV.fasta_01185	NOIMIMJO_03691	NKGBFEIF_02851	KDBLBEKM_00794	AEFKEECK_03443	HLBEKCEM_03570	OLELBOHF_03506	FIEGNBAC_02494	OANKHMNP_00735	KPBLHKFI_00770	KDGAEOAM_00769
group_5095	PG.fasta_00401	PC.fasta_00342	PV.fasta_00133	NOIMIMJO_01083	NKGBFEIF_02088	KDBLBEKM_01490	AEFKEECK_02692	HLBEKCEM_02781	OLELBOHF_02771	FIEGNBAC_04669	OANKHMNP_01418	KPBLHKFI_01457	KDGAEOAM_01464
cheV	PG.fasta_02988	PC.fasta_04522	PV.fasta_01713	NOIMIMJO_01766	NKGBFEIF_02694	KDBLBEKM_00946	AEFKEECK_03275	HLBEKCEM_03419	OLELBOHF_03353	FIEGNBAC_04033	OANKHMNP_00890	KPBLHKFI_00921	KDGAEOAM_00922
yjjX	PG.fasta_04179	PC.fasta_02300	PV.fasta_01305	NOIMIMJO_03571	NKGBFEIF_02972	KDBLBEKM_00673	AEFKEECK_03564	HLBEKCEM_03690	OLELBOHF_03628	FIEGNBAC_02373	OANKHMNP_00615	KPBLHKFI_00648	KDGAEOAM_00648
mraZ	PG.fasta_03855	PC.fasta_02361	PV.fasta_01245	NOIMIMJO_03631	NKGBFEIF_02911	KDBLBEKM_00734	AEFKEECK_03504	HLBEKCEM_03630	OLELBOHF_03567	FIEGNBAC_02434	OANKHMNP_00675	KPBLHKFI_00709	KDGAEOAM_00709
celA_1	PG.fasta_03459	PC.fasta_03478	PV.fasta_02268	NOIMIMJO_02949	NKGBFEIF_03622	KDBLBEKM_00062	AEFKEECK_00026	HLBEKCEM_00026	OLELBOHF_00026	FIEGNBAC_04276	OANKHMNP_00063	KPBLHKFI_00064	KDGAEOAM_00063
rpsJ	PG.fasta_04534	PC.fasta_04589	PV.fasta_04156	NOIMIMJO_02553	NKGBFEIF_04015	KDBLBEKM_03719	AEFKEECK_00417	HLBEKCEM_00420	OLELBOHF_00422	FIEGNBAC_00341	OANKHMNP_03439	KPBLHKFI_03585	KDGAEOAM_03597
osmY_3	PG.fasta_01019	PC.fasta_01691	PV.fasta_03014	NOIMIMJO_02405	NKGBFEIF_04171	KDBLBEKM_03565	AEFKEECK_00573	HLBEKCEM_00577	OLELBOHF_00578	FIEGNBAC_02660	OANKHMNP_03289	KPBLHKFI_03429	KDGAEOAM_03443
grcA	PG.fasta_02463	PC.fasta_02680	PV.fasta_02713	NOIMIMJO_03839	NKGBFEIF_00484	KDBLBEKM_02978	AEFKEECK_01141	HLBEKCEM_01160	OLELBOHF_01258	FIEGNBAC_01901	OANKHMNP_02815	KPBLHKFI_02904	KDGAEOAM_02937
group_5103	PG.fasta_00750	PC.fasta_00691	PV.fasta_02750	NOIMIMJO_00737	NKGBFEIF_01711	KDBLBEKM_01827	AEFKEECK_02349	HLBEKCEM_02405	OLELBOHF_02427	FIEGNBAC_00656	OANKHMNP_01707	KPBLHKFI_01778	KDGAEOAM_01788
holD	PG.fasta_04142	PC.fasta_02263	PV.fasta_01342	NOIMIMJO_03537	NKGBFEIF_03009	KDBLBEKM_00638	AEFKEECK_03601	HLBEKCEM_03726	OLELBOHF_03665	FIEGNBAC_02336	OANKHMNP_00579	KPBLHKFI_00612	KDGAEOAM_00611
ybjO	PG.fasta_00274	PC.fasta_00215	PV.fasta_00266	NOIMIMJO_01221	NKGBFEIF_02273	KDBLBEKM_01360	AEFKEECK_02821	HLBEKCEM_02911	OLELBOHF_02898	FIEGNBAC_03333	OANKHMNP_01288	KPBLHKFI_01327	KDGAEOAM_01335
zapD	PG.fasta_03835	PC.fasta_02381	PV.fasta_01225	NOIMIMJO_03651	NKGBFEIF_02891	KDBLBEKM_00754	AEFKEECK_03484	HLBEKCEM_03610	OLELBOHF_03547	FIEGNBAC_02454	OANKHMNP_00695	KPBLHKFI_00729	KDGAEOAM_00729
group_5107	PG.fasta_03961	PC.fasta_03751	PV.fasta_02486	NOIMIMJO_02715	NKGBFEIF_03854	KDBLBEKM_03880	AEFKEECK_00255	HLBEKCEM_00259	OLELBOHF_00261	FIEGNBAC_04496	OANKHMNP_03601	KPBLHKFI_03746	KDGAEOAM_03760
pasT	PG.fasta_02470	PC.fasta_02687	PV.fasta_02720	NOIMIMJO_03832	NKGBFEIF_00477	KDBLBEKM_02985	AEFKEECK_01134	HLBEKCEM_01153	OLELBOHF_01251	FIEGNBAC_01908	OANKHMNP_02822	KPBLHKFI_02911	KDGAEOAM_02944
ftsW	PG.fasta_03847	PC.fasta_02369	PV.fasta_01237	NOIMIMJO_03639	NKGBFEIF_02903	KDBLBEKM_00742	AEFKEECK_03496	HLBEKCEM_03622	OLELBOHF_03559	FIEGNBAC_02442	OANKHMNP_00683	KPBLHKFI_00717	KDGAEOAM_00717
yccA	PG.fasta_00361	PC.fasta_00302	PV.fasta_00178	NOIMIMJO_01133	NKGBFEIF_02185	KDBLBEKM_01446	AEFKEECK_02733	HLBEKCEM_02823	OLELBOHF_02811	FIEGNBAC_03246	OANKHMNP_01376	KPBLHKFI_01415	KDGAEOAM_01423
aptA	PG.fasta_00506	PC.fasta_00447	PV.fasta_00028	NOIMIMJO_00977	NKGBFEIF_01983	KDBLBEKM_01596	AEFKEECK_02587	HLBEKCEM_02675	OLELBOHF_02664	FIEGNBAC_04562	OANKHMNP_01524	KPBLHKFI_01564	KDGAEOAM_01570
group_5112	PG.fasta_01216	PC.fasta_01884	PV.fasta_03458	NOIMIMJO_02248	NKGBFEIF_00110	KDBLBEKM_03419	AEFKEECK_00738	HLBEKCEM_00767	OLELBOHF_00773	FIEGNBAC_02819	OANKHMNP_03152	KPBLHKFI_03282	KDGAEOAM_03295
qseB_2	PG.fasta_03228	PC.fasta_03247	PV.fasta_00921	NOIMIMJO_03216	NKGBFEIF_03354	KDBLBEKM_00331	AEFKEECK_03883	HLBEKCEM_04121	OLELBOHF_04063	FIEGNBAC_02011	OANKHMNP_00328	KPBLHKFI_00328	KDGAEOAM_00332
group_5114	PG.fasta_01085	PC.fasta_01757	PV.fasta_02949	NOIMIMJO_02341	NKGBFEIF_00025	KDBLBEKM_03501	AEFKEECK_00639	HLBEKCEM_00642	OLELBOHF_00644	FIEGNBAC_02725	OANKHMNP_03223	KPBLHKFI_03364	KDGAEOAM_03378
group_5115	PG.fasta_04348	PC.fasta_01287	PV.fasta_04006	NOIMIMJO_00085	NKGBFEIF_01117	KDBLBEKM_02403	AEFKEECK_01752	HLBEKCEM_01753	OLELBOHF_01833	FIEGNBAC_01309	OANKHMNP_02258	KPBLHKFI_02362	KDGAEOAM_02375
hha	PG.fasta_02891	PC.fasta_04128	PV.fasta_01810	NOIMIMJO_01582	NKGBFEIF_02596	KDBLBEKM_01044	AEFKEECK_03177	HLBEKCEM_03322	OLELBOHF_03256	FIEGNBAC_03936	OANKHMNP_00988	KPBLHKFI_01019	KDGAEOAM_01020
gltA	PG.fasta_00123	PC.fasta_00064	PV.fasta_00417	NOIMIMJO_01372	NKGBFEIF_02424	KDBLBEKM_01210	AEFKEECK_02972	HLBEKCEM_03082	OLELBOHF_03049	FIEGNBAC_03485	OANKHMNP_01139	KPBLHKFI_01179	KDGAEOAM_01186
dnaK_2	PG.fasta_03902	PC.fasta_02314	PV.fasta_01291	NOIMIMJO_03585	NKGBFEIF_02958	KDBLBEKM_00687	AEFKEECK_03550	HLBEKCEM_03676	OLELBOHF_03614	FIEGNBAC_02388	OANKHMNP_00629	KPBLHKFI_00663	KDGAEOAM_00662
secE	PG.fasta_04596	PC.fasta_04565	PV.fasta_04218	NOIMIMJO_03105	NKGBFEIF_03463	KDBLBEKM_00223	AEFKEECK_03992	HLBEKCEM_04230	OLELBOHF_04171	FIEGNBAC_00383	OANKHMNP_00221	KPBLHKFI_00221	KDGAEOAM_00224
rplX	PG.fasta_04546	PC.fasta_04601	PV.fasta_04168	NOIMIMJO_02541	NKGBFEIF_04027	KDBLBEKM_03707	AEFKEECK_00429	HLBEKCEM_00432	OLELBOHF_00434	FIEGNBAC_00353	OANKHMNP_03427	KPBLHKFI_03573	KDGAEOAM_03585
rpsI	PG.fasta_03619	PC.fasta_03662	PV.fasta_01021	NOIMIMJO_03314	NKGBFEIF_03209	KDBLBEKM_00431	AEFKEECK_03783	HLBEKCEM_03914	OLELBOHF_03872	FIEGNBAC_02111	OANKHMNP_00425	KPBLHKFI_00425	KDGAEOAM_00433
bauC	PG.fasta_04006	PC.fasta_03796	PV.fasta_02441	NOIMIMJO_02669	NKGBFEIF_03899	KDBLBEKM_03835	AEFKEECK_00300	HLBEKCEM_00304	OLELBOHF_00306	FIEGNBAC_04451	OANKHMNP_03556	KPBLHKFI_03701	KDGAEOAM_03715
group_5123	PG.fasta_04031	PC.fasta_03821	PV.fasta_02416	NOIMIMJO_02644	NKGBFEIF_03924	KDBLBEKM_03810	AEFKEECK_00324	HLBEKCEM_00329	OLELBOHF_00331	FIEGNBAC_04426	OANKHMNP_03530	KPBLHKFI_03676	KDGAEOAM_03689
gcvA	PG.fasta_01410	PC.fasta_02078	PV.fasta_02029	NOIMIMJO_01964	NKGBFEIF_00289	KDBLBEKM_03183	AEFKEECK_00929	HLBEKCEM_00961	OLELBOHF_00966	FIEGNBAC_03128	OANKHMNP_02977	KPBLHKFI_03092	KDGAEOAM_03117
group_5125	PG.fasta_03261	PC.fasta_03280	PV.fasta_00888	NOIMIMJO_03182	NKGBFEIF_03388	KDBLBEKM_00297	AEFKEECK_03916	HLBEKCEM_04155	OLELBOHF_04096	FIEGNBAC_01978	OANKHMNP_00294	KPBLHKFI_00294	KDGAEOAM_00298
group_5126	PG.fasta_03387	PC.fasta_03406	PV.fasta_02196	NOIMIMJO_03021	NKGBFEIF_03550	KDBLBEKM_00134	AEFKEECK_04079	HLBEKCEM_04316	OLELBOHF_04258	FIEGNBAC_04202	OANKHMNP_00135	KPBLHKFI_00137	KDGAEOAM_00135
hfq	PG.fasta_00958	PC.fasta_01630	PV.fasta_03075	NOIMIMJO_02458	NKGBFEIF_04110	KDBLBEKM_03625	AEFKEECK_00512	HLBEKCEM_00516	OLELBOHF_00517	FIEGNBAC_02599	OANKHMNP_03345	KPBLHKFI_03490	KDGAEOAM_03504
flgJ	PG.fasta_00431	PC.fasta_00372	PV.fasta_00103	NOIMIMJO_01053	NKGBFEIF_02058	KDBLBEKM_01520	AEFKEECK_02662	HLBEKCEM_02751	OLELBOHF_02741	FIEGNBAC_04639	OANKHMNP_01448	KPBLHKFI_01488	KDGAEOAM_01494
grxC	PG.fasta_04228	PC.fasta_04018	PV.fasta_03565	NOIMIMJO_02815	NKGBFEIF_03754	KDBLBEKM_03980	AEFKEECK_00155	HLBEKCEM_00159	OLELBOHF_00160	FIEGNBAC_00066	OANKHMNP_03699	KPBLHKFI_03845	KDGAEOAM_03859
azoR_2	PG.fasta_02517	PC.fasta_02734	PV.fasta_03859	NOIMIMJO_03801	NKGBFEIF_00445	KDBLBEKM_03034	AEFKEECK_01085	HLBEKCEM_01117	OLELBOHF_01152	FIEGNBAC_00286	OANKHMNP_02830	KPBLHKFI_02943	KDGAEOAM_02968
baeR_2	PG.fasta_02531	PC.fasta_02748	PV.fasta_03873	NOIMIMJO_03793	NKGBFEIF_00432	KDBLBEKM_03042	AEFKEECK_01071	HLBEKCEM_01103	OLELBOHF_01138	FIEGNBAC_00300	OANKHMNP_02839	KPBLHKFI_02952	KDGAEOAM_02977
group_5131	PG.fasta_01306	PC.fasta_01974	PV.fasta_01925	NOIMIMJO_02067	NKGBFEIF_00185	KDBLBEKM_03331	AEFKEECK_00826	HLBEKCEM_00856	OLELBOHF_00862	FIEGNBAC_03025	OANKHMNP_03089	KPBLHKFI_03195	KDGAEOAM_03220
sspA	PG.fasta_03620	PC.fasta_03661	PV.fasta_01022	NOIMIMJO_03315	NKGBFEIF_03208	KDBLBEKM_00432	AEFKEECK_03782	HLBEKCEM_03913	OLELBOHF_03871	FIEGNBAC_02112	OANKHMNP_00426	KPBLHKFI_00426	KDGAEOAM_00434
rpmI	PG.fasta_00671	PC.fasta_00612	PV.fasta_02829	NOIMIMJO_00814	NKGBFEIF_01791	KDBLBEKM_01749	AEFKEECK_02428	HLBEKCEM_02483	OLELBOHF_02506	FIEGNBAC_00577	OANKHMNP_01630	KPBLHKFI_01700	KDGAEOAM_01710
ibpA	PG.fasta_03441	PC.fasta_03460	PV.fasta_02250	NOIMIMJO_02967	NKGBFEIF_03604	KDBLBEKM_00080	AEFKEECK_00008	HLBEKCEM_00008	OLELBOHF_00008	FIEGNBAC_04258	OANKHMNP_00081	KPBLHKFI_00082	KDGAEOAM_00081
rpiA	PG.fasta_01354	PC.fasta_02022	PV.fasta_01973	NOIMIMJO_02020	NKGBFEIF_00234	KDBLBEKM_03283	AEFKEECK_00873	HLBEKCEM_00905	OLELBOHF_00910	FIEGNBAC_03072	OANKHMNP_03042	KPBLHKFI_03147	KDGAEOAM_03172
mdfA_1	PG.fasta_02168	PC.fasta_01139	PV.fasta_03760	NOIMIMJO_00291	NKGBFEIF_01264	KDBLBEKM_02260	AEFKEECK_01902	HLBEKCEM_01958	OLELBOHF_01980	FIEGNBAC_01099	OANKHMNP_02121	KPBLHKFI_02216	KDGAEOAM_02226
ispU	PG.fasta_03767	PC.fasta_02449	PV.fasta_01158	NOIMIMJO_03718	NKGBFEIF_02824	KDBLBEKM_00821	AEFKEECK_03416	HLBEKCEM_03543	OLELBOHF_03479	FIEGNBAC_02521	OANKHMNP_00762	KPBLHKFI_00797	KDGAEOAM_00796
ubiX	PG.fasta_01824	PC.fasta_03896	PV.fasta_03679	NOIMIMJO_04099	NKGBFEIF_00731	KDBLBEKM_02734	AEFKEECK_01398	HLBEKCEM_01408	OLELBOHF_01491	FIEGNBAC_01641	OANKHMNP_02570	KPBLHKFI_02669	KDGAEOAM_02692
atpC	PG.fasta_03494	PC.fasta_03513	PV.fasta_02302	NOIMIMJO_02913	NKGBFEIF_03657	KDBLBEKM_00028	AEFKEECK_00061	HLBEKCEM_00060	OLELBOHF_00062	FIEGNBAC_04311	OANKHMNP_00028	KPBLHKFI_00029	KDGAEOAM_00028
mexB_1	PG.fasta_02527	PC.fasta_02744	PV.fasta_03869	NOIMIMJO_03797	NKGBFEIF_00436	KDBLBEKM_03038	AEFKEECK_01075	HLBEKCEM_01107	OLELBOHF_01142	FIEGNBAC_00296	OANKHMNP_02835	KPBLHKFI_02948	KDGAEOAM_02973
rpsP	PG.fasta_01490	PC.fasta_02158	PV.fasta_02110	NOIMIMJO_01885	NKGBFEIF_00370	KDBLBEKM_03103	AEFKEECK_01010	HLBEKCEM_01041	OLELBOHF_01075	FIEGNBAC_03207	OANKHMNP_02899	KPBLHKFI_03013	KDGAEOAM_03040
pqqD	PG.fasta_00839	PC.fasta_00780	PV.fasta_00584	NOIMIMJO_00646	NKGBFEIF_01623	KDBLBEKM_01915	AEFKEECK_02262	HLBEKCEM_02317	OLELBOHF_02340	FIEGNBAC_00744	OANKHMNP_01785	KPBLHKFI_01866	KDGAEOAM_01875
secB	PG.fasta_04227	PC.fasta_04019	PV.fasta_03564	NOIMIMJO_02814	NKGBFEIF_03755	KDBLBEKM_03979	AEFKEECK_00156	HLBEKCEM_00160	OLELBOHF_00161	FIEGNBAC_00067	OANKHMNP_03698	KPBLHKFI_03844	KDGAEOAM_03858
rlmI	PG.fasta_00358	PC.fasta_00299	PV.fasta_00181	NOIMIMJO_01136	NKGBFEIF_02188	KDBLBEKM_01443	AEFKEECK_02736	HLBEKCEM_02826	OLELBOHF_02814	FIEGNBAC_03249	OANKHMNP_01373	KPBLHKFI_01412	KDGAEOAM_01420
azoR_1	PG.fasta_01977	PC.fasta_00947	PV.fasta_00742	NOIMIMJO_00496	NKGBFEIF_01452	KDBLBEKM_02072	AEFKEECK_02093	HLBEKCEM_02160	OLELBOHF_02170	FIEGNBAC_00909	OANKHMNP_01932	KPBLHKFI_02026	KDGAEOAM_02036
dctA	PG.fasta_03389	PC.fasta_03408	PV.fasta_02198	NOIMIMJO_03019	NKGBFEIF_03552	KDBLBEKM_00132	AEFKEECK_04081	HLBEKCEM_04318	OLELBOHF_04260	FIEGNBAC_04204	OANKHMNP_00133	KPBLHKFI_00135	KDGAEOAM_00133
zapC	PG.fasta_00338	PC.fasta_00279	PV.fasta_00201	NOIMIMJO_01156	NKGBFEIF_02208	KDBLBEKM_01423	AEFKEECK_02756	HLBEKCEM_02846	OLELBOHF_02834	FIEGNBAC_03269	OANKHMNP_01353	KPBLHKFI_01392	KDGAEOAM_01400
zapB	PG.fasta_04207	PC.fasta_04039	PV.fasta_03544	NOIMIMJO_02794	NKGBFEIF_03775	KDBLBEKM_03959	AEFKEECK_00176	HLBEKCEM_00180	OLELBOHF_00181	FIEGNBAC_00087	OANKHMNP_03678	KPBLHKFI_03824	KDGAEOAM_03838
rsfS	PG.fasta_00073	PC.fasta_00014	PV.fasta_00467	NOIMIMJO_01424	NKGBFEIF_02474	KDBLBEKM_01160	AEFKEECK_03022	HLBEKCEM_03132	OLELBOHF_03099	FIEGNBAC_03535	OANKHMNP_01088	KPBLHKFI_01130	KDGAEOAM_01135
fusA	PG.fasta_04444	PC.fasta_04478	PV.fasta_02330	NOIMIMJO_02558	NKGBFEIF_04010	KDBLBEKM_03724	AEFKEECK_00412	HLBEKCEM_00415	OLELBOHF_00417	FIEGNBAC_04340	OANKHMNP_03444	KPBLHKFI_03590	KDGAEOAM_03602
group_5150	PG.fasta_02111	PC.fasta_01082	PV.fasta_03962	NOIMIMJO_00347	NKGBFEIF_01319	KDBLBEKM_02203	AEFKEECK_01959	HLBEKCEM_02015	OLELBOHF_02037	FIEGNBAC_01044	OANKHMNP_02064	KPBLHKFI_02160	KDGAEOAM_02169
rplJ	PG.fasta_04592	PC.fasta_04569	PV.fasta_04214	NOIMIMJO_03109	NKGBFEIF_03459	KDBLBEKM_00227	AEFKEECK_03988	HLBEKCEM_04226	OLELBOHF_04167	FIEGNBAC_00387	OANKHMNP_00225	KPBLHKFI_00225	KDGAEOAM_00228
rimP	PG.fasta_03660	PC.fasta_03621	PV.fasta_01062	NOIMIMJO_03355	NKGBFEIF_03168	KDBLBEKM_00472	AEFKEECK_03742	HLBEKCEM_03873	OLELBOHF_03831	FIEGNBAC_02152	OANKHMNP_00466	KPBLHKFI_00466	KDGAEOAM_00474
mltC	PG.fasta_01315	PC.fasta_01983	PV.fasta_01934	NOIMIMJO_02059	NKGBFEIF_00194	KDBLBEKM_03322	AEFKEECK_00834	HLBEKCEM_00865	OLELBOHF_00871	FIEGNBAC_03033	OANKHMNP_03081	KPBLHKFI_03186	KDGAEOAM_03211
flhD	PG.fasta_02208	PC.fasta_01179	PV.fasta_03799	NOIMIMJO_00249	NKGBFEIF_01223	KDBLBEKM_02299	AEFKEECK_01862	HLBEKCEM_01917	OLELBOHF_01939	FIEGNBAC_01139	OANKHMNP_02161	KPBLHKFI_02255	KDGAEOAM_02266
gmk	PG.fasta_04269	PC.fasta_03977	PV.fasta_03607	NOIMIMJO_02857	NKGBFEIF_03713	KDBLBEKM_04035	AEFKEECK_00116	HLBEKCEM_00117	OLELBOHF_00118	FIEGNBAC_00025	OANKHMNP_03741	KPBLHKFI_03886	KDGAEOAM_03899
bluR	PG.fasta_00211	PC.fasta_00152	PV.fasta_00329	NOIMIMJO_01284	NKGBFEIF_02336	KDBLBEKM_01298	AEFKEECK_02884	HLBEKCEM_02991	OLELBOHF_02961	FIEGNBAC_03397	OANKHMNP_01227	KPBLHKFI_01266	KDGAEOAM_01274
purF	PG.fasta_01825	PC.fasta_03897	PV.fasta_03680	NOIMIMJO_04098	NKGBFEIF_00730	KDBLBEKM_02735	AEFKEECK_01397	HLBEKCEM_01407	OLELBOHF_01490	FIEGNBAC_01642	OANKHMNP_02571	KPBLHKFI_02670	KDGAEOAM_02693
gapA	PG.fasta_02085	PC.fasta_01056	PV.fasta_03988	NOIMIMJO_00373	NKGBFEIF_01345	KDBLBEKM_02177	AEFKEECK_01985	HLBEKCEM_02041	OLELBOHF_02063	FIEGNBAC_01018	OANKHMNP_02038	KPBLHKFI_02134	KDGAEOAM_02143
sdhD	PG.fasta_00125	PC.fasta_00066	PV.fasta_00415	NOIMIMJO_01370	NKGBFEIF_02422	KDBLBEKM_01212	AEFKEECK_02970	HLBEKCEM_03080	OLELBOHF_03047	FIEGNBAC_03483	OANKHMNP_01141	KPBLHKFI_01181	KDGAEOAM_01188
group_516	PG.fasta_02530	PC.fasta_02747	PV.fasta_03872	NOIMIMJO_03794	NKGBFEIF_00433	KDBLBEKM_03041	AEFKEECK_01072	HLBEKCEM_01104	OLELBOHF_01139	FIEGNBAC_00299	OANKHMNP_02838	KPBLHKFI_02951	KDGAEOAM_02976
mlaF	PG.fasta_03637	PC.fasta_03644	PV.fasta_01039	NOIMIMJO_03332	NKGBFEIF_03191	KDBLBEKM_00449	AEFKEECK_03765	HLBEKCEM_03896	OLELBOHF_03854	FIEGNBAC_02129	OANKHMNP_00443	KPBLHKFI_00443	KDGAEOAM_00451
malP_3	PG.fasta_04050	PC.fasta_03840	PV.fasta_02397	NOIMIMJO_02625	NKGBFEIF_03943	KDBLBEKM_03791	AEFKEECK_00343	HLBEKCEM_00348	OLELBOHF_00350	FIEGNBAC_04407	OANKHMNP_03511	KPBLHKFI_03657	KDGAEOAM_03670
group_5162	PG.fasta_00067	PC.fasta_00008	PV.fasta_00473	NOIMIMJO_01430	NKGBFEIF_02480	KDBLBEKM_01154	AEFKEECK_03028	HLBEKCEM_03138	OLELBOHF_03105	FIEGNBAC_03541	OANKHMNP_01082	KPBLHKFI_01124	KDGAEOAM_01129
group_5163	PG.fasta_04123	PC.fasta_02244	PV.fasta_01361	NOIMIMJO_03518	NKGBFEIF_03028	KDBLBEKM_00619	AEFKEECK_03620	HLBEKCEM_03745	OLELBOHF_03684	FIEGNBAC_02315	OANKHMNP_00559	KPBLHKFI_00593	KDGAEOAM_00593
rutE_1	PG.fasta_03429	PC.fasta_03448	PV.fasta_02238	NOIMIMJO_02979	NKGBFEIF_03592	KDBLBEKM_00092	AEFKEECK_04121	HLBEKCEM_04358	OLELBOHF_04301	FIEGNBAC_04246	OANKHMNP_00093	KPBLHKFI_00094	KDGAEOAM_00093
hupA	PG.fasta_04579	PC.fasta_04582	PV.fasta_04201	NOIMIMJO_03122	NKGBFEIF_03446	KDBLBEKM_00240	AEFKEECK_03975	HLBEKCEM_04213	OLELBOHF_04154	FIEGNBAC_00400	OANKHMNP_00238	KPBLHKFI_00238	KDGAEOAM_00241
yiaJ	PG.fasta_03170	PC.fasta_03189	PV.fasta_00979	NOIMIMJO_03275	NKGBFEIF_03296	KDBLBEKM_00389	AEFKEECK_03825	HLBEKCEM_04063	OLELBOHF_04005	FIEGNBAC_02069	OANKHMNP_00386	KPBLHKFI_00387	KDGAEOAM_00391
group_5167	PG.fasta_03610	PC.fasta_03671	PV.fasta_01012	NOIMIMJO_03305	NKGBFEIF_03218	KDBLBEKM_00422	AEFKEECK_03792	HLBEKCEM_03923	OLELBOHF_03881	FIEGNBAC_02102	OANKHMNP_00416	KPBLHKFI_00416	KDGAEOAM_00424
prs	PG.fasta_00609	PC.fasta_00550	PV.fasta_02888	NOIMIMJO_00874	NKGBFEIF_01849	KDBLBEKM_01690	AEFKEECK_02487	HLBEKCEM_02543	OLELBOHF_02566	FIEGNBAC_00517	OANKHMNP_01570	KPBLHKFI_01641	KDGAEOAM_01651
group_5169	PG.fasta_04580	PC.fasta_04581	PV.fasta_04202	NOIMIMJO_03121	NKGBFEIF_03447	KDBLBEKM_00239	AEFKEECK_03976	HLBEKCEM_04214	OLELBOHF_04155	FIEGNBAC_00399	OANKHMNP_00237	KPBLHKFI_00237	KDGAEOAM_00240
nrdF	PG.fasta_02556	PC.fasta_02773	PV.fasta_03898	NOIMIMJO_03768	NKGBFEIF_00407	KDBLBEKM_03067	AEFKEECK_01046	HLBEKCEM_01078	OLELBOHF_01113	FIEGNBAC_00247	OANKHMNP_02864	KPBLHKFI_02977	KDGAEOAM_03003
fabG_1	PG.fasta_00442	PC.fasta_00383	PV.fasta_00092	NOIMIMJO_01042	NKGBFEIF_02047	KDBLBEKM_01531	AEFKEECK_02651	HLBEKCEM_02740	OLELBOHF_02730	FIEGNBAC_04628	OANKHMNP_01459	KPBLHKFI_01499	KDGAEOAM_01505
cycA	PG.fasta_00371	PC.fasta_00312	PV.fasta_00168	NOIMIMJO_01122	NKGBFEIF_02175	KDBLBEKM_01457	AEFKEECK_02723	HLBEKCEM_02813	OLELBOHF_02801	FIEGNBAC_03235	OANKHMNP_01386	KPBLHKFI_01426	KDGAEOAM_01433
plsY	PG.fasta_01159	PC.fasta_01827	PV.fasta_03515	NOIMIMJO_02305	NKGBFEIF_00053	KDBLBEKM_03475	AEFKEECK_00681	HLBEKCEM_00710	OLELBOHF_00716	FIEGNBAC_02762	OANKHMNP_03209	KPBLHKFI_03339	KDGAEOAM_03352
rpmG	PG.fasta_04250	PC.fasta_03996	PV.fasta_03588	NOIMIMJO_02837	NKGBFEIF_03732	KDBLBEKM_04002	AEFKEECK_00133	HLBEKCEM_00136	OLELBOHF_00138	FIEGNBAC_00044	OANKHMNP_03722	KPBLHKFI_03868	KDGAEOAM_03881
ssb	PG.fasta_03266	PC.fasta_03285	PV.fasta_00884	NOIMIMJO_03177	NKGBFEIF_03393	KDBLBEKM_00292	AEFKEECK_03921	HLBEKCEM_04160	OLELBOHF_04101	FIEGNBAC_01973	OANKHMNP_00289	KPBLHKFI_00289	KDGAEOAM_00293
rpsC	PG.fasta_04541	PC.fasta_04596	PV.fasta_04163	NOIMIMJO_02546	NKGBFEIF_04022	KDBLBEKM_03712	AEFKEECK_00424	HLBEKCEM_00427	OLELBOHF_00429	FIEGNBAC_00348	OANKHMNP_03432	KPBLHKFI_03578	KDGAEOAM_03590
ygiN	PG.fasta_01178	PC.fasta_01846	PV.fasta_03496	NOIMIMJO_02286	NKGBFEIF_00072	KDBLBEKM_03456	AEFKEECK_00700	HLBEKCEM_00729	OLELBOHF_00735	FIEGNBAC_02781	OANKHMNP_03190	KPBLHKFI_03320	KDGAEOAM_03333
pfkA	PG.fasta_04218	PC.fasta_04028	PV.fasta_03555	NOIMIMJO_02805	NKGBFEIF_03764	KDBLBEKM_03970	AEFKEECK_00165	HLBEKCEM_00169	OLELBOHF_00170	FIEGNBAC_00076	OANKHMNP_03689	KPBLHKFI_03835	KDGAEOAM_03849
accA	PG.fasta_03756	PC.fasta_02460	PV.fasta_01147	NOIMIMJO_03729	NKGBFEIF_02813	KDBLBEKM_00832	AEFKEECK_03405	HLBEKCEM_03532	OLELBOHF_03468	FIEGNBAC_02532	OANKHMNP_00773	KPBLHKFI_00808	KDGAEOAM_00807
mglB	PG.fasta_01700	PC.fasta_01513	PV.fasta_03180	NOIMIMJO_04248	NKGBFEIF_00853	KDBLBEKM_02609	AEFKEECK_01523	HLBEKCEM_01533	OLELBOHF_01615	FIEGNBAC_01517	OANKHMNP_02450	KPBLHKFI_02548	KDGAEOAM_02570
group_5180	PG.fasta_00940	PC.fasta_01612	PV.fasta_03093	NOIMIMJO_02476	NKGBFEIF_04092	KDBLBEKM_03642	AEFKEECK_00494	HLBEKCEM_00498	OLELBOHF_00499	FIEGNBAC_02581	OANKHMNP_03362	KPBLHKFI_03508	KDGAEOAM_03521
rpsN	PG.fasta_04548	PC.fasta_04603	PV.fasta_04170	NOIMIMJO_02539	NKGBFEIF_04029	KDBLBEKM_03705	AEFKEECK_00431	HLBEKCEM_00434	OLELBOHF_00436	FIEGNBAC_00355	OANKHMNP_03425	KPBLHKFI_03571	KDGAEOAM_03583
fbaA_3	PG.fasta_01348	PC.fasta_02016	PV.fasta_01967	NOIMIMJO_02026	NKGBFEIF_00228	KDBLBEKM_03289	AEFKEECK_00867	HLBEKCEM_00898	OLELBOHF_00904	FIEGNBAC_03066	OANKHMNP_03048	KPBLHKFI_03153	KDGAEOAM_03178
rng	PG.fasta_00930	PC.fasta_01602	PV.fasta_03104	NOIMIMJO_02486	NKGBFEIF_04082	KDBLBEKM_03652	AEFKEECK_00484	HLBEKCEM_00488	OLELBOHF_00489	FIEGNBAC_02571	OANKHMNP_03372	KPBLHKFI_03518	KDGAEOAM_03531
nuoE	PG.fasta_01793	PC.fasta_03865	PV.fasta_03650	NOIMIMJO_04128	NKGBFEIF_00760	KDBLBEKM_02705	AEFKEECK_01431	HLBEKCEM_01439	OLELBOHF_01522	FIEGNBAC_01610	OANKHMNP_02541	KPBLHKFI_02639	KDGAEOAM_02663
group_5185	PG.fasta_00452	PC.fasta_00393	PV.fasta_00082	NOIMIMJO_01032	NKGBFEIF_02037	KDBLBEKM_01541	AEFKEECK_02641	HLBEKCEM_02730	OLELBOHF_02720	FIEGNBAC_04618	OANKHMNP_01469	KPBLHKFI_01509	KDGAEOAM_01515
nuoM	PG.fasta_01785	PC.fasta_03857	PV.fasta_03642	NOIMIMJO_04136	NKGBFEIF_00768	KDBLBEKM_02697	AEFKEECK_01439	HLBEKCEM_01447	OLELBOHF_01530	FIEGNBAC_01602	OANKHMNP_02533	KPBLHKFI_02631	KDGAEOAM_02655
rpmC	PG.fasta_04543	PC.fasta_04598	PV.fasta_04165	NOIMIMJO_02544	NKGBFEIF_04024	KDBLBEKM_03710	AEFKEECK_00426	HLBEKCEM_00429	OLELBOHF_00431	FIEGNBAC_00350	OANKHMNP_03430	KPBLHKFI_03576	KDGAEOAM_03588
rho	PG.fasta_03377	PC.fasta_03396	PV.fasta_02187	NOIMIMJO_03030	NKGBFEIF_03541	KDBLBEKM_00144	AEFKEECK_04069	HLBEKCEM_04306	OLELBOHF_04248	FIEGNBAC_04193	OANKHMNP_00144	KPBLHKFI_00146	KDGAEOAM_00145
yhjE	PG.fasta_03932	PC.fasta_03722	PV.fasta_02515	NOIMIMJO_02744	NKGBFEIF_03825	KDBLBEKM_03909	AEFKEECK_00226	HLBEKCEM_00230	OLELBOHF_00232	FIEGNBAC_04525	OANKHMNP_03630	KPBLHKFI_03776	KDGAEOAM_03789
group_5190	PG.fasta_01935	PC.fasta_00905	PV.fasta_00701	NOIMIMJO_00538	NKGBFEIF_01494	KDBLBEKM_02030	AEFKEECK_02135	HLBEKCEM_02202	OLELBOHF_02212	FIEGNBAC_00868	OANKHMNP_01889	KPBLHKFI_01984	KDGAEOAM_01993
ribE	PG.fasta_02933	PC.fasta_04170	PV.fasta_01768	NOIMIMJO_01624	NKGBFEIF_02638	KDBLBEKM_01002	AEFKEECK_03219	HLBEKCEM_03364	OLELBOHF_03298	FIEGNBAC_03978	OANKHMNP_00946	KPBLHKFI_00977	KDGAEOAM_00978
ndk	PG.fasta_02422	PC.fasta_02639	PV.fasta_02672	NOIMIMJO_03880	NKGBFEIF_00526	KDBLBEKM_02937	AEFKEECK_01182	HLBEKCEM_01202	OLELBOHF_01299	FIEGNBAC_01860	OANKHMNP_02774	KPBLHKFI_02862	KDGAEOAM_02896
ddpC_1	PG.fasta_02544	PC.fasta_02761	PV.fasta_03886	NOIMIMJO_03780	NKGBFEIF_00419	KDBLBEKM_03055	AEFKEECK_01058	HLBEKCEM_01090	OLELBOHF_01125	FIEGNBAC_00235	OANKHMNP_02852	KPBLHKFI_02965	KDGAEOAM_02990
group_5194	PG.fasta_03468	PC.fasta_03487	PV.fasta_02277	NOIMIMJO_02940	NKGBFEIF_03631	KDBLBEKM_00053	AEFKEECK_00035	HLBEKCEM_00035	OLELBOHF_00035	FIEGNBAC_04285	OANKHMNP_00054	KPBLHKFI_00055	KDGAEOAM_00054
ftsI_2	PG.fasta_03852	PC.fasta_02364	PV.fasta_01242	NOIMIMJO_03634	NKGBFEIF_02908	KDBLBEKM_00737	AEFKEECK_03501	HLBEKCEM_03627	OLELBOHF_03564	FIEGNBAC_02437	OANKHMNP_00678	KPBLHKFI_00712	KDGAEOAM_00712
bfd	PG.fasta_04531	PC.fasta_04586	PV.fasta_04153	NOIMIMJO_02556	NKGBFEIF_04012	KDBLBEKM_03722	AEFKEECK_00414	HLBEKCEM_00417	OLELBOHF_00419	FIEGNBAC_00338	OANKHMNP_03442	KPBLHKFI_03588	KDGAEOAM_03600
mtnD	PG.fasta_03028	PC.fasta_04235	PV.fasta_01667	NOIMIMJO_01815	NKGBFEIF_02741	KDBLBEKM_00903	AEFKEECK_03333	HLBEKCEM_03460	OLELBOHF_03397	FIEGNBAC_04076	OANKHMNP_00844	KPBLHKFI_00881	KDGAEOAM_00879
coaD	PG.fasta_04248	PC.fasta_03998	PV.fasta_03586	NOIMIMJO_02835	NKGBFEIF_03734	KDBLBEKM_04000	AEFKEECK_00135	HLBEKCEM_00138	OLELBOHF_00140	FIEGNBAC_00046	OANKHMNP_03720	KPBLHKFI_03866	KDGAEOAM_03879
rpsB	PG.fasta_03772	PC.fasta_02444	PV.fasta_01163	NOIMIMJO_03713	NKGBFEIF_02829	KDBLBEKM_00816	AEFKEECK_03421	HLBEKCEM_03548	OLELBOHF_03484	FIEGNBAC_02516	OANKHMNP_00757	KPBLHKFI_00792	KDGAEOAM_00791
group_5200	PG.fasta_01986	PC.fasta_00956	PV.fasta_00751	NOIMIMJO_00488	NKGBFEIF_01444	KDBLBEKM_02081	AEFKEECK_02084	HLBEKCEM_02152	OLELBOHF_02162	FIEGNBAC_00918	OANKHMNP_01941	KPBLHKFI_02035	KDGAEOAM_02045
phoR	PG.fasta_02949	PC.fasta_04483	PV.fasta_01752	NOIMIMJO_01727	NKGBFEIF_02655	KDBLBEKM_00985	AEFKEECK_03236	HLBEKCEM_03380	OLELBOHF_03314	FIEGNBAC_03994	OANKHMNP_00929	KPBLHKFI_00960	KDGAEOAM_00961
yebC	PG.fasta_02177	PC.fasta_01148	PV.fasta_03769	NOIMIMJO_00282	NKGBFEIF_01255	KDBLBEKM_02269	AEFKEECK_01893	HLBEKCEM_01949	OLELBOHF_01971	FIEGNBAC_01108	OANKHMNP_02130	KPBLHKFI_02225	KDGAEOAM_02235
rnhA	PG.fasta_03074	PC.fasta_04189	PV.fasta_01622	NOIMIMJO_01859	NKGBFEIF_02786	KDBLBEKM_00858	AEFKEECK_03378	HLBEKCEM_03505	OLELBOHF_03442	FIEGNBAC_04121	OANKHMNP_00800	KPBLHKFI_00836	KDGAEOAM_00834
group_5204	PG.fasta_00323	PC.fasta_00264	PV.fasta_00217	NOIMIMJO_01172	NKGBFEIF_02224	KDBLBEKM_01409	AEFKEECK_02772	HLBEKCEM_02862	OLELBOHF_02849	FIEGNBAC_03284	OANKHMNP_01337	KPBLHKFI_01376	KDGAEOAM_01385
group_5205	PG.fasta_01171	PC.fasta_01839	PV.fasta_03503	NOIMIMJO_02293	NKGBFEIF_00065	KDBLBEKM_03463	AEFKEECK_00693	HLBEKCEM_00722	OLELBOHF_00728	FIEGNBAC_02774	OANKHMNP_03197	KPBLHKFI_03327	KDGAEOAM_03340
rplT	PG.fasta_00672	PC.fasta_00613	PV.fasta_02828	NOIMIMJO_00813	NKGBFEIF_01790	KDBLBEKM_01750	AEFKEECK_02427	HLBEKCEM_02482	OLELBOHF_02505	FIEGNBAC_00578	OANKHMNP_01631	KPBLHKFI_01701	KDGAEOAM_01711
clpA	PG.fasta_00290	PC.fasta_00231	PV.fasta_00250	NOIMIMJO_01205	NKGBFEIF_02257	KDBLBEKM_01376	AEFKEECK_02805	HLBEKCEM_02895	OLELBOHF_02882	FIEGNBAC_03317	OANKHMNP_01304	KPBLHKFI_01343	KDGAEOAM_01351
argP_1	PG.fasta_01353	PC.fasta_02021	PV.fasta_01972	NOIMIMJO_02021	NKGBFEIF_00233	KDBLBEKM_03284	AEFKEECK_00872	HLBEKCEM_00904	OLELBOHF_00909	FIEGNBAC_03071	OANKHMNP_03043	KPBLHKFI_03148	KDGAEOAM_03173
ybfE	PG.fasta_00106	PC.fasta_00047	PV.fasta_00434	NOIMIMJO_01389	NKGBFEIF_02441	KDBLBEKM_01193	AEFKEECK_02989	HLBEKCEM_03099	OLELBOHF_03066	FIEGNBAC_03502	OANKHMNP_01122	KPBLHKFI_01162	KDGAEOAM_01169
psiF	PG.fasta_02963	PC.fasta_04497	PV.fasta_01738	NOIMIMJO_01741	NKGBFEIF_02669	KDBLBEKM_00971	AEFKEECK_03250	HLBEKCEM_03394	OLELBOHF_03328	FIEGNBAC_04008	OANKHMNP_00914	KPBLHKFI_00946	KDGAEOAM_00947
spoT	PG.fasta_04271	PC.fasta_03975	PV.fasta_03609	NOIMIMJO_02859	NKGBFEIF_03711	KDBLBEKM_04037	AEFKEECK_00114	HLBEKCEM_00115	OLELBOHF_00116	FIEGNBAC_00023	OANKHMNP_03743	KPBLHKFI_03888	KDGAEOAM_03901
trpS	PG.fasta_04411	PC.fasta_04445	PV.fasta_02363	NOIMIMJO_02591	NKGBFEIF_03977	KDBLBEKM_03757	AEFKEECK_00379	HLBEKCEM_00382	OLELBOHF_00384	FIEGNBAC_04373	OANKHMNP_03477	KPBLHKFI_03623	KDGAEOAM_03635
grxD	PG.fasta_00708	PC.fasta_00649	PV.fasta_02792	NOIMIMJO_00777	NKGBFEIF_01754	KDBLBEKM_01786	AEFKEECK_02391	HLBEKCEM_02446	OLELBOHF_02469	FIEGNBAC_00614	OANKHMNP_01667	KPBLHKFI_01737	KDGAEOAM_01746
ybhQ	PG.fasta_00187	PC.fasta_00128	PV.fasta_00353	NOIMIMJO_01308	NKGBFEIF_02360	KDBLBEKM_01274	AEFKEECK_02908	HLBEKCEM_03018	OLELBOHF_02985	FIEGNBAC_03421	OANKHMNP_01203	KPBLHKFI_01243	KDGAEOAM_01249
group_5215	PG.fasta_03154	PC.fasta_03173	PV.fasta_00995	NOIMIMJO_03288	NKGBFEIF_03280	KDBLBEKM_00405	AEFKEECK_03813	HLBEKCEM_04051	OLELBOHF_03989	FIEGNBAC_02085	OANKHMNP_00402	KPBLHKFI_00399	KDGAEOAM_00407
yabI	PG.fasta_03874	PC.fasta_02342	PV.fasta_01264	NOIMIMJO_03612	NKGBFEIF_02931	KDBLBEKM_00715	AEFKEECK_03523	HLBEKCEM_03649	OLELBOHF_03586	FIEGNBAC_02415	OANKHMNP_00656	KPBLHKFI_00690	KDGAEOAM_00690
uvrY	PG.fasta_00375	PC.fasta_00316	PV.fasta_00163	NOIMIMJO_01117	NKGBFEIF_02170	KDBLBEKM_01463	AEFKEECK_02718	HLBEKCEM_02808	OLELBOHF_02796	FIEGNBAC_03230	OANKHMNP_01391	KPBLHKFI_01431	KDGAEOAM_01438
sucD	PG.fasta_00131	PC.fasta_00072	PV.fasta_00409	NOIMIMJO_01364	NKGBFEIF_02416	KDBLBEKM_01218	AEFKEECK_02964	HLBEKCEM_03074	OLELBOHF_03041	FIEGNBAC_03477	OANKHMNP_01147	KPBLHKFI_01187	KDGAEOAM_01194
rpsT	PG.fasta_03899	PC.fasta_02317	PV.fasta_01288	NOIMIMJO_03588	NKGBFEIF_02955	KDBLBEKM_00690	AEFKEECK_03547	HLBEKCEM_03673	OLELBOHF_03611	FIEGNBAC_02391	OANKHMNP_00632	KPBLHKFI_00666	KDGAEOAM_00665
cspJ	PG.fasta_03158	PC.fasta_03177	PV.fasta_00991	NOIMIMJO_03284	NKGBFEIF_03284	KDBLBEKM_00401	AEFKEECK_03817	HLBEKCEM_04055	OLELBOHF_03993	FIEGNBAC_02081	OANKHMNP_00398	KPBLHKFI_00395	KDGAEOAM_00403
typA	PG.fasta_04280	PC.fasta_03966	PV.fasta_03618	NOIMIMJO_02868	NKGBFEIF_03702	KDBLBEKM_04046	AEFKEECK_00105	HLBEKCEM_00106	OLELBOHF_00107	FIEGNBAC_00014	OANKHMNP_03752	KPBLHKFI_03897	KDGAEOAM_03910
atpE	PG.fasta_03500	PC.fasta_03519	PV.fasta_02308	NOIMIMJO_02907	NKGBFEIF_03663	KDBLBEKM_00022	AEFKEECK_00067	HLBEKCEM_00066	OLELBOHF_00068	FIEGNBAC_04317	OANKHMNP_00022	KPBLHKFI_00023	KDGAEOAM_00022
group_5223	PG.fasta_01983	PC.fasta_00953	PV.fasta_00748	NOIMIMJO_00491	NKGBFEIF_01447	KDBLBEKM_02078	AEFKEECK_02087	HLBEKCEM_02155	OLELBOHF_02165	FIEGNBAC_00915	OANKHMNP_01938	KPBLHKFI_02032	KDGAEOAM_02042
ariR_1	PG.fasta_00386	PC.fasta_00327	PV.fasta_00148	NOIMIMJO_01098	NKGBFEIF_02103	KDBLBEKM_01475	AEFKEECK_02707	HLBEKCEM_02796	OLELBOHF_02786	FIEGNBAC_04684	OANKHMNP_01402	KPBLHKFI_01442	KDGAEOAM_01449
lptB_1	PG.fasta_03631	PC.fasta_03650	PV.fasta_01033	NOIMIMJO_03326	NKGBFEIF_03197	KDBLBEKM_00443	AEFKEECK_03771	HLBEKCEM_03902	OLELBOHF_03860	FIEGNBAC_02123	OANKHMNP_00437	KPBLHKFI_00437	KDGAEOAM_00445
yecM	PG.fasta_02190	PC.fasta_01161	PV.fasta_03781	NOIMIMJO_00269	NKGBFEIF_01242	KDBLBEKM_02281	AEFKEECK_01881	HLBEKCEM_01936	OLELBOHF_01958	FIEGNBAC_01121	OANKHMNP_02143	KPBLHKFI_02237	KDGAEOAM_02247
phoH	PG.fasta_02225	PC.fasta_01196	PV.fasta_03816	NOIMIMJO_00167	NKGBFEIF_01206	KDBLBEKM_02316	AEFKEECK_01844	HLBEKCEM_01835	OLELBOHF_01922	FIEGNBAC_01221	OANKHMNP_02178	KPBLHKFI_02272	KDGAEOAM_02283
lpdA	PG.fasta_03820	PC.fasta_02396	PV.fasta_01210	NOIMIMJO_03666	NKGBFEIF_02876	KDBLBEKM_00769	AEFKEECK_03469	HLBEKCEM_03595	OLELBOHF_03532	FIEGNBAC_02469	OANKHMNP_00710	KPBLHKFI_00745	KDGAEOAM_00744
nhaK	PG.fasta_03253	PC.fasta_03272	PV.fasta_00896	NOIMIMJO_03190	NKGBFEIF_03380	KDBLBEKM_00305	AEFKEECK_03908	HLBEKCEM_04147	OLELBOHF_04088	FIEGNBAC_01986	OANKHMNP_00302	KPBLHKFI_00302	KDGAEOAM_00306
group_5230	PG.fasta_03750	PC.fasta_02466	PV.fasta_01141	NOIMIMJO_03735	NKGBFEIF_02807	KDBLBEKM_00838	AEFKEECK_03399	HLBEKCEM_03526	OLELBOHF_03462	FIEGNBAC_02538	OANKHMNP_00779	KPBLHKFI_00814	KDGAEOAM_00813
oppB	PG.fasta_02060	PC.fasta_01030	PV.fasta_00824	NOIMIMJO_00398	NKGBFEIF_01370	KDBLBEKM_02153	AEFKEECK_02011	HLBEKCEM_02068	OLELBOHF_02089	FIEGNBAC_00992	OANKHMNP_02013	KPBLHKFI_02108	KDGAEOAM_02118
rcsB	PG.fasta_01772	PC.fasta_03844	PV.fasta_03251	NOIMIMJO_04149	NKGBFEIF_00781	KDBLBEKM_02681	AEFKEECK_01452	HLBEKCEM_01463	OLELBOHF_01543	FIEGNBAC_01588	OANKHMNP_02518	KPBLHKFI_02618	KDGAEOAM_02642
cytR_2	PG.fasta_01236	PC.fasta_01904	PV.fasta_03438	NOIMIMJO_02238	NKGBFEIF_00130	KDBLBEKM_03400	AEFKEECK_00757	HLBEKCEM_00787	OLELBOHF_00793	FIEGNBAC_02838	OANKHMNP_03130	KPBLHKFI_03263	KDGAEOAM_03275
hpf	PG.fasta_03629	PC.fasta_03652	PV.fasta_01031	NOIMIMJO_03324	NKGBFEIF_03199	KDBLBEKM_00441	AEFKEECK_03773	HLBEKCEM_03904	OLELBOHF_03862	FIEGNBAC_02121	OANKHMNP_00435	KPBLHKFI_00435	KDGAEOAM_00443
pstA	PG.fasta_03488	PC.fasta_03507	PV.fasta_02296	NOIMIMJO_02919	NKGBFEIF_03651	KDBLBEKM_00034	AEFKEECK_00055	HLBEKCEM_00054	OLELBOHF_00056	FIEGNBAC_04305	OANKHMNP_00034	KPBLHKFI_00035	KDGAEOAM_00034
atpI	PG.fasta_03502	PC.fasta_03521	PV.fasta_02310	NOIMIMJO_02905	NKGBFEIF_03665	KDBLBEKM_00020	AEFKEECK_00069	HLBEKCEM_00068	OLELBOHF_00070	FIEGNBAC_04319	OANKHMNP_00020	KPBLHKFI_00021	KDGAEOAM_00020
rpsO	PG.fasta_03665	PC.fasta_03616	PV.fasta_01067	NOIMIMJO_03360	NKGBFEIF_03163	KDBLBEKM_00477	AEFKEECK_03737	HLBEKCEM_03868	OLELBOHF_03826	FIEGNBAC_02157	OANKHMNP_00471	KPBLHKFI_00471	KDGAEOAM_00479
rpsM	PG.fasta_04557	PC.fasta_04612	PV.fasta_04179	NOIMIMJO_02530	NKGBFEIF_04038	KDBLBEKM_03696	AEFKEECK_00440	HLBEKCEM_00443	OLELBOHF_00445	FIEGNBAC_00364	OANKHMNP_03416	KPBLHKFI_03562	KDGAEOAM_03574
group_5239	PG.fasta_00728	PC.fasta_00669	PV.fasta_02772	NOIMIMJO_00758	NKGBFEIF_01734	KDBLBEKM_01805	AEFKEECK_02371	HLBEKCEM_02427	OLELBOHF_02449	FIEGNBAC_00633	OANKHMNP_01686	KPBLHKFI_01757	KDGAEOAM_01766
sdhC	PG.fasta_00124	PC.fasta_00065	PV.fasta_00416	NOIMIMJO_01371	NKGBFEIF_02423	KDBLBEKM_01211	AEFKEECK_02971	HLBEKCEM_03081	OLELBOHF_03048	FIEGNBAC_03484	OANKHMNP_01140	KPBLHKFI_01180	KDGAEOAM_01187
yohC	PG.fasta_00197	PC.fasta_00138	PV.fasta_00343	NOIMIMJO_01298	NKGBFEIF_02350	KDBLBEKM_01284	AEFKEECK_02898	HLBEKCEM_03005	OLELBOHF_02975	FIEGNBAC_03411	OANKHMNP_01213	KPBLHKFI_01253	KDGAEOAM_01259
ulaC_1	PG.fasta_00848	PC.fasta_00789	PV.fasta_00593	NOIMIMJO_00637	NKGBFEIF_01614	KDBLBEKM_01924	AEFKEECK_02253	HLBEKCEM_02308	OLELBOHF_02331	FIEGNBAC_00753	OANKHMNP_01794	KPBLHKFI_01875	KDGAEOAM_01884
cysQ	PG.fasta_00981	PC.fasta_01653	PV.fasta_03052	NOIMIMJO_02434	NKGBFEIF_04133	KDBLBEKM_03603	AEFKEECK_00535	HLBEKCEM_00539	OLELBOHF_00540	FIEGNBAC_02622	OANKHMNP_03322	KPBLHKFI_03467	KDGAEOAM_03481
acrZ	PG.fasta_00162	PC.fasta_00103	PV.fasta_00378	NOIMIMJO_01333	NKGBFEIF_02385	KDBLBEKM_01249	AEFKEECK_02933	HLBEKCEM_03043	OLELBOHF_03010	FIEGNBAC_03446	OANKHMNP_01178	KPBLHKFI_01218	KDGAEOAM_01224
prmB	PG.fasta_01850	PC.fasta_03922	PV.fasta_03705	NOIMIMJO_04073	NKGBFEIF_00705	KDBLBEKM_02760	AEFKEECK_01372	HLBEKCEM_01382	OLELBOHF_01465	FIEGNBAC_01667	OANKHMNP_02596	KPBLHKFI_02695	KDGAEOAM_02719
pykF	PG.fasta_00696	PC.fasta_00637	PV.fasta_02804	NOIMIMJO_00789	NKGBFEIF_01766	KDBLBEKM_01774	AEFKEECK_02403	HLBEKCEM_02458	OLELBOHF_02481	FIEGNBAC_00602	OANKHMNP_01655	KPBLHKFI_01725	KDGAEOAM_01735
ydjM	PG.fasta_00662	PC.fasta_00603	PV.fasta_02838	NOIMIMJO_00823	NKGBFEIF_01799	KDBLBEKM_01740	AEFKEECK_02437	HLBEKCEM_02492	OLELBOHF_02515	FIEGNBAC_00568	OANKHMNP_01621	KPBLHKFI_01691	KDGAEOAM_01702
smpB	PG.fasta_02471	PC.fasta_02688	PV.fasta_02721	NOIMIMJO_03831	NKGBFEIF_00476	KDBLBEKM_02986	AEFKEECK_01133	HLBEKCEM_01152	OLELBOHF_01250	FIEGNBAC_01909	OANKHMNP_02823	KPBLHKFI_02912	KDGAEOAM_02945
rpsH	PG.fasta_04549	PC.fasta_04604	PV.fasta_04171	NOIMIMJO_02538	NKGBFEIF_04030	KDBLBEKM_03704	AEFKEECK_00432	HLBEKCEM_00435	OLELBOHF_00437	FIEGNBAC_00356	OANKHMNP_03424	KPBLHKFI_03570	KDGAEOAM_03582
ftsE_2	PG.fasta_04022	PC.fasta_03812	PV.fasta_02425	NOIMIMJO_02653	NKGBFEIF_03915	KDBLBEKM_03819	AEFKEECK_00316	HLBEKCEM_00320	OLELBOHF_00322	FIEGNBAC_04435	OANKHMNP_03539	KPBLHKFI_03684	KDGAEOAM_03698
gyrB	PG.fasta_03437	PC.fasta_03456	PV.fasta_02246	NOIMIMJO_02971	NKGBFEIF_03600	KDBLBEKM_00084	AEFKEECK_00004	HLBEKCEM_00004	OLELBOHF_00004	FIEGNBAC_04254	OANKHMNP_00085	KPBLHKFI_00086	KDGAEOAM_00085
ptsO	PG.fasta_03626	PC.fasta_03655	PV.fasta_01028	NOIMIMJO_03321	NKGBFEIF_03202	KDBLBEKM_00438	AEFKEECK_03776	HLBEKCEM_03907	OLELBOHF_03865	FIEGNBAC_02118	OANKHMNP_00432	KPBLHKFI_00432	KDGAEOAM_00440
flgG	PG.fasta_00428	PC.fasta_00369	PV.fasta_00106	NOIMIMJO_01056	NKGBFEIF_02061	KDBLBEKM_01517	AEFKEECK_02665	HLBEKCEM_02754	OLELBOHF_02744	FIEGNBAC_04642	OANKHMNP_01445	KPBLHKFI_01485	KDGAEOAM_01491
diaA	PG.fasta_01020	PC.fasta_01692	PV.fasta_03013	NOIMIMJO_02404	NKGBFEIF_04172	KDBLBEKM_03564	AEFKEECK_00574	HLBEKCEM_00578	OLELBOHF_00579	FIEGNBAC_02661	OANKHMNP_03288	KPBLHKFI_03428	KDGAEOAM_03442
mltD	PG.fasta_03078	PC.fasta_04185	PV.fasta_01618	NOIMIMJO_01863	NKGBFEIF_02790	KDBLBEKM_00854	AEFKEECK_03382	HLBEKCEM_03509	OLELBOHF_03446	FIEGNBAC_04124	OANKHMNP_00796	KPBLHKFI_00832	KDGAEOAM_00830
rpmE	PG.fasta_04200	PC.fasta_04046	PV.fasta_03537	NOIMIMJO_02787	NKGBFEIF_03782	KDBLBEKM_03952	AEFKEECK_00183	HLBEKCEM_00187	OLELBOHF_00188	FIEGNBAC_00094	OANKHMNP_03671	KPBLHKFI_03817	KDGAEOAM_03831
rpsE	PG.fasta_04552	PC.fasta_04607	PV.fasta_04174	NOIMIMJO_02535	NKGBFEIF_04033	KDBLBEKM_03701	AEFKEECK_00435	HLBEKCEM_00438	OLELBOHF_00440	FIEGNBAC_00359	OANKHMNP_03421	KPBLHKFI_03567	KDGAEOAM_03579
yqgF	PG.fasta_01333	PC.fasta_02001	PV.fasta_01952	NOIMIMJO_02041	NKGBFEIF_00212	KDBLBEKM_03304	AEFKEECK_00852	HLBEKCEM_00883	OLELBOHF_00889	FIEGNBAC_03051	OANKHMNP_03063	KPBLHKFI_03168	KDGAEOAM_03193
group_5259	PG.fasta_03807	PC.fasta_02409	PV.fasta_01198	NOIMIMJO_03678	NKGBFEIF_02864	KDBLBEKM_00781	AEFKEECK_03456	HLBEKCEM_03583	OLELBOHF_03519	FIEGNBAC_02481	OANKHMNP_00722	KPBLHKFI_00757	KDGAEOAM_00756
ywrO	PG.fasta_04432	PC.fasta_04466	PV.fasta_02342	NOIMIMJO_02570	NKGBFEIF_03998	KDBLBEKM_03736	AEFKEECK_00400	HLBEKCEM_00403	OLELBOHF_00405	FIEGNBAC_04352	OANKHMNP_03456	KPBLHKFI_03602	KDGAEOAM_03614
yidA	PG.fasta_03438	PC.fasta_03457	PV.fasta_02247	NOIMIMJO_02970	NKGBFEIF_03601	KDBLBEKM_00083	AEFKEECK_00005	HLBEKCEM_00005	OLELBOHF_00005	FIEGNBAC_04255	OANKHMNP_00084	KPBLHKFI_00085	KDGAEOAM_00084
leuC1	PG.fasta_03861	PC.fasta_02355	PV.fasta_01251	NOIMIMJO_03625	NKGBFEIF_02917	KDBLBEKM_00728	AEFKEECK_03510	HLBEKCEM_03636	OLELBOHF_03573	FIEGNBAC_02428	OANKHMNP_00669	KPBLHKFI_00703	KDGAEOAM_00703
slyB	PG.fasta_00722	PC.fasta_00663	PV.fasta_02778	NOIMIMJO_00763	NKGBFEIF_01740	KDBLBEKM_01799	AEFKEECK_02377	HLBEKCEM_02432	OLELBOHF_02455	FIEGNBAC_00628	OANKHMNP_01681	KPBLHKFI_01751	KDGAEOAM_01760
aroK	PG.fasta_04405	PC.fasta_04439	PV.fasta_02369	NOIMIMJO_02597	NKGBFEIF_03971	KDBLBEKM_03763	AEFKEECK_00373	HLBEKCEM_00376	OLELBOHF_00378	FIEGNBAC_04379	OANKHMNP_03483	KPBLHKFI_03629	KDGAEOAM_03641
ilvH	PG.fasta_03857	PC.fasta_02359	PV.fasta_01247	NOIMIMJO_03629	NKGBFEIF_02913	KDBLBEKM_00732	AEFKEECK_03506	HLBEKCEM_03632	OLELBOHF_03569	FIEGNBAC_02432	OANKHMNP_00673	KPBLHKFI_00707	KDGAEOAM_00707
group_5266	PG.fasta_02922	PC.fasta_04159	PV.fasta_01779	NOIMIMJO_01613	NKGBFEIF_02627	KDBLBEKM_01013	AEFKEECK_03208	HLBEKCEM_03353	OLELBOHF_03287	FIEGNBAC_03967	OANKHMNP_00957	KPBLHKFI_00988	KDGAEOAM_00989
recO	PG.fasta_02451	PC.fasta_02668	PV.fasta_02701	NOIMIMJO_03851	NKGBFEIF_00496	KDBLBEKM_02966	AEFKEECK_01153	HLBEKCEM_01172	OLELBOHF_01270	FIEGNBAC_01889	OANKHMNP_02803	KPBLHKFI_02892	KDGAEOAM_02925
rpsD	PG.fasta_04559	PC.fasta_04614	PV.fasta_04181	NOIMIMJO_02528	NKGBFEIF_04040	KDBLBEKM_03694	AEFKEECK_00442	HLBEKCEM_00445	OLELBOHF_00447	FIEGNBAC_00366	OANKHMNP_03414	KPBLHKFI_03560	KDGAEOAM_03572
srkA_2	PG.fasta_04289	PC.fasta_03957	PV.fasta_03627	NOIMIMJO_02877	NKGBFEIF_03693	KDBLBEKM_04055	AEFKEECK_00096	HLBEKCEM_00097	OLELBOHF_00098	FIEGNBAC_00005	OANKHMNP_03761	KPBLHKFI_03906	KDGAEOAM_03919
mntB_1	PG.fasta_02887	PC.fasta_04124	PV.fasta_01814	NOIMIMJO_01578	NKGBFEIF_02592	KDBLBEKM_01048	AEFKEECK_03173	HLBEKCEM_03318	OLELBOHF_03252	FIEGNBAC_03932	OANKHMNP_00992	KPBLHKFI_01023	KDGAEOAM_01024
gcvR	PG.fasta_02371	PC.fasta_02588	PV.fasta_02623	NOIMIMJO_03930	NKGBFEIF_00576	KDBLBEKM_02885	AEFKEECK_01242	HLBEKCEM_01252	OLELBOHF_01349	FIEGNBAC_01809	OANKHMNP_02724	KPBLHKFI_02813	KDGAEOAM_02846
argR	PG.fasta_00943	PC.fasta_01615	PV.fasta_03090	NOIMIMJO_02473	NKGBFEIF_04095	KDBLBEKM_03639	AEFKEECK_00497	HLBEKCEM_00501	OLELBOHF_00502	FIEGNBAC_02584	OANKHMNP_03359	KPBLHKFI_03505	KDGAEOAM_03518
group_5273	PG.fasta_01802	PC.fasta_03874	PV.fasta_03659	NOIMIMJO_04119	NKGBFEIF_00751	KDBLBEKM_02714	AEFKEECK_01422	HLBEKCEM_01430	OLELBOHF_01513	FIEGNBAC_01619	OANKHMNP_02550	KPBLHKFI_02648	KDGAEOAM_02672
murC	PG.fasta_03845	PC.fasta_02371	PV.fasta_01235	NOIMIMJO_03641	NKGBFEIF_02901	KDBLBEKM_00744	AEFKEECK_03494	HLBEKCEM_03620	OLELBOHF_03557	FIEGNBAC_02444	OANKHMNP_00685	KPBLHKFI_00719	KDGAEOAM_00719
cysJ_2	PG.fasta_03622	PC.fasta_03659	PV.fasta_01024	NOIMIMJO_03317	NKGBFEIF_03206	KDBLBEKM_00434	AEFKEECK_03780	HLBEKCEM_03911	OLELBOHF_03869	FIEGNBAC_02114	OANKHMNP_00428	KPBLHKFI_00428	KDGAEOAM_00436
group_5276	PG.fasta_01609	PC.fasta_01422	PV.fasta_03294	NOIMIMJO_04344	NKGBFEIF_00948	KDBLBEKM_02519	AEFKEECK_01612	HLBEKCEM_01625	OLELBOHF_01705	FIEGNBAC_01429	OANKHMNP_02373	KPBLHKFI_02468	KDGAEOAM_02490
iscR	PG.fasta_02429	PC.fasta_02646	PV.fasta_02679	NOIMIMJO_03873	NKGBFEIF_00519	KDBLBEKM_02944	AEFKEECK_01175	HLBEKCEM_01195	OLELBOHF_01292	FIEGNBAC_01867	OANKHMNP_02781	KPBLHKFI_02870	KDGAEOAM_02903
mraY	PG.fasta_03849	PC.fasta_02367	PV.fasta_01239	NOIMIMJO_03637	NKGBFEIF_02905	KDBLBEKM_00740	AEFKEECK_03498	HLBEKCEM_03624	OLELBOHF_03561	FIEGNBAC_02440	OANKHMNP_00681	KPBLHKFI_00715	KDGAEOAM_00715
mreB	PG.fasta_00926	PC.fasta_01598	PV.fasta_03108	NOIMIMJO_02490	NKGBFEIF_04078	KDBLBEKM_03656	AEFKEECK_00480	HLBEKCEM_00484	OLELBOHF_00485	FIEGNBAC_02567	OANKHMNP_03376	KPBLHKFI_03522	KDGAEOAM_03535
prpC	PG.fasta_01511	PC.fasta_01324	PV.fasta_03386	NOIMIMJO_00042	NKGBFEIF_01095	KDBLBEKM_02428	AEFKEECK_01709	HLBEKCEM_01717	OLELBOHF_01803	FIEGNBAC_01334	OANKHMNP_02280	KPBLHKFI_02384	KDGAEOAM_02397
group_5281	PG.fasta_03210	PC.fasta_03229	PV.fasta_00939	NOIMIMJO_03234	NKGBFEIF_03336	KDBLBEKM_00349	AEFKEECK_03865	HLBEKCEM_04103	OLELBOHF_04045	FIEGNBAC_02029	OANKHMNP_00346	KPBLHKFI_00346	KDGAEOAM_00350
group_5282	PG.fasta_02045	PC.fasta_01015	PV.fasta_00809	NOIMIMJO_00413	NKGBFEIF_01385	KDBLBEKM_02138	AEFKEECK_02026	HLBEKCEM_02083	OLELBOHF_02104	FIEGNBAC_00977	OANKHMNP_01999	KPBLHKFI_02093	KDGAEOAM_02103
cpxR_2	PG.fasta_04222	PC.fasta_04024	PV.fasta_03559	NOIMIMJO_02809	NKGBFEIF_03760	KDBLBEKM_03974	AEFKEECK_00161	HLBEKCEM_00165	OLELBOHF_00166	FIEGNBAC_00072	OANKHMNP_03693	KPBLHKFI_03839	KDGAEOAM_03853
group_5284	PG.fasta_00260	PC.fasta_00201	PV.fasta_00280	NOIMIMJO_01235	NKGBFEIF_02287	KDBLBEKM_01346	AEFKEECK_02835	HLBEKCEM_02925	OLELBOHF_02912	FIEGNBAC_03347	OANKHMNP_01274	KPBLHKFI_01313	KDGAEOAM_01321
yajC	PG.fasta_02939	PC.fasta_04176	PV.fasta_01762	NOIMIMJO_01630	NKGBFEIF_02644	KDBLBEKM_00996	AEFKEECK_03225	HLBEKCEM_03370	OLELBOHF_03304	FIEGNBAC_03984	OANKHMNP_00940	KPBLHKFI_00971	KDGAEOAM_00972
group_5286	PG.fasta_00296	PC.fasta_00237	PV.fasta_00244	NOIMIMJO_01199	NKGBFEIF_02251	KDBLBEKM_01382	AEFKEECK_02799	HLBEKCEM_02889	OLELBOHF_02876	FIEGNBAC_03311	OANKHMNP_01310	KPBLHKFI_01349	KDGAEOAM_01358
cheZ	PG.fasta_02197	PC.fasta_01168	PV.fasta_03788	NOIMIMJO_00261	NKGBFEIF_01235	KDBLBEKM_02288	AEFKEECK_01874	HLBEKCEM_01929	OLELBOHF_01951	FIEGNBAC_01128	OANKHMNP_02150	KPBLHKFI_02244	KDGAEOAM_02254
ulaE	PG.fasta_03180	PC.fasta_03199	PV.fasta_00969	NOIMIMJO_03265	NKGBFEIF_03306	KDBLBEKM_00379	AEFKEECK_03835	HLBEKCEM_04073	OLELBOHF_04015	FIEGNBAC_02059	OANKHMNP_00376	KPBLHKFI_00377	KDGAEOAM_00381
marA_1	PG.fasta_00822	PC.fasta_00763	PV.fasta_00567	NOIMIMJO_00664	NKGBFEIF_01640	KDBLBEKM_01897	AEFKEECK_02278	HLBEKCEM_02334	OLELBOHF_02356	FIEGNBAC_00727	OANKHMNP_01768	KPBLHKFI_01850	KDGAEOAM_01859
nusA	PG.fasta_03661	PC.fasta_03620	PV.fasta_01063	NOIMIMJO_03356	NKGBFEIF_03167	KDBLBEKM_00473	AEFKEECK_03741	HLBEKCEM_03872	OLELBOHF_03830	FIEGNBAC_02153	OANKHMNP_00467	KPBLHKFI_00467	KDGAEOAM_00475
group_5291	PG.fasta_01192	PC.fasta_01860	PV.fasta_03482	NOIMIMJO_02272	NKGBFEIF_00086	KDBLBEKM_03443	AEFKEECK_00714	HLBEKCEM_00743	OLELBOHF_00749	FIEGNBAC_02795	OANKHMNP_03176	KPBLHKFI_03306	KDGAEOAM_03319
infA	PG.fasta_00291	PC.fasta_00232	PV.fasta_00249	NOIMIMJO_01204	NKGBFEIF_02256	KDBLBEKM_01377	AEFKEECK_02804	HLBEKCEM_02894	OLELBOHF_02881	FIEGNBAC_03316	OANKHMNP_01305	KPBLHKFI_01344	KDGAEOAM_01352
pspB	PG.fasta_01998	PC.fasta_00968	PV.fasta_00763	NOIMIMJO_00476	NKGBFEIF_01432	KDBLBEKM_02093	AEFKEECK_02072	HLBEKCEM_02140	OLELBOHF_02150	FIEGNBAC_00930	OANKHMNP_01953	KPBLHKFI_02047	KDGAEOAM_02057
uspB	PG.fasta_03982	PC.fasta_03772	PV.fasta_02465	NOIMIMJO_02694	NKGBFEIF_03875	KDBLBEKM_03859	AEFKEECK_00276	HLBEKCEM_00280	OLELBOHF_00282	FIEGNBAC_04475	OANKHMNP_03579	KPBLHKFI_03725	KDGAEOAM_03739
yecS_1	PG.fasta_01445	PC.fasta_02113	PV.fasta_02065	NOIMIMJO_01929	NKGBFEIF_00324	KDBLBEKM_03147	AEFKEECK_00965	HLBEKCEM_00997	OLELBOHF_01001	FIEGNBAC_03163	OANKHMNP_02940	KPBLHKFI_03056	KDGAEOAM_03082
zwf	PG.fasta_02165	PC.fasta_01136	PV.fasta_03757	NOIMIMJO_00294	NKGBFEIF_01267	KDBLBEKM_02257	AEFKEECK_01905	HLBEKCEM_01961	OLELBOHF_01983	FIEGNBAC_01096	OANKHMNP_02117	KPBLHKFI_02213	KDGAEOAM_02223
yibN	PG.fasta_04229	PC.fasta_04017	PV.fasta_03566	NOIMIMJO_02816	NKGBFEIF_03753	KDBLBEKM_03981	AEFKEECK_00154	HLBEKCEM_00158	OLELBOHF_00159	FIEGNBAC_00065	OANKHMNP_03700	KPBLHKFI_03846	KDGAEOAM_03860
holC	PG.fasta_03700	PC.fasta_03581	PV.fasta_01103	NOIMIMJO_03395	NKGBFEIF_03128	KDBLBEKM_00512	AEFKEECK_03702	HLBEKCEM_03832	OLELBOHF_03792	FIEGNBAC_02192	OANKHMNP_00505	KPBLHKFI_00508	KDGAEOAM_00515
ydcV_1	PG.fasta_00273	PC.fasta_00214	PV.fasta_00267	NOIMIMJO_01222	NKGBFEIF_02274	KDBLBEKM_01359	AEFKEECK_02822	HLBEKCEM_02912	OLELBOHF_02899	FIEGNBAC_03334	OANKHMNP_01287	KPBLHKFI_01326	KDGAEOAM_01334
hisG	PG.fasta_01627	PC.fasta_01440	PV.fasta_03277	NOIMIMJO_04327	NKGBFEIF_00931	KDBLBEKM_02536	AEFKEECK_01595	HLBEKCEM_01608	OLELBOHF_01688	FIEGNBAC_01446	OANKHMNP_02390	KPBLHKFI_02485	KDGAEOAM_02508
dmlA	PG.fasta_03213	PC.fasta_03232	PV.fasta_00936	NOIMIMJO_03231	NKGBFEIF_03339	KDBLBEKM_00346	AEFKEECK_03868	HLBEKCEM_04106	OLELBOHF_04048	FIEGNBAC_02026	OANKHMNP_00343	KPBLHKFI_00343	KDGAEOAM_00347
rplR	PG.fasta_04551	PC.fasta_04606	PV.fasta_04173	NOIMIMJO_02536	NKGBFEIF_04032	KDBLBEKM_03702	AEFKEECK_00434	HLBEKCEM_00437	OLELBOHF_00439	FIEGNBAC_00358	OANKHMNP_03422	KPBLHKFI_03568	KDGAEOAM_03580
queD	PG.fasta_01438	PC.fasta_02106	PV.fasta_02058	NOIMIMJO_01936	NKGBFEIF_00317	KDBLBEKM_03154	AEFKEECK_00958	HLBEKCEM_00990	OLELBOHF_00994	FIEGNBAC_03156	OANKHMNP_02947	KPBLHKFI_03063	KDGAEOAM_03089
lpxD	PG.fasta_03762	PC.fasta_02454	PV.fasta_01153	NOIMIMJO_03723	NKGBFEIF_02819	KDBLBEKM_00826	AEFKEECK_03411	HLBEKCEM_03538	OLELBOHF_03474	FIEGNBAC_02526	OANKHMNP_00767	KPBLHKFI_00802	KDGAEOAM_00801
group_5305	PG.fasta_00668	PC.fasta_00609	PV.fasta_02832	NOIMIMJO_00817	NKGBFEIF_01794	KDBLBEKM_01746	AEFKEECK_02431	HLBEKCEM_02486	OLELBOHF_02509	FIEGNBAC_00574	OANKHMNP_01627	KPBLHKFI_01697	KDGAEOAM_01707
glnK	PG.fasta_02896	PC.fasta_04133	PV.fasta_01805	NOIMIMJO_01587	NKGBFEIF_02601	KDBLBEKM_01039	AEFKEECK_03182	HLBEKCEM_03327	OLELBOHF_03261	FIEGNBAC_03941	OANKHMNP_00983	KPBLHKFI_01014	KDGAEOAM_01015
rbsB_1	PG.fasta_03518	PC.fasta_03537	PV.fasta_02326	NOIMIMJO_02889	NKGBFEIF_03681	KDBLBEKM_00004	AEFKEECK_00085	HLBEKCEM_00084	OLELBOHF_00086	FIEGNBAC_04335	OANKHMNP_00004	KPBLHKFI_00004	KDGAEOAM_00004
pldA	PG.fasta_03343	PC.fasta_03362	PV.fasta_02155	NOIMIMJO_03062	NKGBFEIF_03507	KDBLBEKM_00179	AEFKEECK_04035	HLBEKCEM_04274	OLELBOHF_04214	FIEGNBAC_04159	OANKHMNP_00178	KPBLHKFI_00178	KDGAEOAM_00180
manZ	PG.fasta_02121	PC.fasta_01092	PV.fasta_03952	NOIMIMJO_00337	NKGBFEIF_01309	KDBLBEKM_02213	AEFKEECK_01949	HLBEKCEM_02005	OLELBOHF_02027	FIEGNBAC_01054	OANKHMNP_02075	KPBLHKFI_02170	KDGAEOAM_02179
msrB	PG.fasta_02084	PC.fasta_01055	PV.fasta_03989	NOIMIMJO_00374	NKGBFEIF_01346	KDBLBEKM_02176	AEFKEECK_01986	HLBEKCEM_02042	OLELBOHF_02064	FIEGNBAC_01017	OANKHMNP_02037	KPBLHKFI_02133	KDGAEOAM_02142
galP	PG.fasta_01340	PC.fasta_02008	PV.fasta_01959	NOIMIMJO_02034	NKGBFEIF_00219	KDBLBEKM_03297	AEFKEECK_00859	HLBEKCEM_00890	OLELBOHF_00896	FIEGNBAC_03058	OANKHMNP_03056	KPBLHKFI_03161	KDGAEOAM_03186
fur	PG.fasta_00104	PC.fasta_00045	PV.fasta_00436	NOIMIMJO_01391	NKGBFEIF_02443	KDBLBEKM_01191	AEFKEECK_02991	HLBEKCEM_03101	OLELBOHF_03068	FIEGNBAC_03504	OANKHMNP_01120	KPBLHKFI_01160	KDGAEOAM_01167
marA_2	PG.fasta_03227	PC.fasta_03246	PV.fasta_00922	NOIMIMJO_03217	NKGBFEIF_03353	KDBLBEKM_00332	AEFKEECK_03882	HLBEKCEM_04120	OLELBOHF_04062	FIEGNBAC_02012	OANKHMNP_00329	KPBLHKFI_00329	KDGAEOAM_00333
dsbA	PG.fasta_04288	PC.fasta_03958	PV.fasta_03626	NOIMIMJO_02876	NKGBFEIF_03694	KDBLBEKM_04054	AEFKEECK_00097	HLBEKCEM_00098	OLELBOHF_00099	FIEGNBAC_00006	OANKHMNP_03760	KPBLHKFI_03905	KDGAEOAM_03918
rplO	PG.fasta_04554	PC.fasta_04609	PV.fasta_04176	NOIMIMJO_02533	NKGBFEIF_04035	KDBLBEKM_03699	AEFKEECK_00437	HLBEKCEM_00440	OLELBOHF_00442	FIEGNBAC_00361	OANKHMNP_03419	KPBLHKFI_03565	KDGAEOAM_03577
group_5316	PG.fasta_00411	PC.fasta_00352	PV.fasta_00123	NOIMIMJO_01073	NKGBFEIF_02078	KDBLBEKM_01500	AEFKEECK_02682	HLBEKCEM_02771	OLELBOHF_02761	FIEGNBAC_04659	OANKHMNP_01428	KPBLHKFI_01468	KDGAEOAM_01474
group_5317	PG.fasta_04044	PC.fasta_03834	PV.fasta_02403	NOIMIMJO_02631	NKGBFEIF_03937	KDBLBEKM_03797	AEFKEECK_00337	HLBEKCEM_00342	OLELBOHF_00344	FIEGNBAC_04413	OANKHMNP_03517	KPBLHKFI_03663	KDGAEOAM_03676
rpsS	PG.fasta_04539	PC.fasta_04594	PV.fasta_04161	NOIMIMJO_02548	NKGBFEIF_04020	KDBLBEKM_03714	AEFKEECK_00422	HLBEKCEM_00425	OLELBOHF_00427	FIEGNBAC_00346	OANKHMNP_03434	KPBLHKFI_03580	KDGAEOAM_03592
nudF	PG.fasta_01173	PC.fasta_01841	PV.fasta_03501	NOIMIMJO_02291	NKGBFEIF_00067	KDBLBEKM_03461	AEFKEECK_00695	HLBEKCEM_00724	OLELBOHF_00730	FIEGNBAC_02776	OANKHMNP_03195	KPBLHKFI_03325	KDGAEOAM_03338
group_5320	PG.fasta_02469	PC.fasta_02686	PV.fasta_02719	NOIMIMJO_03833	NKGBFEIF_00478	KDBLBEKM_02984	AEFKEECK_01135	HLBEKCEM_01154	OLELBOHF_01252	FIEGNBAC_01907	OANKHMNP_02821	KPBLHKFI_02910	KDGAEOAM_02943
group_5321	PG.fasta_00941	PC.fasta_01613	PV.fasta_03092	NOIMIMJO_02475	NKGBFEIF_04093	KDBLBEKM_03641	AEFKEECK_00495	HLBEKCEM_00499	OLELBOHF_00500	FIEGNBAC_02582	OANKHMNP_03361	KPBLHKFI_03507	KDGAEOAM_03520
group_5322	PG.fasta_00241	PC.fasta_00182	PV.fasta_00299	NOIMIMJO_01254	NKGBFEIF_02306	KDBLBEKM_01327	AEFKEECK_02854	HLBEKCEM_02961	OLELBOHF_02931	FIEGNBAC_03366	OANKHMNP_01255	KPBLHKFI_01294	KDGAEOAM_01302
ybcJ	PG.fasta_02847	PC.fasta_04084	PV.fasta_01854	NOIMIMJO_01538	NKGBFEIF_02552	KDBLBEKM_01088	AEFKEECK_03133	HLBEKCEM_03278	OLELBOHF_03212	FIEGNBAC_03890	OANKHMNP_01033	KPBLHKFI_01063	KDGAEOAM_01064
cspC	PG.fasta_02124	PC.fasta_01095	PV.fasta_03949	NOIMIMJO_00334	NKGBFEIF_01306	KDBLBEKM_02216	AEFKEECK_01946	HLBEKCEM_02002	OLELBOHF_02024	FIEGNBAC_01057	OANKHMNP_02078	KPBLHKFI_02173	KDGAEOAM_02182
thiI	PG.fasta_02925	PC.fasta_04162	PV.fasta_01776	NOIMIMJO_01616	NKGBFEIF_02630	KDBLBEKM_01010	AEFKEECK_03211	HLBEKCEM_03356	OLELBOHF_03290	FIEGNBAC_03970	OANKHMNP_00954	KPBLHKFI_00985	KDGAEOAM_00986
dnaB	PG.fasta_03275	PC.fasta_03294	PV.fasta_00875	NOIMIMJO_03168	NKGBFEIF_03402	KDBLBEKM_00283	AEFKEECK_03930	HLBEKCEM_04169	OLELBOHF_04110	FIEGNBAC_01964	OANKHMNP_00280	KPBLHKFI_00280	KDGAEOAM_00284
rpmE2	PG.fasta_02884	PC.fasta_04121	PV.fasta_01817	NOIMIMJO_01575	NKGBFEIF_02589	KDBLBEKM_01051	AEFKEECK_03170	HLBEKCEM_03315	OLELBOHF_03249	FIEGNBAC_03929	OANKHMNP_00995	KPBLHKFI_01026	KDGAEOAM_01027
cpxA	PG.fasta_04223	PC.fasta_04023	PV.fasta_03560	NOIMIMJO_02810	NKGBFEIF_03759	KDBLBEKM_03975	AEFKEECK_00160	HLBEKCEM_00164	OLELBOHF_00165	FIEGNBAC_00071	OANKHMNP_03694	KPBLHKFI_03840	KDGAEOAM_03854
metJ	PG.fasta_04199	PC.fasta_04047	PV.fasta_03536	NOIMIMJO_02786	NKGBFEIF_03783	KDBLBEKM_03951	AEFKEECK_00184	HLBEKCEM_00188	OLELBOHF_00189	FIEGNBAC_00095	OANKHMNP_03670	KPBLHKFI_03816	KDGAEOAM_03830
efp	PG.fasta_03609	PC.fasta_03672	PV.fasta_01011	NOIMIMJO_03304	NKGBFEIF_03219	KDBLBEKM_00421	AEFKEECK_03793	HLBEKCEM_03924	OLELBOHF_03882	FIEGNBAC_02101	OANKHMNP_00415	KPBLHKFI_00415	KDGAEOAM_00423
mprA	PG.fasta_02561	PC.fasta_02778	PV.fasta_03903	NOIMIMJO_03763	NKGBFEIF_00402	KDBLBEKM_03072	AEFKEECK_01041	HLBEKCEM_01073	OLELBOHF_01108	FIEGNBAC_00252	OANKHMNP_02869	KPBLHKFI_02982	KDGAEOAM_03009
fliS	PG.fasta_04295	PC.fasta_01234	PV.fasta_04059	NOIMIMJO_00142	NKGBFEIF_01168	KDBLBEKM_02354	AEFKEECK_01804	HLBEKCEM_01804	OLELBOHF_01884	FIEGNBAC_01259	OANKHMNP_02206	KPBLHKFI_02312	KDGAEOAM_02322
surA	PG.fasta_03880	PC.fasta_02336	PV.fasta_01270	NOIMIMJO_03606	NKGBFEIF_02937	KDBLBEKM_00709	AEFKEECK_03529	HLBEKCEM_03655	OLELBOHF_03592	FIEGNBAC_02409	OANKHMNP_00650	KPBLHKFI_00684	KDGAEOAM_00684
rapZ	PG.fasta_03627	PC.fasta_03654	PV.fasta_01029	NOIMIMJO_03322	NKGBFEIF_03201	KDBLBEKM_00439	AEFKEECK_03775	HLBEKCEM_03906	OLELBOHF_03864	FIEGNBAC_02119	OANKHMNP_00433	KPBLHKFI_00433	KDGAEOAM_00441
rpsA	PG.fasta_00309	PC.fasta_00250	PV.fasta_00231	NOIMIMJO_01186	NKGBFEIF_02238	KDBLBEKM_01395	AEFKEECK_02786	HLBEKCEM_02876	OLELBOHF_02863	FIEGNBAC_03298	OANKHMNP_01323	KPBLHKFI_01362	KDGAEOAM_01371
fliM	PG.fasta_04313	PC.fasta_01252	PV.fasta_04039	NOIMIMJO_00118	NKGBFEIF_01150	KDBLBEKM_02372	AEFKEECK_01786	HLBEKCEM_01786	OLELBOHF_01866	FIEGNBAC_01277	OANKHMNP_02224	KPBLHKFI_02330	KDGAEOAM_02340
sdhA	PG.fasta_00126	PC.fasta_00067	PV.fasta_00414	NOIMIMJO_01369	NKGBFEIF_02421	KDBLBEKM_01213	AEFKEECK_02969	HLBEKCEM_03079	OLELBOHF_03046	FIEGNBAC_03482	OANKHMNP_01142	KPBLHKFI_01182	KDGAEOAM_01189
aroF	PG.fasta_01496	PC.fasta_02164	PV.fasta_02117	NOIMIMJO_01878	NKGBFEIF_00376	KDBLBEKM_03096	AEFKEECK_01016	HLBEKCEM_01047	OLELBOHF_01081	FIEGNBAC_03213	OANKHMNP_02893	KPBLHKFI_03007	KDGAEOAM_03034
group_5339	PG.fasta_02975	PC.fasta_04509	PV.fasta_01726	NOIMIMJO_01753	NKGBFEIF_02681	KDBLBEKM_00959	AEFKEECK_03262	HLBEKCEM_03406	OLELBOHF_03340	FIEGNBAC_04020	OANKHMNP_00903	KPBLHKFI_00934	KDGAEOAM_00935
rplI	PG.fasta_00975	PC.fasta_01647	PV.fasta_03058	NOIMIMJO_02441	NKGBFEIF_04127	KDBLBEKM_03608	AEFKEECK_00529	HLBEKCEM_00533	OLELBOHF_00534	FIEGNBAC_02616	OANKHMNP_03328	KPBLHKFI_03473	KDGAEOAM_03487
cspG	PG.fasta_02990	PC.fasta_04524	PV.fasta_01711	NOIMIMJO_01768	NKGBFEIF_02696	KDBLBEKM_00944	AEFKEECK_03277	HLBEKCEM_03421	OLELBOHF_03355	FIEGNBAC_04035	OANKHMNP_00888	KPBLHKFI_00919	KDGAEOAM_00920
group_5342	PG.fasta_01697	PC.fasta_01510	PV.fasta_03177	NOIMIMJO_04251	NKGBFEIF_00856	KDBLBEKM_02606	AEFKEECK_01526	HLBEKCEM_01536	OLELBOHF_01618	FIEGNBAC_01514	OANKHMNP_02447	KPBLHKFI_02545	KDGAEOAM_02567
group_5343	PG.fasta_00374	PC.fasta_00315	PV.fasta_00164	NOIMIMJO_01118	NKGBFEIF_02171	KDBLBEKM_01461	AEFKEECK_02719	HLBEKCEM_02809	OLELBOHF_02797	FIEGNBAC_03231	OANKHMNP_01390	KPBLHKFI_01430	KDGAEOAM_01437
pgk	PG.fasta_01347	PC.fasta_02015	PV.fasta_01966	NOIMIMJO_02027	NKGBFEIF_00227	KDBLBEKM_03290	AEFKEECK_00866	HLBEKCEM_00897	OLELBOHF_00903	FIEGNBAC_03065	OANKHMNP_03049	KPBLHKFI_03154	KDGAEOAM_03179
group_5345	PG.fasta_01358	PC.fasta_02026	PV.fasta_01977	NOIMIMJO_02016	NKGBFEIF_00238	KDBLBEKM_03279	AEFKEECK_00877	HLBEKCEM_00909	OLELBOHF_00914	FIEGNBAC_03076	OANKHMNP_03038	KPBLHKFI_03143	KDGAEOAM_03168
group_5346	PG.fasta_03279	PC.fasta_03298	PV.fasta_00871	NOIMIMJO_03164	NKGBFEIF_03406	KDBLBEKM_00279	AEFKEECK_03934	HLBEKCEM_04173	OLELBOHF_04114	FIEGNBAC_01960	OANKHMNP_00276	KPBLHKFI_00276	KDGAEOAM_00280
group_5347	PG.fasta_04113	PC.fasta_02234	PV.fasta_04251	NOIMIMJO_03507	NKGBFEIF_03038	KDBLBEKM_00609	AEFKEECK_03629	HLBEKCEM_03754	OLELBOHF_03693	FIEGNBAC_02306	OANKHMNP_00550	KPBLHKFI_00583	KDGAEOAM_00583
rpsK	PG.fasta_04558	PC.fasta_04613	PV.fasta_04180	NOIMIMJO_02529	NKGBFEIF_04039	KDBLBEKM_03695	AEFKEECK_00441	HLBEKCEM_00444	OLELBOHF_00446	FIEGNBAC_00365	OANKHMNP_03415	KPBLHKFI_03561	KDGAEOAM_03573
group_5349	PG.fasta_00888	PC.fasta_00829	PV.fasta_00635	NOIMIMJO_00603	NKGBFEIF_01571	KDBLBEKM_01966	AEFKEECK_02211	HLBEKCEM_02267	OLELBOHF_02289	FIEGNBAC_00794	OANKHMNP_01830	KPBLHKFI_01917	KDGAEOAM_01926
nagR_1	PG.fasta_00222	PC.fasta_00163	PV.fasta_00318	NOIMIMJO_01273	NKGBFEIF_02325	KDBLBEKM_01309	AEFKEECK_02873	HLBEKCEM_02980	OLELBOHF_02950	FIEGNBAC_03385	OANKHMNP_01238	KPBLHKFI_01277	KDGAEOAM_01285
udk	PG.fasta_01666	PC.fasta_01479	PV.fasta_03147	NOIMIMJO_04279	NKGBFEIF_00887	KDBLBEKM_02578	AEFKEECK_01556	HLBEKCEM_01564	OLELBOHF_01649	FIEGNBAC_01486	OANKHMNP_02419	KPBLHKFI_02517	KDGAEOAM_02539
cysA	PG.fasta_02331	PC.fasta_02548	PV.fasta_02583	NOIMIMJO_03970	NKGBFEIF_00616	KDBLBEKM_02846	AEFKEECK_01282	HLBEKCEM_01292	OLELBOHF_01389	FIEGNBAC_01769	OANKHMNP_02684	KPBLHKFI_02771	KDGAEOAM_02807
slyA_2	PG.fasta_00721	PC.fasta_00662	PV.fasta_02779	NOIMIMJO_00764	NKGBFEIF_01741	KDBLBEKM_01798	AEFKEECK_02378	HLBEKCEM_02433	OLELBOHF_02456	FIEGNBAC_00627	OANKHMNP_01680	KPBLHKFI_01750	KDGAEOAM_01759
rnc	PG.fasta_02453	PC.fasta_02670	PV.fasta_02703	NOIMIMJO_03849	NKGBFEIF_00494	KDBLBEKM_02968	AEFKEECK_01151	HLBEKCEM_01170	OLELBOHF_01268	FIEGNBAC_01891	OANKHMNP_02805	KPBLHKFI_02894	KDGAEOAM_02927
hns_1	PG.fasta_00247	PC.fasta_00188	PV.fasta_00293	NOIMIMJO_01248	NKGBFEIF_02300	KDBLBEKM_01333	AEFKEECK_02848	HLBEKCEM_02955	OLELBOHF_02925	FIEGNBAC_03360	OANKHMNP_01261	KPBLHKFI_01300	KDGAEOAM_01308
crr	PG.fasta_02327	PC.fasta_02544	PV.fasta_02579	NOIMIMJO_03974	NKGBFEIF_00620	KDBLBEKM_02842	AEFKEECK_01286	HLBEKCEM_01296	OLELBOHF_01393	FIEGNBAC_01765	OANKHMNP_02680	KPBLHKFI_02767	KDGAEOAM_02803
group_5357	PG.fasta_02903	PC.fasta_04140	PV.fasta_01798	NOIMIMJO_01594	NKGBFEIF_02608	KDBLBEKM_01032	AEFKEECK_03189	HLBEKCEM_03334	OLELBOHF_03268	FIEGNBAC_03948	OANKHMNP_00976	KPBLHKFI_01007	KDGAEOAM_01008
group_5358	PG.fasta_01677	PC.fasta_01490	PV.fasta_03158	NOIMIMJO_04268	NKGBFEIF_00876	KDBLBEKM_02589	AEFKEECK_01545	HLBEKCEM_01553	OLELBOHF_01638	FIEGNBAC_01497	OANKHMNP_02430	KPBLHKFI_02528	KDGAEOAM_02550
group_5359	PG.fasta_00797	PC.fasta_00738	PV.fasta_00542	NOIMIMJO_00689	NKGBFEIF_01665	KDBLBEKM_01872	AEFKEECK_02303	HLBEKCEM_02359	OLELBOHF_02381	FIEGNBAC_00702	OANKHMNP_01743	KPBLHKFI_01825	KDGAEOAM_01835
ydgH_1	PG.fasta_01968	PC.fasta_00938	PV.fasta_00733	NOIMIMJO_00505	NKGBFEIF_01461	KDBLBEKM_02063	AEFKEECK_02102	HLBEKCEM_02169	OLELBOHF_02179	FIEGNBAC_00900	OANKHMNP_01923	KPBLHKFI_02016	KDGAEOAM_02027
ibaG	PG.fasta_03642	PC.fasta_03639	PV.fasta_01044	NOIMIMJO_03337	NKGBFEIF_03186	KDBLBEKM_00454	AEFKEECK_03760	HLBEKCEM_03891	OLELBOHF_03849	FIEGNBAC_02134	OANKHMNP_00448	KPBLHKFI_00448	KDGAEOAM_00456
sufB	PG.fasta_00689	PC.fasta_00630	PV.fasta_02811	NOIMIMJO_00796	NKGBFEIF_01773	KDBLBEKM_01767	AEFKEECK_02410	HLBEKCEM_02465	OLELBOHF_02488	FIEGNBAC_00595	OANKHMNP_01648	KPBLHKFI_01718	KDGAEOAM_01728
gltK	PG.fasta_00080	PC.fasta_00021	PV.fasta_00460	NOIMIMJO_01417	NKGBFEIF_02467	KDBLBEKM_01167	AEFKEECK_03015	HLBEKCEM_03125	OLELBOHF_03092	FIEGNBAC_03528	OANKHMNP_01096	KPBLHKFI_01137	KDGAEOAM_01143
cvpA	PG.fasta_01826	PC.fasta_03898	PV.fasta_03681	NOIMIMJO_04097	NKGBFEIF_00729	KDBLBEKM_02736	AEFKEECK_01396	HLBEKCEM_01406	OLELBOHF_01489	FIEGNBAC_01643	OANKHMNP_02572	KPBLHKFI_02671	KDGAEOAM_02694
group_5365	PG.fasta_04434	PC.fasta_04468	PV.fasta_02340	NOIMIMJO_02568	NKGBFEIF_04000	KDBLBEKM_03734	AEFKEECK_00402	HLBEKCEM_00405	OLELBOHF_00407	FIEGNBAC_04350	OANKHMNP_03454	KPBLHKFI_03600	KDGAEOAM_03612
group_5366	PG.fasta_04423	PC.fasta_04457	PV.fasta_02351	NOIMIMJO_02579	NKGBFEIF_03989	KDBLBEKM_03745	AEFKEECK_00391	HLBEKCEM_00394	OLELBOHF_00396	FIEGNBAC_04361	OANKHMNP_03465	KPBLHKFI_03611	KDGAEOAM_03623
rpmJ	PG.fasta_04556	PC.fasta_04611	PV.fasta_04178	NOIMIMJO_02531	NKGBFEIF_04037	KDBLBEKM_03697	AEFKEECK_00439	HLBEKCEM_00442	OLELBOHF_00444	FIEGNBAC_00363	OANKHMNP_03417	KPBLHKFI_03563	KDGAEOAM_03575
msuD	PG.fasta_02220	PC.fasta_01191	PV.fasta_03811	NOIMIMJO_00172	NKGBFEIF_01211	KDBLBEKM_02311	AEFKEECK_01849	HLBEKCEM_01840	OLELBOHF_01927	FIEGNBAC_01216	OANKHMNP_02173	KPBLHKFI_02267	KDGAEOAM_02278
group_5369	PG.fasta_02989	PC.fasta_04523	PV.fasta_01712	NOIMIMJO_01767	NKGBFEIF_02695	KDBLBEKM_00945	AEFKEECK_03276	HLBEKCEM_03420	OLELBOHF_03354	FIEGNBAC_04034	OANKHMNP_00889	KPBLHKFI_00920	KDGAEOAM_00921
fbp	PG.fasta_00993	PC.fasta_01665	PV.fasta_03040	NOIMIMJO_02422	NKGBFEIF_04145	KDBLBEKM_03591	AEFKEECK_00547	HLBEKCEM_00551	OLELBOHF_00552	FIEGNBAC_02634	OANKHMNP_03310	KPBLHKFI_03455	KDGAEOAM_03469
ybaB	PG.fasta_02875	PC.fasta_04112	PV.fasta_01826	NOIMIMJO_01566	NKGBFEIF_02580	KDBLBEKM_01060	AEFKEECK_03161	HLBEKCEM_03306	OLELBOHF_03240	FIEGNBAC_03920	OANKHMNP_01004	KPBLHKFI_01035	KDGAEOAM_01036
phoQ	PG.fasta_00469	PC.fasta_00410	PV.fasta_00065	NOIMIMJO_01015	NKGBFEIF_02020	KDBLBEKM_01558	AEFKEECK_02624	HLBEKCEM_02713	OLELBOHF_02703	FIEGNBAC_04601	OANKHMNP_01486	KPBLHKFI_01526	KDGAEOAM_01532
nudB	PG.fasta_02178	PC.fasta_01149	PV.fasta_03770	NOIMIMJO_00281	NKGBFEIF_01254	KDBLBEKM_02270	AEFKEECK_01892	HLBEKCEM_01948	OLELBOHF_01970	FIEGNBAC_01109	OANKHMNP_02131	KPBLHKFI_02226	KDGAEOAM_02236
ppiB	PG.fasta_02850	PC.fasta_04087	PV.fasta_01851	NOIMIMJO_01541	NKGBFEIF_02555	KDBLBEKM_01085	AEFKEECK_03136	HLBEKCEM_03281	OLELBOHF_03215	FIEGNBAC_03894	OANKHMNP_01030	KPBLHKFI_01060	KDGAEOAM_01061
group_5375	PG.fasta_01060	PC.fasta_01732	PV.fasta_02973	NOIMIMJO_02365	NKGBFEIF_04212	KDBLBEKM_03524	AEFKEECK_00615	HLBEKCEM_00618	OLELBOHF_00620	FIEGNBAC_02701	OANKHMNP_03247	KPBLHKFI_03388	KDGAEOAM_03401
hmuU_1	PG.fasta_02536	PC.fasta_02753	PV.fasta_03878	NOIMIMJO_03788	NKGBFEIF_00427	KDBLBEKM_03047	AEFKEECK_01066	HLBEKCEM_01098	OLELBOHF_01133	FIEGNBAC_00227	OANKHMNP_02844	KPBLHKFI_02957	KDGAEOAM_02982
group_5377	PG.fasta_01174	PC.fasta_01842	PV.fasta_03500	NOIMIMJO_02290	NKGBFEIF_00068	KDBLBEKM_03460	AEFKEECK_00696	HLBEKCEM_00725	OLELBOHF_00731	FIEGNBAC_02777	OANKHMNP_03194	KPBLHKFI_03324	KDGAEOAM_03337
dam	PG.fasta_04408	PC.fasta_04442	PV.fasta_02366	NOIMIMJO_02594	NKGBFEIF_03974	KDBLBEKM_03760	AEFKEECK_00376	HLBEKCEM_00379	OLELBOHF_00381	FIEGNBAC_04376	OANKHMNP_03480	KPBLHKFI_03626	KDGAEOAM_03638
mepS_3	PG.fasta_01727	PC.fasta_01540	PV.fasta_03207	NOIMIMJO_04221	NKGBFEIF_00826	KDBLBEKM_02636	AEFKEECK_01496	HLBEKCEM_01506	OLELBOHF_01588	FIEGNBAC_01544	OANKHMNP_02477	KPBLHKFI_02575	KDGAEOAM_02597
yjcH	PG.fasta_03247	PC.fasta_03266	PV.fasta_00902	NOIMIMJO_03196	NKGBFEIF_03374	KDBLBEKM_00311	AEFKEECK_03902	HLBEKCEM_04141	OLELBOHF_04082	FIEGNBAC_01992	OANKHMNP_00308	KPBLHKFI_00308	KDGAEOAM_00312
rpsR	PG.fasta_00974	PC.fasta_01646	PV.fasta_03059	NOIMIMJO_02442	NKGBFEIF_04126	KDBLBEKM_03609	AEFKEECK_00528	HLBEKCEM_00532	OLELBOHF_00533	FIEGNBAC_02615	OANKHMNP_03329	KPBLHKFI_03474	KDGAEOAM_03488
tolQ_1	PG.fasta_00137	PC.fasta_00078	PV.fasta_00403	NOIMIMJO_01358	NKGBFEIF_02410	KDBLBEKM_01224	AEFKEECK_02958	HLBEKCEM_03068	OLELBOHF_03035	FIEGNBAC_03471	OANKHMNP_01153	KPBLHKFI_01193	KDGAEOAM_01200
crp	PG.fasta_04420	PC.fasta_04454	PV.fasta_02354	NOIMIMJO_02582	NKGBFEIF_03986	KDBLBEKM_03748	AEFKEECK_00388	HLBEKCEM_00391	OLELBOHF_00393	FIEGNBAC_04364	OANKHMNP_03468	KPBLHKFI_03614	KDGAEOAM_03626
tatA_1	PG.fasta_00064	PC.fasta_00005	PV.fasta_00476	NOIMIMJO_01433	NKGBFEIF_02483	KDBLBEKM_01151	AEFKEECK_03031	HLBEKCEM_03141	OLELBOHF_03108	FIEGNBAC_03544	OANKHMNP_01079	KPBLHKFI_01121	KDGAEOAM_01126
fliT	PG.fasta_04296	PC.fasta_01235	PV.fasta_04058	NOIMIMJO_00141	NKGBFEIF_01167	KDBLBEKM_02355	AEFKEECK_01803	HLBEKCEM_01803	OLELBOHF_01883	FIEGNBAC_01260	OANKHMNP_02207	KPBLHKFI_02313	KDGAEOAM_02323
uup	PG.fasta_00341	PC.fasta_00282	PV.fasta_00198	NOIMIMJO_01153	NKGBFEIF_02205	KDBLBEKM_01426	AEFKEECK_02753	HLBEKCEM_02843	OLELBOHF_02831	FIEGNBAC_03266	OANKHMNP_01356	KPBLHKFI_01395	KDGAEOAM_01403
ppsR	PG.fasta_00683	PC.fasta_00624	PV.fasta_02817	NOIMIMJO_00802	NKGBFEIF_01779	KDBLBEKM_01761	AEFKEECK_02416	HLBEKCEM_02471	OLELBOHF_02494	FIEGNBAC_00589	OANKHMNP_01642	KPBLHKFI_01712	KDGAEOAM_01722
group_5388	PG.fasta_03282	PC.fasta_03301	PV.fasta_00869	NOIMIMJO_03162	NKGBFEIF_03408	KDBLBEKM_00277	AEFKEECK_03937	HLBEKCEM_04175	OLELBOHF_04116	FIEGNBAC_01958	OANKHMNP_00274	KPBLHKFI_00274	KDGAEOAM_00277
trxA	PG.fasta_03378	PC.fasta_03397	PV.fasta_02188	NOIMIMJO_03029	NKGBFEIF_03542	KDBLBEKM_00143	AEFKEECK_04070	HLBEKCEM_04307	OLELBOHF_04249	FIEGNBAC_04194	OANKHMNP_00143	KPBLHKFI_00145	KDGAEOAM_00144
rimJ	PG.fasta_00415	PC.fasta_00356	PV.fasta_00119	NOIMIMJO_01069	NKGBFEIF_02074	KDBLBEKM_01504	AEFKEECK_02678	HLBEKCEM_02767	OLELBOHF_02757	FIEGNBAC_04655	OANKHMNP_01432	KPBLHKFI_01472	KDGAEOAM_01478
pcaR	PG.fasta_01195	PC.fasta_01863	PV.fasta_03479	NOIMIMJO_02269	NKGBFEIF_00089	KDBLBEKM_03440	AEFKEECK_00717	HLBEKCEM_00746	OLELBOHF_00752	FIEGNBAC_02798	OANKHMNP_03173	KPBLHKFI_03303	KDGAEOAM_03316
oppC	PG.fasta_02059	PC.fasta_01029	PV.fasta_00823	NOIMIMJO_00399	NKGBFEIF_01371	KDBLBEKM_02152	AEFKEECK_02012	HLBEKCEM_02069	OLELBOHF_02090	FIEGNBAC_00991	OANKHMNP_02012	KPBLHKFI_02107	KDGAEOAM_02117
rplP	PG.fasta_04542	PC.fasta_04597	PV.fasta_04164	NOIMIMJO_02545	NKGBFEIF_04023	KDBLBEKM_03711	AEFKEECK_00425	HLBEKCEM_00428	OLELBOHF_00430	FIEGNBAC_00349	OANKHMNP_03431	KPBLHKFI_03577	KDGAEOAM_03589
ptsI	PG.fasta_02326	PC.fasta_02543	PV.fasta_02578	NOIMIMJO_03975	NKGBFEIF_00621	KDBLBEKM_02841	AEFKEECK_01287	HLBEKCEM_01297	OLELBOHF_01394	FIEGNBAC_01764	OANKHMNP_02679	KPBLHKFI_02766	KDGAEOAM_02802
group_5395	PG.fasta_04322	PC.fasta_01261	PV.fasta_04030	NOIMIMJO_00108	NKGBFEIF_01141	KDBLBEKM_02381	AEFKEECK_01777	HLBEKCEM_01777	OLELBOHF_01857	FIEGNBAC_01286	OANKHMNP_02233	KPBLHKFI_02339	KDGAEOAM_02349
kup_1	PG.fasta_03510	PC.fasta_03529	PV.fasta_02318	NOIMIMJO_02897	NKGBFEIF_03673	KDBLBEKM_00012	AEFKEECK_00077	HLBEKCEM_00076	OLELBOHF_00078	FIEGNBAC_04327	OANKHMNP_00012	KPBLHKFI_00012	KDGAEOAM_00012
nfuA	PG.fasta_04384	PC.fasta_04418	PV.fasta_02390	NOIMIMJO_02618	NKGBFEIF_03950	KDBLBEKM_03784	AEFKEECK_00351	HLBEKCEM_00355	OLELBOHF_00357	FIEGNBAC_04400	OANKHMNP_03504	KPBLHKFI_03650	KDGAEOAM_03663
raiA	PG.fasta_01499	PC.fasta_02167	PV.fasta_02120	NOIMIMJO_01875	NKGBFEIF_00379	KDBLBEKM_03093	AEFKEECK_01019	HLBEKCEM_01050	OLELBOHF_01084	FIEGNBAC_03216	OANKHMNP_02890	KPBLHKFI_03004	KDGAEOAM_03031
dapF	PG.fasta_03354	PC.fasta_03373	PV.fasta_02166	NOIMIMJO_03051	NKGBFEIF_03518	KDBLBEKM_00168	AEFKEECK_04046	HLBEKCEM_04285	OLELBOHF_04225	FIEGNBAC_04170	OANKHMNP_00167	KPBLHKFI_00167	KDGAEOAM_00168
group_5400	PG.fasta_02127	PC.fasta_01098	PV.fasta_03946	NOIMIMJO_00331	NKGBFEIF_01303	KDBLBEKM_02219	AEFKEECK_01943	HLBEKCEM_01999	OLELBOHF_02021	FIEGNBAC_01060	OANKHMNP_02081	KPBLHKFI_02176	KDGAEOAM_02185
nagD	PG.fasta_00097	PC.fasta_00038	PV.fasta_00443	NOIMIMJO_01399	NKGBFEIF_02450	KDBLBEKM_01184	AEFKEECK_02998	HLBEKCEM_03108	OLELBOHF_03075	FIEGNBAC_03511	OANKHMNP_01113	KPBLHKFI_01153	KDGAEOAM_01160
group_5402	PG.fasta_02050	PC.fasta_01020	PV.fasta_00814	NOIMIMJO_00408	NKGBFEIF_01380	KDBLBEKM_02143	AEFKEECK_02021	HLBEKCEM_02078	OLELBOHF_02099	FIEGNBAC_00982	OANKHMNP_02004	KPBLHKFI_02098	KDGAEOAM_02108
ygdR_2	PG.fasta_01409	PC.fasta_02077	PV.fasta_02028	NOIMIMJO_01965	NKGBFEIF_00288	KDBLBEKM_03184	AEFKEECK_00928	HLBEKCEM_00960	OLELBOHF_00965	FIEGNBAC_03127	OANKHMNP_02978	KPBLHKFI_03093	KDGAEOAM_03118
dauR	PG.fasta_04438	PC.fasta_04472	PV.fasta_02336	NOIMIMJO_02564	NKGBFEIF_04004	KDBLBEKM_03730	AEFKEECK_00406	HLBEKCEM_00409	OLELBOHF_00411	FIEGNBAC_04346	OANKHMNP_03450	KPBLHKFI_03596	KDGAEOAM_03608
yahK_2	PG.fasta_03269	PC.fasta_03288	PV.fasta_00881	NOIMIMJO_03174	NKGBFEIF_03396	KDBLBEKM_00289	AEFKEECK_03924	HLBEKCEM_04163	OLELBOHF_04104	FIEGNBAC_01970	OANKHMNP_00286	KPBLHKFI_00286	KDGAEOAM_00290
trkA	PG.fasta_04565	PC.fasta_04620	PV.fasta_04187	NOIMIMJO_02522	NKGBFEIF_04046	KDBLBEKM_03688	AEFKEECK_00448	HLBEKCEM_00451	OLELBOHF_00453	FIEGNBAC_00372	OANKHMNP_03408	KPBLHKFI_03554	KDGAEOAM_03566
ftsH	PG.fasta_03654	PC.fasta_03627	PV.fasta_01056	NOIMIMJO_03349	NKGBFEIF_03174	KDBLBEKM_00466	AEFKEECK_03748	HLBEKCEM_03879	OLELBOHF_03837	FIEGNBAC_02146	OANKHMNP_00460	KPBLHKFI_00460	KDGAEOAM_00468
tldD_1	PG.fasta_00932	PC.fasta_01604	PV.fasta_03102	NOIMIMJO_02484	NKGBFEIF_04084	KDBLBEKM_03650	AEFKEECK_00486	HLBEKCEM_00490	OLELBOHF_00491	FIEGNBAC_02573	OANKHMNP_03370	KPBLHKFI_03516	KDGAEOAM_03529
rpoH	PG.fasta_04024	PC.fasta_03814	PV.fasta_02423	NOIMIMJO_02651	NKGBFEIF_03917	KDBLBEKM_03817	AEFKEECK_00318	HLBEKCEM_00322	OLELBOHF_00324	FIEGNBAC_04433	OANKHMNP_03537	KPBLHKFI_03682	KDGAEOAM_03696
fldA	PG.fasta_00105	PC.fasta_00046	PV.fasta_00435	NOIMIMJO_01390	NKGBFEIF_02442	KDBLBEKM_01192	AEFKEECK_02990	HLBEKCEM_03100	OLELBOHF_03067	FIEGNBAC_03503	OANKHMNP_01121	KPBLHKFI_01161	KDGAEOAM_01168
yhhW	PG.fasta_04040	PC.fasta_03830	PV.fasta_02407	NOIMIMJO_02635	NKGBFEIF_03933	KDBLBEKM_03801	AEFKEECK_00333	HLBEKCEM_00338	OLELBOHF_00340	FIEGNBAC_04417	OANKHMNP_03521	KPBLHKFI_03667	KDGAEOAM_03680
arcA	PG.fasta_03912	PC.fasta_02304	PV.fasta_01301	NOIMIMJO_03575	NKGBFEIF_02968	KDBLBEKM_00677	AEFKEECK_03560	HLBEKCEM_03686	OLELBOHF_03624	FIEGNBAC_02378	OANKHMNP_00619	KPBLHKFI_00653	KDGAEOAM_00652
uraA	PG.fasta_02388	PC.fasta_02605	PV.fasta_02639	NOIMIMJO_03914	NKGBFEIF_00560	KDBLBEKM_02901	AEFKEECK_01226	HLBEKCEM_01236	OLELBOHF_01333	FIEGNBAC_01826	OANKHMNP_02740	KPBLHKFI_02829	KDGAEOAM_02862
proP_5	PG.fasta_03999	PC.fasta_03789	PV.fasta_02448	NOIMIMJO_02676	NKGBFEIF_03892	KDBLBEKM_03842	AEFKEECK_00293	HLBEKCEM_00297	OLELBOHF_00299	FIEGNBAC_04458	OANKHMNP_03563	KPBLHKFI_03708	KDGAEOAM_03722
group_5415	PG.fasta_02191	PC.fasta_01162	PV.fasta_03782	NOIMIMJO_00268	NKGBFEIF_01241	KDBLBEKM_02282	AEFKEECK_01880	HLBEKCEM_01935	OLELBOHF_01957	FIEGNBAC_01122	OANKHMNP_02144	KPBLHKFI_02238	KDGAEOAM_02248
yqjF	PG.fasta_01032	PC.fasta_01704	PV.fasta_03001	NOIMIMJO_02393	NKGBFEIF_04184	KDBLBEKM_03552	AEFKEECK_00587	HLBEKCEM_00590	OLELBOHF_00592	FIEGNBAC_02673	OANKHMNP_03276	KPBLHKFI_03416	KDGAEOAM_03429
pxpB	PG.fasta_00115	PC.fasta_00056	PV.fasta_00425	NOIMIMJO_01380	NKGBFEIF_02432	KDBLBEKM_01202	AEFKEECK_02980	HLBEKCEM_03090	OLELBOHF_03057	FIEGNBAC_03493	OANKHMNP_01131	KPBLHKFI_01171	KDGAEOAM_01178
rfaG	PG.fasta_04245	PC.fasta_04001	PV.fasta_03583	NOIMIMJO_02832	NKGBFEIF_03737	KDBLBEKM_03997	AEFKEECK_00138	HLBEKCEM_00141	OLELBOHF_00143	FIEGNBAC_00049	OANKHMNP_03717	KPBLHKFI_03863	KDGAEOAM_03876
glnA	PG.fasta_04281	PC.fasta_03965	PV.fasta_03619	NOIMIMJO_02869	NKGBFEIF_03701	KDBLBEKM_04047	AEFKEECK_00104	HLBEKCEM_00105	OLELBOHF_00106	FIEGNBAC_00013	OANKHMNP_03753	KPBLHKFI_03898	KDGAEOAM_03911
group_5420	PG.fasta_01661	PC.fasta_01474	PV.fasta_03142	NOIMIMJO_04284	NKGBFEIF_00892	KDBLBEKM_02573	AEFKEECK_01561	HLBEKCEM_01569	OLELBOHF_01654	FIEGNBAC_01481	OANKHMNP_02414	KPBLHKFI_02512	KDGAEOAM_02534
secM	PG.fasta_03839	PC.fasta_02377	PV.fasta_01229	NOIMIMJO_03647	NKGBFEIF_02895	KDBLBEKM_00750	AEFKEECK_03488	HLBEKCEM_03614	OLELBOHF_03551	FIEGNBAC_02450	OANKHMNP_00691	KPBLHKFI_00725	KDGAEOAM_00725
ycgL	PG.fasta_02102	PC.fasta_01073	PV.fasta_03971	NOIMIMJO_00356	NKGBFEIF_01328	KDBLBEKM_02194	AEFKEECK_01968	HLBEKCEM_02024	OLELBOHF_02046	FIEGNBAC_01035	OANKHMNP_02055	KPBLHKFI_02151	KDGAEOAM_02160
rlmB	PG.fasta_00967	PC.fasta_01639	PV.fasta_03066	NOIMIMJO_02449	NKGBFEIF_04119	KDBLBEKM_03616	AEFKEECK_00521	HLBEKCEM_00525	OLELBOHF_00526	FIEGNBAC_02608	OANKHMNP_03336	KPBLHKFI_03481	KDGAEOAM_03495
lpp1	PG.fasta_00695	PC.fasta_00636	PV.fasta_02805	NOIMIMJO_00790	NKGBFEIF_01767	KDBLBEKM_01773	AEFKEECK_02404	HLBEKCEM_02459	OLELBOHF_02482	FIEGNBAC_00601	OANKHMNP_01654	KPBLHKFI_01724	KDGAEOAM_01734
hflC	PG.fasta_00962	PC.fasta_01634	PV.fasta_03071	NOIMIMJO_02454	NKGBFEIF_04114	KDBLBEKM_03621	AEFKEECK_00516	HLBEKCEM_00520	OLELBOHF_00521	FIEGNBAC_02603	OANKHMNP_03341	KPBLHKFI_03486	KDGAEOAM_03500
rplV	PG.fasta_04540	PC.fasta_04595	PV.fasta_04162	NOIMIMJO_02547	NKGBFEIF_04021	KDBLBEKM_03713	AEFKEECK_00423	HLBEKCEM_00426	OLELBOHF_00428	FIEGNBAC_00347	OANKHMNP_03433	KPBLHKFI_03579	KDGAEOAM_03591
ptsN	PG.fasta_03628	PC.fasta_03653	PV.fasta_01030	NOIMIMJO_03323	NKGBFEIF_03200	KDBLBEKM_00440	AEFKEECK_03774	HLBEKCEM_03905	OLELBOHF_03863	FIEGNBAC_02120	OANKHMNP_00434	KPBLHKFI_00434	KDGAEOAM_00442
hupB	PG.fasta_02905	PC.fasta_04142	PV.fasta_01796	NOIMIMJO_01596	NKGBFEIF_02610	KDBLBEKM_01030	AEFKEECK_03191	HLBEKCEM_03336	OLELBOHF_03270	FIEGNBAC_03950	OANKHMNP_00974	KPBLHKFI_01005	KDGAEOAM_01006
gpmA	PG.fasta_00156	PC.fasta_00097	PV.fasta_00384	NOIMIMJO_01339	NKGBFEIF_02391	KDBLBEKM_01243	AEFKEECK_02939	HLBEKCEM_03049	OLELBOHF_03016	FIEGNBAC_03452	OANKHMNP_01172	KPBLHKFI_01212	KDGAEOAM_01218
mntH	PG.fasta_02304	PC.fasta_02521	PV.fasta_02556	NOIMIMJO_04002	NKGBFEIF_00642	KDBLBEKM_02820	AEFKEECK_01309	HLBEKCEM_01319	OLELBOHF_01416	FIEGNBAC_01742	OANKHMNP_02657	KPBLHKFI_02744	KDGAEOAM_02780
accB	PG.fasta_00921	PC.fasta_01593	PV.fasta_03113	NOIMIMJO_02495	NKGBFEIF_04073	KDBLBEKM_03661	AEFKEECK_00475	HLBEKCEM_00479	OLELBOHF_00480	FIEGNBAC_02562	OANKHMNP_03381	KPBLHKFI_03527	KDGAEOAM_03540
tolR	PG.fasta_00138	PC.fasta_00079	PV.fasta_00402	NOIMIMJO_01357	NKGBFEIF_02409	KDBLBEKM_01225	AEFKEECK_02957	HLBEKCEM_03067	OLELBOHF_03034	FIEGNBAC_03470	OANKHMNP_01154	KPBLHKFI_01194	KDGAEOAM_01201
rppH_2	PG.fasta_01387	PC.fasta_02055	PV.fasta_02006	NOIMIMJO_01987	NKGBFEIF_00267	KDBLBEKM_03206	AEFKEECK_00906	HLBEKCEM_00938	OLELBOHF_00943	FIEGNBAC_03105	OANKHMNP_02999	KPBLHKFI_03114	KDGAEOAM_03139
group_5434	PG.fasta_02911	PC.fasta_04148	PV.fasta_01790	NOIMIMJO_01602	NKGBFEIF_02616	KDBLBEKM_01024	AEFKEECK_03197	HLBEKCEM_03342	OLELBOHF_03276	FIEGNBAC_03956	OANKHMNP_00968	KPBLHKFI_00999	KDGAEOAM_01000
yacG	PG.fasta_03836	PC.fasta_02380	PV.fasta_01226	NOIMIMJO_03650	NKGBFEIF_02892	KDBLBEKM_00753	AEFKEECK_03485	HLBEKCEM_03611	OLELBOHF_03548	FIEGNBAC_02453	OANKHMNP_00694	KPBLHKFI_00728	KDGAEOAM_00728
fliA	PG.fasta_02239	PC.fasta_01210	PV.fasta_03831	NOIMIMJO_00152	NKGBFEIF_01191	KDBLBEKM_02331	AEFKEECK_01829	HLBEKCEM_01820	OLELBOHF_01908	FIEGNBAC_01235	OANKHMNP_02186	KPBLHKFI_02287	KDGAEOAM_02298
cheW	PG.fasta_02203	PC.fasta_01174	PV.fasta_03794	NOIMIMJO_00254	NKGBFEIF_01228	KDBLBEKM_02294	AEFKEECK_01867	HLBEKCEM_01922	OLELBOHF_01944	FIEGNBAC_01134	OANKHMNP_02156	KPBLHKFI_02250	KDGAEOAM_02261
rplS	PG.fasta_01493	PC.fasta_02161	PV.fasta_02113	NOIMIMJO_01882	NKGBFEIF_00373	KDBLBEKM_03100	AEFKEECK_01013	HLBEKCEM_01044	OLELBOHF_01078	FIEGNBAC_03210	OANKHMNP_02896	KPBLHKFI_03010	KDGAEOAM_03037
pyrH	PG.fasta_03770	PC.fasta_02446	PV.fasta_01161	NOIMIMJO_03715	NKGBFEIF_02827	KDBLBEKM_00818	AEFKEECK_03419	HLBEKCEM_03546	OLELBOHF_03482	FIEGNBAC_02518	OANKHMNP_00759	KPBLHKFI_00794	KDGAEOAM_00793
rpmD	PG.fasta_04553	PC.fasta_04608	PV.fasta_04175	NOIMIMJO_02534	NKGBFEIF_04034	KDBLBEKM_03700	AEFKEECK_00436	HLBEKCEM_00439	OLELBOHF_00441	FIEGNBAC_00360	OANKHMNP_03420	KPBLHKFI_03566	KDGAEOAM_03578
rpsF	PG.fasta_00972	PC.fasta_01644	PV.fasta_03061	NOIMIMJO_02444	NKGBFEIF_04124	KDBLBEKM_03611	AEFKEECK_00526	HLBEKCEM_00530	OLELBOHF_00531	FIEGNBAC_02613	OANKHMNP_03331	KPBLHKFI_03476	KDGAEOAM_03490
chaA	PG.fasta_00618	PC.fasta_00559	PV.fasta_02879	NOIMIMJO_00865	NKGBFEIF_01840	KDBLBEKM_01699	AEFKEECK_02478	HLBEKCEM_02534	OLELBOHF_02557	FIEGNBAC_00526	OANKHMNP_01579	KPBLHKFI_01650	KDGAEOAM_01660
yihD	PG.fasta_04290	PC.fasta_03956	PV.fasta_03628	NOIMIMJO_02878	NKGBFEIF_03692	KDBLBEKM_04056	AEFKEECK_00095	HLBEKCEM_00096	OLELBOHF_00097	FIEGNBAC_00004	OANKHMNP_03762	KPBLHKFI_03907	KDGAEOAM_03920
yqjD	PG.fasta_01035	PC.fasta_01707	PV.fasta_02998	NOIMIMJO_02390	NKGBFEIF_04187	KDBLBEKM_03549	AEFKEECK_00590	HLBEKCEM_00593	OLELBOHF_00595	FIEGNBAC_02676	OANKHMNP_03273	KPBLHKFI_03413	KDGAEOAM_03426
ypeA	PG.fasta_02337	PC.fasta_02554	PV.fasta_02589	NOIMIMJO_03964	NKGBFEIF_00610	KDBLBEKM_02852	AEFKEECK_01276	HLBEKCEM_01286	OLELBOHF_01383	FIEGNBAC_01775	OANKHMNP_02690	KPBLHKFI_02777	KDGAEOAM_02812
uvrC	PG.fasta_00376	PC.fasta_00317	PV.fasta_00162	NOIMIMJO_01116	NKGBFEIF_02169	KDBLBEKM_01464	AEFKEECK_02717	HLBEKCEM_02807	OLELBOHF_02795	FIEGNBAC_03229	OANKHMNP_01392	KPBLHKFI_01432	KDGAEOAM_01439
yggX	PG.fasta_01316	PC.fasta_01984	PV.fasta_01935	NOIMIMJO_02058	NKGBFEIF_00195	KDBLBEKM_03321	AEFKEECK_00835	HLBEKCEM_00866	OLELBOHF_00872	FIEGNBAC_03034	OANKHMNP_03080	KPBLHKFI_03185	KDGAEOAM_03210
group_5448	PG.fasta_02083	PC.fasta_01054	PV.fasta_03990	NOIMIMJO_00375	NKGBFEIF_01347	KDBLBEKM_02175	AEFKEECK_01987	HLBEKCEM_02043	OLELBOHF_02065	FIEGNBAC_01016	OANKHMNP_02036	KPBLHKFI_02132	KDGAEOAM_02141
group_5449	PG.fasta_03467	PC.fasta_03486	PV.fasta_02276	NOIMIMJO_02941	NKGBFEIF_03630	KDBLBEKM_00054	AEFKEECK_00034	HLBEKCEM_00034	OLELBOHF_00034	FIEGNBAC_04284	OANKHMNP_00055	KPBLHKFI_00056	KDGAEOAM_00055
treF	PG.fasta_01296	PC.fasta_01964	PV.fasta_01915	NOIMIMJO_02077	NKGBFEIF_00175	KDBLBEKM_03341	AEFKEECK_00816	HLBEKCEM_00846	OLELBOHF_00852	FIEGNBAC_03015	OANKHMNP_03098	KPBLHKFI_03205	KDGAEOAM_03230
cysD	PG.fasta_01453	PC.fasta_02121	PV.fasta_02073	NOIMIMJO_01921	NKGBFEIF_00332	KDBLBEKM_03139	AEFKEECK_00973	HLBEKCEM_01005	OLELBOHF_01009	FIEGNBAC_03171	OANKHMNP_02932	KPBLHKFI_03048	KDGAEOAM_03074
rlmH	PG.fasta_00072	PC.fasta_00013	PV.fasta_00468	NOIMIMJO_01425	NKGBFEIF_02475	KDBLBEKM_01159	AEFKEECK_03023	HLBEKCEM_03133	OLELBOHF_03100	FIEGNBAC_03536	OANKHMNP_01087	KPBLHKFI_01129	KDGAEOAM_01134
rof	PG.fasta_03751	PC.fasta_02465	PV.fasta_01142	NOIMIMJO_03734	NKGBFEIF_02808	KDBLBEKM_00837	AEFKEECK_03400	HLBEKCEM_03527	OLELBOHF_03463	FIEGNBAC_02537	OANKHMNP_00778	KPBLHKFI_00813	KDGAEOAM_00812
dppD_2	PG.fasta_03399	PC.fasta_03418	PV.fasta_02208	NOIMIMJO_03009	NKGBFEIF_03562	KDBLBEKM_00122	AEFKEECK_04091	HLBEKCEM_04328	OLELBOHF_04270	FIEGNBAC_04214	OANKHMNP_00123	KPBLHKFI_00125	KDGAEOAM_00123
alaA	PG.fasta_01798	PC.fasta_03870	PV.fasta_03655	NOIMIMJO_04123	NKGBFEIF_00755	KDBLBEKM_02710	AEFKEECK_01426	HLBEKCEM_01434	OLELBOHF_01517	FIEGNBAC_01615	OANKHMNP_02546	KPBLHKFI_02644	KDGAEOAM_02668
truA	PG.fasta_01831	PC.fasta_03903	PV.fasta_03686	NOIMIMJO_04092	NKGBFEIF_00724	KDBLBEKM_02741	AEFKEECK_01391	HLBEKCEM_01401	OLELBOHF_01484	FIEGNBAC_01648	OANKHMNP_02577	KPBLHKFI_02676	KDGAEOAM_02699
rpoA	PG.fasta_04560	PC.fasta_04615	PV.fasta_04182	NOIMIMJO_02527	NKGBFEIF_04041	KDBLBEKM_03693	AEFKEECK_00443	HLBEKCEM_00446	OLELBOHF_00448	FIEGNBAC_00367	OANKHMNP_03413	KPBLHKFI_03559	KDGAEOAM_03571
pstC	PG.fasta_03489	PC.fasta_03508	PV.fasta_02297	NOIMIMJO_02918	NKGBFEIF_03652	KDBLBEKM_00033	AEFKEECK_00056	HLBEKCEM_00055	OLELBOHF_00057	FIEGNBAC_04306	OANKHMNP_00033	KPBLHKFI_00034	KDGAEOAM_00033
group_5459	PG.fasta_02057	PC.fasta_01027	PV.fasta_00821	NOIMIMJO_00401	NKGBFEIF_01373	KDBLBEKM_02150	AEFKEECK_02014	HLBEKCEM_02071	OLELBOHF_02092	FIEGNBAC_00989	OANKHMNP_02010	KPBLHKFI_02105	KDGAEOAM_02115
group_5460	PG.fasta_01970	PC.fasta_00940	PV.fasta_00735	NOIMIMJO_00503	NKGBFEIF_01459	KDBLBEKM_02065	AEFKEECK_02100	HLBEKCEM_02167	OLELBOHF_02177	FIEGNBAC_00902	OANKHMNP_01925	KPBLHKFI_02018	KDGAEOAM_02029
queH	PG.fasta_03996	PC.fasta_03786	PV.fasta_02451	NOIMIMJO_02679	NKGBFEIF_03889	KDBLBEKM_03845	AEFKEECK_00290	HLBEKCEM_00294	OLELBOHF_00296	FIEGNBAC_04461	OANKHMNP_03566	KPBLHKFI_03711	KDGAEOAM_03725
grxA	PG.fasta_00265	PC.fasta_00206	PV.fasta_00275	NOIMIMJO_01230	NKGBFEIF_02282	KDBLBEKM_01351	AEFKEECK_02830	HLBEKCEM_02920	OLELBOHF_02907	FIEGNBAC_03342	OANKHMNP_01279	KPBLHKFI_01318	KDGAEOAM_01326
thiE	PG.fasta_04586	PC.fasta_04575	PV.fasta_04208	NOIMIMJO_03115	NKGBFEIF_03453	KDBLBEKM_00233	AEFKEECK_03982	HLBEKCEM_04220	OLELBOHF_04161	FIEGNBAC_00393	OANKHMNP_00231	KPBLHKFI_00231	KDGAEOAM_00234
rplD	PG.fasta_04536	PC.fasta_04591	PV.fasta_04158	NOIMIMJO_02551	NKGBFEIF_04017	KDBLBEKM_03717	AEFKEECK_00419	HLBEKCEM_00422	OLELBOHF_00424	FIEGNBAC_00343	OANKHMNP_03437	KPBLHKFI_03583	KDGAEOAM_03595
rpmB	PG.fasta_04251	PC.fasta_03995	PV.fasta_03589	NOIMIMJO_02838	NKGBFEIF_03731	KDBLBEKM_04003	AEFKEECK_00132	HLBEKCEM_00135	OLELBOHF_00137	FIEGNBAC_00043	OANKHMNP_03723	KPBLHKFI_03869	KDGAEOAM_03882
atpB	PG.fasta_03501	PC.fasta_03520	PV.fasta_02309	NOIMIMJO_02906	NKGBFEIF_03664	KDBLBEKM_00021	AEFKEECK_00068	HLBEKCEM_00067	OLELBOHF_00069	FIEGNBAC_04318	OANKHMNP_00021	KPBLHKFI_00022	KDGAEOAM_00021
glnB	PG.fasta_02439	PC.fasta_02656	PV.fasta_02689	NOIMIMJO_03863	NKGBFEIF_00508	KDBLBEKM_02954	AEFKEECK_01165	HLBEKCEM_01185	OLELBOHF_01282	FIEGNBAC_01877	OANKHMNP_02791	KPBLHKFI_02880	KDGAEOAM_02913
flhA	PG.fasta_02195	PC.fasta_01166	PV.fasta_03786	NOIMIMJO_00263	NKGBFEIF_01237	KDBLBEKM_02286	AEFKEECK_01876	HLBEKCEM_01931	OLELBOHF_01953	FIEGNBAC_01126	OANKHMNP_02148	KPBLHKFI_02242	KDGAEOAM_02252
argG	PG.fasta_04190	PC.fasta_04056	PV.fasta_03527	NOIMIMJO_02777	NKGBFEIF_03792	KDBLBEKM_03942	AEFKEECK_00193	HLBEKCEM_00197	OLELBOHF_00198	FIEGNBAC_00104	OANKHMNP_03661	KPBLHKFI_03807	KDGAEOAM_03821
rplQ	PG.fasta_04561	PC.fasta_04616	PV.fasta_04183	NOIMIMJO_02526	NKGBFEIF_04042	KDBLBEKM_03692	AEFKEECK_00444	HLBEKCEM_00447	OLELBOHF_00449	FIEGNBAC_00368	OANKHMNP_03412	KPBLHKFI_03558	KDGAEOAM_03570
infC	PG.fasta_00670	PC.fasta_00611	PV.fasta_02830	NOIMIMJO_00815	NKGBFEIF_01792	KDBLBEKM_01748	AEFKEECK_02429	HLBEKCEM_02484	OLELBOHF_02507	FIEGNBAC_00576	OANKHMNP_01629	KPBLHKFI_01699	KDGAEOAM_01709
rpsL	PG.fasta_04442	PC.fasta_04476	PV.fasta_02332	NOIMIMJO_02560	NKGBFEIF_04008	KDBLBEKM_03726	AEFKEECK_00410	HLBEKCEM_00413	OLELBOHF_00415	FIEGNBAC_04342	OANKHMNP_03446	KPBLHKFI_03592	KDGAEOAM_03604
rplU	PG.fasta_03646	PC.fasta_03635	PV.fasta_01048	NOIMIMJO_03341	NKGBFEIF_03182	KDBLBEKM_00458	AEFKEECK_03756	HLBEKCEM_03887	OLELBOHF_03845	FIEGNBAC_02138	OANKHMNP_00452	KPBLHKFI_00452	KDGAEOAM_00460
rplK	PG.fasta_04594	PC.fasta_04567	PV.fasta_04216	NOIMIMJO_03107	NKGBFEIF_03461	KDBLBEKM_00225	AEFKEECK_03990	HLBEKCEM_04228	OLELBOHF_04169	FIEGNBAC_00385	OANKHMNP_00223	KPBLHKFI_00223	KDGAEOAM_00226
cyoC	PG.fasta_02915	PC.fasta_04152	PV.fasta_01786	NOIMIMJO_01606	NKGBFEIF_02620	KDBLBEKM_01020	AEFKEECK_03201	HLBEKCEM_03346	OLELBOHF_03280	FIEGNBAC_03960	OANKHMNP_00964	KPBLHKFI_00995	KDGAEOAM_00996
rpsU	PG.fasta_01157	PC.fasta_01825	PV.fasta_03517	NOIMIMJO_02307	NKGBFEIF_00051	KDBLBEKM_03477	AEFKEECK_00679	HLBEKCEM_00708	OLELBOHF_00714	FIEGNBAC_02760	OANKHMNP_03211	KPBLHKFI_03341	KDGAEOAM_03354
yqjC	PG.fasta_01036	PC.fasta_01708	PV.fasta_02997	NOIMIMJO_02389	NKGBFEIF_04188	KDBLBEKM_03548	AEFKEECK_00591	HLBEKCEM_00594	OLELBOHF_00596	FIEGNBAC_02677	OANKHMNP_03272	KPBLHKFI_03412	KDGAEOAM_03425
priB	PG.fasta_00973	PC.fasta_01645	PV.fasta_03060	NOIMIMJO_02443	NKGBFEIF_04125	KDBLBEKM_03610	AEFKEECK_00527	HLBEKCEM_00531	OLELBOHF_00532	FIEGNBAC_02614	OANKHMNP_03330	KPBLHKFI_03475	KDGAEOAM_03489
ykgO	PG.fasta_02885	PC.fasta_04122	PV.fasta_01816	NOIMIMJO_01576	NKGBFEIF_02590	KDBLBEKM_01050	AEFKEECK_03171	HLBEKCEM_03316	OLELBOHF_03250	FIEGNBAC_03930	OANKHMNP_00994	KPBLHKFI_01025	KDGAEOAM_01026
cueR	PG.fasta_02862	PC.fasta_04099	PV.fasta_01839	NOIMIMJO_01553	NKGBFEIF_02567	KDBLBEKM_01073	AEFKEECK_03148	HLBEKCEM_03293	OLELBOHF_03227	FIEGNBAC_03906	OANKHMNP_01017	KPBLHKFI_01048	KDGAEOAM_01049
yciI	PG.fasta_02052	PC.fasta_01022	PV.fasta_00816	NOIMIMJO_00406	NKGBFEIF_01378	KDBLBEKM_02145	AEFKEECK_02019	HLBEKCEM_02076	OLELBOHF_02097	FIEGNBAC_00984	OANKHMNP_02006	KPBLHKFI_02100	KDGAEOAM_02110
clpX	PG.fasta_02907	PC.fasta_04144	PV.fasta_01794	NOIMIMJO_01598	NKGBFEIF_02612	KDBLBEKM_01028	AEFKEECK_03193	HLBEKCEM_03338	OLELBOHF_03272	FIEGNBAC_03952	OANKHMNP_00972	KPBLHKFI_01003	KDGAEOAM_01004
clpS	PG.fasta_00289	PC.fasta_00230	PV.fasta_00251	NOIMIMJO_01206	NKGBFEIF_02258	KDBLBEKM_01375	AEFKEECK_02806	HLBEKCEM_02896	OLELBOHF_02883	FIEGNBAC_03318	OANKHMNP_01303	KPBLHKFI_01342	KDGAEOAM_01350
group_5483	PG.fasta_01243	PC.fasta_01911	PV.fasta_03431	NOIMIMJO_02231	NKGBFEIF_00137	KDBLBEKM_03393	AEFKEECK_00764	HLBEKCEM_00794	OLELBOHF_00800	FIEGNBAC_02845	OANKHMNP_03123	KPBLHKFI_03256	KDGAEOAM_03268
group_5484	PG.fasta_00384	PC.fasta_00325	PV.fasta_00150	NOIMIMJO_01100	NKGBFEIF_02105	KDBLBEKM_01473	AEFKEECK_02709	HLBEKCEM_02798	OLELBOHF_02788	FIEGNBAC_04686	OANKHMNP_01400	KPBLHKFI_01440	KDGAEOAM_01447
group_5485	PG.fasta_03249	PC.fasta_03268	PV.fasta_00900	NOIMIMJO_03194	NKGBFEIF_03376	KDBLBEKM_00309	AEFKEECK_03904	HLBEKCEM_04143	OLELBOHF_04084	FIEGNBAC_01990	OANKHMNP_00306	KPBLHKFI_00306	KDGAEOAM_00310
fadB_1	PG.fasta_02018	PC.fasta_00988	PV.fasta_00782	NOIMIMJO_00457	NKGBFEIF_01413	KDBLBEKM_02112	AEFKEECK_02053	HLBEKCEM_02110	OLELBOHF_02131	FIEGNBAC_00950	OANKHMNP_01972	KPBLHKFI_02066	KDGAEOAM_02076
yghB	PG.fasta_01193	PC.fasta_01861	PV.fasta_03481	NOIMIMJO_02271	NKGBFEIF_00087	KDBLBEKM_03442	AEFKEECK_00715	HLBEKCEM_00744	OLELBOHF_00750	FIEGNBAC_02796	OANKHMNP_03175	KPBLHKFI_03305	KDGAEOAM_03318
rbsB_2	PG.fasta_01539	PC.fasta_01352	PV.fasta_03364	NOIMIMJO_00015	NKGBFEIF_01072	KDBLBEKM_02451	AEFKEECK_01682	HLBEKCEM_01695	OLELBOHF_01776	FIEGNBAC_01357	OANKHMNP_02301	KPBLHKFI_02403	KDGAEOAM_02419
rlmJ	PG.fasta_03978	PC.fasta_03768	PV.fasta_02469	NOIMIMJO_02698	NKGBFEIF_03871	KDBLBEKM_03863	AEFKEECK_00272	HLBEKCEM_00276	OLELBOHF_00278	FIEGNBAC_04479	OANKHMNP_03583	KPBLHKFI_03729	KDGAEOAM_03743
acpH	PG.fasta_02942	PC.fasta_04179	PV.fasta_01759	NOIMIMJO_01719	NKGBFEIF_02647	KDBLBEKM_00993	AEFKEECK_03228	HLBEKCEM_03373	OLELBOHF_03307	FIEGNBAC_03987	OANKHMNP_00937	KPBLHKFI_00968	KDGAEOAM_00969
pyrG_2	PG.fasta_01431	PC.fasta_02099	PV.fasta_02050	NOIMIMJO_01943	NKGBFEIF_00310	KDBLBEKM_03162	AEFKEECK_00950	HLBEKCEM_00982	OLELBOHF_00987	FIEGNBAC_03149	OANKHMNP_02956	KPBLHKFI_03071	KDGAEOAM_03096
ypdB	PG.fasta_02298	PC.fasta_02515	PV.fasta_02550	NOIMIMJO_04008	NKGBFEIF_00648	KDBLBEKM_02814	AEFKEECK_01315	HLBEKCEM_01325	OLELBOHF_01422	FIEGNBAC_01736	OANKHMNP_02650	KPBLHKFI_02738	KDGAEOAM_02774
group_5492	PG.fasta_01740	PC.fasta_01553	PV.fasta_03219	NOIMIMJO_04209	NKGBFEIF_00813	KDBLBEKM_02649	AEFKEECK_01484	HLBEKCEM_01494	OLELBOHF_01575	FIEGNBAC_01556	OANKHMNP_02489	KPBLHKFI_02587	KDGAEOAM_02609
yadH	PG.fasta_03801	PC.fasta_02415	PV.fasta_01192	NOIMIMJO_03684	NKGBFEIF_02858	KDBLBEKM_00787	AEFKEECK_03450	HLBEKCEM_03577	OLELBOHF_03513	FIEGNBAC_02487	OANKHMNP_00728	KPBLHKFI_00763	KDGAEOAM_00762
rplW	PG.fasta_04537	PC.fasta_04592	PV.fasta_04159	NOIMIMJO_02550	NKGBFEIF_04018	KDBLBEKM_03716	AEFKEECK_00420	HLBEKCEM_00423	OLELBOHF_00425	FIEGNBAC_00344	OANKHMNP_03436	KPBLHKFI_03582	KDGAEOAM_03594
fliQ	PG.fasta_04317	PC.fasta_01256	PV.fasta_04035	NOIMIMJO_00114	NKGBFEIF_01146	KDBLBEKM_02376	AEFKEECK_01782	HLBEKCEM_01782	OLELBOHF_01862	FIEGNBAC_01281	OANKHMNP_02228	KPBLHKFI_02334	KDGAEOAM_02344
pgpA	PG.fasta_02930	PC.fasta_04167	PV.fasta_01771	NOIMIMJO_01621	NKGBFEIF_02635	KDBLBEKM_01005	AEFKEECK_03216	HLBEKCEM_03361	OLELBOHF_03295	FIEGNBAC_03975	OANKHMNP_00949	KPBLHKFI_00980	KDGAEOAM_00981
secY	PG.fasta_04555	PC.fasta_04610	PV.fasta_04177	NOIMIMJO_02532	NKGBFEIF_04036	KDBLBEKM_03698	AEFKEECK_00438	HLBEKCEM_00441	OLELBOHF_00443	FIEGNBAC_00362	OANKHMNP_03418	KPBLHKFI_03564	KDGAEOAM_03576
group_5498	PG.fasta_03776	PC.fasta_02440	PV.fasta_01167	NOIMIMJO_03709	NKGBFEIF_02833	KDBLBEKM_00812	AEFKEECK_03425	HLBEKCEM_03552	OLELBOHF_03488	FIEGNBAC_02512	OANKHMNP_00753	KPBLHKFI_00788	KDGAEOAM_00787
pstB	PG.fasta_03487	PC.fasta_03506	PV.fasta_02295	NOIMIMJO_02920	NKGBFEIF_03650	KDBLBEKM_00035	AEFKEECK_00054	HLBEKCEM_00053	OLELBOHF_00055	FIEGNBAC_04304	OANKHMNP_00035	KPBLHKFI_00036	KDGAEOAM_00035
rdgC	PG.fasta_02955	PC.fasta_04489	PV.fasta_01746	NOIMIMJO_01733	NKGBFEIF_02661	KDBLBEKM_00979	AEFKEECK_03242	HLBEKCEM_03386	OLELBOHF_03320	FIEGNBAC_04000	OANKHMNP_00922	KPBLHKFI_00954	KDGAEOAM_00955
ahpC	PG.fasta_01689	PC.fasta_01502	PV.fasta_03169	NOIMIMJO_04259	NKGBFEIF_00864	KDBLBEKM_02598	AEFKEECK_01534	HLBEKCEM_01544	OLELBOHF_01626	FIEGNBAC_01506	OANKHMNP_02439	KPBLHKFI_02537	KDGAEOAM_02559
fadR_1	PG.fasta_02098	PC.fasta_01069	PV.fasta_03975	NOIMIMJO_00360	NKGBFEIF_01332	KDBLBEKM_02190	AEFKEECK_01972	HLBEKCEM_02028	OLELBOHF_02050	FIEGNBAC_01031	OANKHMNP_02051	KPBLHKFI_02147	KDGAEOAM_02156
suhB_2	PG.fasta_02431	PC.fasta_02648	PV.fasta_02681	NOIMIMJO_03871	NKGBFEIF_00517	KDBLBEKM_02946	AEFKEECK_01173	HLBEKCEM_01193	OLELBOHF_01290	FIEGNBAC_01869	OANKHMNP_02783	KPBLHKFI_02872	KDGAEOAM_02905
group_5503	PG.fasta_03916	PC.fasta_03706	PV.fasta_02531	NOIMIMJO_02760	NKGBFEIF_03809	KDBLBEKM_03925	AEFKEECK_00210	HLBEKCEM_00214	OLELBOHF_00216	FIEGNBAC_04541	OANKHMNP_03646	KPBLHKFI_03792	KDGAEOAM_03805
nsrR	PG.fasta_00965	PC.fasta_01637	PV.fasta_03068	NOIMIMJO_02451	NKGBFEIF_04117	KDBLBEKM_03618	AEFKEECK_00519	HLBEKCEM_00523	OLELBOHF_00524	FIEGNBAC_02606	OANKHMNP_03338	KPBLHKFI_03483	KDGAEOAM_03497
dapA_1	PG.fasta_02370	PC.fasta_02587	PV.fasta_02622	NOIMIMJO_03931	NKGBFEIF_00577	KDBLBEKM_02884	AEFKEECK_01243	HLBEKCEM_01253	OLELBOHF_01350	FIEGNBAC_01808	OANKHMNP_02723	KPBLHKFI_02812	KDGAEOAM_02845
group_5506	PG.fasta_04276	PC.fasta_03970	PV.fasta_03614	NOIMIMJO_02864	NKGBFEIF_03706	KDBLBEKM_04042	AEFKEECK_00109	HLBEKCEM_00110	OLELBOHF_00111	FIEGNBAC_00018	OANKHMNP_03748	KPBLHKFI_03893	KDGAEOAM_03906
tatC	PG.fasta_03323	PC.fasta_03342	PV.fasta_02135	NOIMIMJO_03082	NKGBFEIF_03487	KDBLBEKM_00199	AEFKEECK_04015	HLBEKCEM_04254	OLELBOHF_04194	FIEGNBAC_04139	OANKHMNP_00198	KPBLHKFI_00198	KDGAEOAM_00201
cheY	PG.fasta_02198	PC.fasta_01169	PV.fasta_03789	NOIMIMJO_00260	NKGBFEIF_01234	KDBLBEKM_02289	AEFKEECK_01873	HLBEKCEM_01928	OLELBOHF_01950	FIEGNBAC_01129	OANKHMNP_02151	KPBLHKFI_02245	KDGAEOAM_02255
mglC	PG.fasta_01698	PC.fasta_01511	PV.fasta_03178	NOIMIMJO_04250	NKGBFEIF_00855	KDBLBEKM_02607	AEFKEECK_01525	HLBEKCEM_01535	OLELBOHF_01617	FIEGNBAC_01515	OANKHMNP_02448	KPBLHKFI_02546	KDGAEOAM_02568
apt	PG.fasta_02877	PC.fasta_04114	PV.fasta_01824	NOIMIMJO_01568	NKGBFEIF_02582	KDBLBEKM_01058	AEFKEECK_03163	HLBEKCEM_03308	OLELBOHF_03242	FIEGNBAC_03922	OANKHMNP_01002	KPBLHKFI_01033	KDGAEOAM_01034
nrdB	PG.fasta_01777	PC.fasta_03849	PV.fasta_03634	NOIMIMJO_04144	NKGBFEIF_00776	KDBLBEKM_02689	AEFKEECK_01447	HLBEKCEM_01455	OLELBOHF_01538	FIEGNBAC_01593	OANKHMNP_02524	KPBLHKFI_02623	KDGAEOAM_02647
ppnN	PG.fasta_01414	PC.fasta_02082	PV.fasta_02033	NOIMIMJO_01960	NKGBFEIF_00293	KDBLBEKM_03179	AEFKEECK_00933	HLBEKCEM_00965	OLELBOHF_00970	FIEGNBAC_03132	OANKHMNP_02973	KPBLHKFI_03088	KDGAEOAM_03113
rlmE	PG.fasta_03653	PC.fasta_03628	PV.fasta_01055	NOIMIMJO_03348	NKGBFEIF_03175	KDBLBEKM_00465	AEFKEECK_03749	HLBEKCEM_03880	OLELBOHF_03838	FIEGNBAC_02145	OANKHMNP_00459	KPBLHKFI_00459	KDGAEOAM_00467
ybgC	PG.fasta_00136	PC.fasta_00077	PV.fasta_00404	NOIMIMJO_01359	NKGBFEIF_02411	KDBLBEKM_01223	AEFKEECK_02959	HLBEKCEM_03069	OLELBOHF_03036	FIEGNBAC_03472	OANKHMNP_01152	KPBLHKFI_01192	KDGAEOAM_01199
hisA	PG.fasta_01632	PC.fasta_01445	PV.fasta_03272	NOIMIMJO_04322	NKGBFEIF_00926	KDBLBEKM_02541	AEFKEECK_01590	HLBEKCEM_01603	OLELBOHF_01683	FIEGNBAC_01451	OANKHMNP_02395	KPBLHKFI_02490	KDGAEOAM_02513
yhdW_1	PG.fasta_00914	PC.fasta_01586	PV.fasta_03120	NOIMIMJO_02502	NKGBFEIF_04066	KDBLBEKM_03668	AEFKEECK_00468	HLBEKCEM_00472	OLELBOHF_00473	FIEGNBAC_02555	OANKHMNP_03388	KPBLHKFI_03534	KDGAEOAM_03547
ptsH	PG.fasta_02325	PC.fasta_02542	PV.fasta_02577	NOIMIMJO_03976	NKGBFEIF_00622	KDBLBEKM_02840	AEFKEECK_01288	HLBEKCEM_01298	OLELBOHF_01395	FIEGNBAC_01763	OANKHMNP_02678	KPBLHKFI_02765	KDGAEOAM_02801
nusG	PG.fasta_04595	PC.fasta_04566	PV.fasta_04217	NOIMIMJO_03106	NKGBFEIF_03462	KDBLBEKM_00224	AEFKEECK_03991	HLBEKCEM_04229	OLELBOHF_04170	FIEGNBAC_00384	OANKHMNP_00222	KPBLHKFI_00222	KDGAEOAM_00225
yedI	PG.fasta_04328	PC.fasta_01267	PV.fasta_04024	NOIMIMJO_00102	NKGBFEIF_01135	KDBLBEKM_02387	AEFKEECK_01771	HLBEKCEM_01771	OLELBOHF_01851	FIEGNBAC_01292	OANKHMNP_02239	KPBLHKFI_02345	KDGAEOAM_02355
iraP_2	PG.fasta_02964	PC.fasta_04498	PV.fasta_01737	NOIMIMJO_01742	NKGBFEIF_02670	KDBLBEKM_00970	AEFKEECK_03251	HLBEKCEM_03395	OLELBOHF_03329	FIEGNBAC_04009	OANKHMNP_00913	KPBLHKFI_00945	KDGAEOAM_00946
fabR	PG.fasta_04186	PC.fasta_04060	PV.fasta_03523	NOIMIMJO_02773	NKGBFEIF_03796	KDBLBEKM_03937	AEFKEECK_00197	HLBEKCEM_00201	OLELBOHF_00203	FIEGNBAC_00108	OANKHMNP_03657	KPBLHKFI_03803	KDGAEOAM_03817
asnC	PG.fasta_03506	PC.fasta_03525	PV.fasta_02314	NOIMIMJO_02901	NKGBFEIF_03669	KDBLBEKM_00016	AEFKEECK_00073	HLBEKCEM_00072	OLELBOHF_00074	FIEGNBAC_04323	OANKHMNP_00016	KPBLHKFI_00016	KDGAEOAM_00016
phoU	PG.fasta_03486	PC.fasta_03505	PV.fasta_02294	NOIMIMJO_02921	NKGBFEIF_03649	KDBLBEKM_00036	AEFKEECK_00053	HLBEKCEM_00052	OLELBOHF_00054	FIEGNBAC_04303	OANKHMNP_00036	KPBLHKFI_00037	KDGAEOAM_00036
fliN	PG.fasta_04314	PC.fasta_01253	PV.fasta_04038	NOIMIMJO_00117	NKGBFEIF_01149	KDBLBEKM_02373	AEFKEECK_01785	HLBEKCEM_01785	OLELBOHF_01865	FIEGNBAC_01278	OANKHMNP_02225	KPBLHKFI_02331	KDGAEOAM_02341
group_5524	PG.fasta_01621	PC.fasta_01434	PV.fasta_03283	NOIMIMJO_04333	NKGBFEIF_00937	KDBLBEKM_02530	AEFKEECK_01601	HLBEKCEM_01614	OLELBOHF_01694	FIEGNBAC_01440	OANKHMNP_02384	KPBLHKFI_02479	KDGAEOAM_02502
lacC	PG.fasta_01717	PC.fasta_01530	PV.fasta_03197	NOIMIMJO_04231	NKGBFEIF_00836	KDBLBEKM_02626	AEFKEECK_01506	HLBEKCEM_01516	OLELBOHF_01598	FIEGNBAC_01534	OANKHMNP_02467	KPBLHKFI_02565	KDGAEOAM_02587
group_5526	PG.fasta_01780	PC.fasta_03852	PV.fasta_03637	NOIMIMJO_04141	NKGBFEIF_00773	KDBLBEKM_02692	AEFKEECK_01444	HLBEKCEM_01452	OLELBOHF_01535	FIEGNBAC_01597	OANKHMNP_02527	KPBLHKFI_02626	KDGAEOAM_02650
rpe	PG.fasta_04409	PC.fasta_04443	PV.fasta_02365	NOIMIMJO_02593	NKGBFEIF_03975	KDBLBEKM_03759	AEFKEECK_00377	HLBEKCEM_00380	OLELBOHF_00382	FIEGNBAC_04375	OANKHMNP_03479	KPBLHKFI_03625	KDGAEOAM_03637
ruvB	PG.fasta_02174	PC.fasta_01145	PV.fasta_03766	NOIMIMJO_00285	NKGBFEIF_01258	KDBLBEKM_02266	AEFKEECK_01896	HLBEKCEM_01952	OLELBOHF_01974	FIEGNBAC_01105	OANKHMNP_02127	KPBLHKFI_02222	KDGAEOAM_02232
ompR_2	PG.fasta_04392	PC.fasta_04426	PV.fasta_02382	NOIMIMJO_02610	NKGBFEIF_03958	KDBLBEKM_03776	AEFKEECK_00359	HLBEKCEM_00363	OLELBOHF_00365	FIEGNBAC_04392	OANKHMNP_03496	KPBLHKFI_03642	KDGAEOAM_03655
dhaD	PG.fasta_02999	PC.fasta_04264	PV.fasta_01700	NOIMIMJO_01787	NKGBFEIF_02712	KDBLBEKM_00932	AEFKEECK_03301	HLBEKCEM_03431	OLELBOHF_03368	FIEGNBAC_04047	OANKHMNP_00873	KPBLHKFI_00910	KDGAEOAM_00908
fis	PG.fasta_00915	PC.fasta_01587	PV.fasta_03119	NOIMIMJO_02501	NKGBFEIF_04067	KDBLBEKM_03667	AEFKEECK_00469	HLBEKCEM_00473	OLELBOHF_00474	FIEGNBAC_02556	OANKHMNP_03387	KPBLHKFI_03533	KDGAEOAM_03546
ycgR	PG.fasta_00510	PC.fasta_00451	PV.fasta_00024	NOIMIMJO_00973	NKGBFEIF_01979	KDBLBEKM_01600	AEFKEECK_02583	HLBEKCEM_02671	OLELBOHF_02660	FIEGNBAC_04558	OANKHMNP_01528	KPBLHKFI_01568	KDGAEOAM_01574
group_5532	PG.fasta_01325	PC.fasta_01993	PV.fasta_01944	NOIMIMJO_02049	NKGBFEIF_00204	KDBLBEKM_03312	AEFKEECK_00844	HLBEKCEM_00875	OLELBOHF_00881	FIEGNBAC_03043	OANKHMNP_03071	KPBLHKFI_03176	KDGAEOAM_03201
rimM	PG.fasta_01491	PC.fasta_02159	PV.fasta_02111	NOIMIMJO_01884	NKGBFEIF_00371	KDBLBEKM_03102	AEFKEECK_01011	HLBEKCEM_01042	OLELBOHF_01076	FIEGNBAC_03208	OANKHMNP_02898	KPBLHKFI_03012	KDGAEOAM_03039
nlpI	PG.fasta_03667	PC.fasta_03614	PV.fasta_01069	NOIMIMJO_03362	NKGBFEIF_03161	KDBLBEKM_00479	AEFKEECK_03735	HLBEKCEM_03866	OLELBOHF_03824	FIEGNBAC_02159	OANKHMNP_00473	KPBLHKFI_00473	KDGAEOAM_00481
frr	PG.fasta_03769	PC.fasta_02447	PV.fasta_01160	NOIMIMJO_03716	NKGBFEIF_02826	KDBLBEKM_00819	AEFKEECK_03418	HLBEKCEM_03545	OLELBOHF_03481	FIEGNBAC_02519	OANKHMNP_00760	KPBLHKFI_00795	KDGAEOAM_00794
cspE	PG.fasta_00061	PC.fasta_00002	PV.fasta_00479	NOIMIMJO_01436	NKGBFEIF_02486	KDBLBEKM_01148	AEFKEECK_03034	HLBEKCEM_03144	OLELBOHF_03111	FIEGNBAC_03547	OANKHMNP_01076	KPBLHKFI_01118	KDGAEOAM_01123
rpoN	PG.fasta_03630	PC.fasta_03651	PV.fasta_01032	NOIMIMJO_03325	NKGBFEIF_03198	KDBLBEKM_00442	AEFKEECK_03772	HLBEKCEM_03903	OLELBOHF_03861	FIEGNBAC_02122	OANKHMNP_00436	KPBLHKFI_00436	KDGAEOAM_00444
motA	PG.fasta_02206	PC.fasta_01177	PV.fasta_03797	NOIMIMJO_00251	NKGBFEIF_01225	KDBLBEKM_02297	AEFKEECK_01864	HLBEKCEM_01919	OLELBOHF_01941	FIEGNBAC_01137	OANKHMNP_02159	KPBLHKFI_02253	KDGAEOAM_02264
psiE	PG.fasta_03289	PC.fasta_03308	PV.fasta_00862	NOIMIMJO_03154	NKGBFEIF_03415	KDBLBEKM_00270	AEFKEECK_03944	HLBEKCEM_04182	OLELBOHF_04123	FIEGNBAC_01951	OANKHMNP_00267	KPBLHKFI_00267	KDGAEOAM_00270
narL	PG.fasta_02360	PC.fasta_02577	PV.fasta_02612	NOIMIMJO_03941	NKGBFEIF_00587	KDBLBEKM_02874	AEFKEECK_01253	HLBEKCEM_01263	OLELBOHF_01360	FIEGNBAC_01798	OANKHMNP_02713	KPBLHKFI_02801	KDGAEOAM_02835
rlmN	PG.fasta_02421	PC.fasta_02638	PV.fasta_02671	NOIMIMJO_03881	NKGBFEIF_00527	KDBLBEKM_02936	AEFKEECK_01183	HLBEKCEM_01203	OLELBOHF_01300	FIEGNBAC_01859	OANKHMNP_02773	KPBLHKFI_02861	KDGAEOAM_02895
group_5542	PG.fasta_00720	PC.fasta_00661	PV.fasta_02780	NOIMIMJO_00765	NKGBFEIF_01742	KDBLBEKM_01797	AEFKEECK_02379	HLBEKCEM_02434	OLELBOHF_02457	FIEGNBAC_00626	OANKHMNP_01679	KPBLHKFI_01749	KDGAEOAM_01758
osmE	PG.fasta_00659	PC.fasta_00600	PV.fasta_02841	NOIMIMJO_00827	NKGBFEIF_01802	KDBLBEKM_01737	AEFKEECK_02440	HLBEKCEM_02495	OLELBOHF_02518	FIEGNBAC_00565	OANKHMNP_01618	KPBLHKFI_01688	KDGAEOAM_01699
luxS	PG.fasta_01486	PC.fasta_02154	PV.fasta_02106	NOIMIMJO_01889	NKGBFEIF_00366	KDBLBEKM_03107	AEFKEECK_01006	HLBEKCEM_01037	OLELBOHF_01071	FIEGNBAC_03203	OANKHMNP_02903	KPBLHKFI_03017	KDGAEOAM_03044
group_5545	PG.fasta_04302	PC.fasta_01241	PV.fasta_04050	NOIMIMJO_00133	NKGBFEIF_01161	KDBLBEKM_02361	AEFKEECK_01797	HLBEKCEM_01797	OLELBOHF_01877	FIEGNBAC_01266	OANKHMNP_02213	KPBLHKFI_02319	KDGAEOAM_02329
rplE	PG.fasta_04547	PC.fasta_04602	PV.fasta_04169	NOIMIMJO_02540	NKGBFEIF_04028	KDBLBEKM_03706	AEFKEECK_00430	HLBEKCEM_00433	OLELBOHF_00435	FIEGNBAC_00354	OANKHMNP_03426	KPBLHKFI_03572	KDGAEOAM_03584
dps	PG.fasta_00238	PC.fasta_00179	PV.fasta_00302	NOIMIMJO_01257	NKGBFEIF_02309	KDBLBEKM_01324	AEFKEECK_02857	HLBEKCEM_02964	OLELBOHF_02934	FIEGNBAC_03369	OANKHMNP_01252	KPBLHKFI_01291	KDGAEOAM_01299
rplM	PG.fasta_03618	PC.fasta_03663	PV.fasta_01020	NOIMIMJO_03313	NKGBFEIF_03210	KDBLBEKM_00430	AEFKEECK_03784	HLBEKCEM_03915	OLELBOHF_03873	FIEGNBAC_02110	OANKHMNP_00424	KPBLHKFI_00424	KDGAEOAM_00432
kdsC	PG.fasta_03634	PC.fasta_03647	PV.fasta_01036	NOIMIMJO_03329	NKGBFEIF_03194	KDBLBEKM_00446	AEFKEECK_03768	HLBEKCEM_03899	OLELBOHF_03857	FIEGNBAC_02126	OANKHMNP_00440	KPBLHKFI_00440	KDGAEOAM_00448
group_555	PG.fasta_03035	PC.fasta_04228	PV.fasta_01660	NOIMIMJO_01822	NKGBFEIF_02748	KDBLBEKM_00896	AEFKEECK_03340	HLBEKCEM_03467	OLELBOHF_03404	FIEGNBAC_04083	OANKHMNP_00837	KPBLHKFI_00874	KDGAEOAM_00872
glnQ_4	PG.fasta_01444	PC.fasta_02112	PV.fasta_02064	NOIMIMJO_01930	NKGBFEIF_00323	KDBLBEKM_03148	AEFKEECK_00964	HLBEKCEM_00996	OLELBOHF_01000	FIEGNBAC_03162	OANKHMNP_02941	KPBLHKFI_03057	KDGAEOAM_03083
group_5551	PG.fasta_00496	PC.fasta_00437	PV.fasta_00038	NOIMIMJO_00987	NKGBFEIF_01993	KDBLBEKM_01586	AEFKEECK_02597	HLBEKCEM_02685	OLELBOHF_02674	FIEGNBAC_04572	OANKHMNP_01514	KPBLHKFI_01554	KDGAEOAM_01560
group_5552	PG.fasta_04278	PC.fasta_03968	PV.fasta_03616	NOIMIMJO_02866	NKGBFEIF_03704	KDBLBEKM_04044	AEFKEECK_00107	HLBEKCEM_00108	OLELBOHF_00109	FIEGNBAC_00016	OANKHMNP_03750	KPBLHKFI_03895	KDGAEOAM_03908
group_5553	PG.fasta_00706	PC.fasta_00647	PV.fasta_02794	NOIMIMJO_00779	NKGBFEIF_01756	KDBLBEKM_01784	AEFKEECK_02393	HLBEKCEM_02448	OLELBOHF_02471	FIEGNBAC_00612	OANKHMNP_01665	KPBLHKFI_01735	KDGAEOAM_01744
rpsQ	PG.fasta_04544	PC.fasta_04599	PV.fasta_04166	NOIMIMJO_02543	NKGBFEIF_04025	KDBLBEKM_03709	AEFKEECK_00427	HLBEKCEM_00430	OLELBOHF_00432	FIEGNBAC_00351	OANKHMNP_03429	KPBLHKFI_03575	KDGAEOAM_03587
group_5555	PG.fasta_04327	PC.fasta_01266	PV.fasta_04025	NOIMIMJO_00103	NKGBFEIF_01136	KDBLBEKM_02386	AEFKEECK_01772	HLBEKCEM_01772	OLELBOHF_01852	FIEGNBAC_01291	OANKHMNP_02238	KPBLHKFI_02344	KDGAEOAM_02354
group_5556	PG.fasta_03994	PC.fasta_03784	PV.fasta_02453	NOIMIMJO_02681	NKGBFEIF_03887	KDBLBEKM_03847	AEFKEECK_00288	HLBEKCEM_00292	OLELBOHF_00294	FIEGNBAC_04463	OANKHMNP_03568	KPBLHKFI_03713	KDGAEOAM_03727
fadR_2	PG.fasta_03061	PC.fasta_04202	PV.fasta_01635	NOIMIMJO_01847	NKGBFEIF_02773	KDBLBEKM_00871	AEFKEECK_03365	HLBEKCEM_03492	OLELBOHF_03429	FIEGNBAC_04108	OANKHMNP_00812	KPBLHKFI_00849	KDGAEOAM_00847
group_5558	PG.fasta_00749	PC.fasta_00690	PV.fasta_02751	NOIMIMJO_00738	NKGBFEIF_01712	KDBLBEKM_01826	AEFKEECK_02350	HLBEKCEM_02406	OLELBOHF_02428	FIEGNBAC_00655	OANKHMNP_01706	KPBLHKFI_01777	KDGAEOAM_01787
gmhA	PG.fasta_03024	PC.fasta_04239	PV.fasta_01671	NOIMIMJO_01811	NKGBFEIF_02737	KDBLBEKM_00907	AEFKEECK_03329	HLBEKCEM_03456	OLELBOHF_03393	FIEGNBAC_04072	OANKHMNP_00848	KPBLHKFI_00885	KDGAEOAM_00883
argE_1	PG.fasta_03049	PC.fasta_04214	PV.fasta_01646	NOIMIMJO_01836	NKGBFEIF_02762	KDBLBEKM_00882	AEFKEECK_03354	HLBEKCEM_03481	OLELBOHF_03418	FIEGNBAC_04097	OANKHMNP_00823	KPBLHKFI_00860	KDGAEOAM_00858
rplY	PG.fasta_01738	PC.fasta_01551	PV.fasta_03217	NOIMIMJO_04211	NKGBFEIF_00815	KDBLBEKM_02647	AEFKEECK_01486	HLBEKCEM_01496	OLELBOHF_01577	FIEGNBAC_01554	OANKHMNP_02487	KPBLHKFI_02585	KDGAEOAM_02607
focA_2	PG.fasta_02310	PC.fasta_02527	PV.fasta_02562	NOIMIMJO_03991	NKGBFEIF_00637	KDBLBEKM_02826	AEFKEECK_01303	HLBEKCEM_01313	OLELBOHF_01410	FIEGNBAC_01748	OANKHMNP_02663	KPBLHKFI_02750	KDGAEOAM_02786
group_5562	PG.fasta_00724	PC.fasta_00665	PV.fasta_02776	NOIMIMJO_00761	NKGBFEIF_01738	KDBLBEKM_01801	AEFKEECK_02375	HLBEKCEM_02430	OLELBOHF_02453	FIEGNBAC_00630	OANKHMNP_01683	KPBLHKFI_01753	KDGAEOAM_01762
fliZ	PG.fasta_02238	PC.fasta_01209	PV.fasta_03830	NOIMIMJO_00153	NKGBFEIF_01192	KDBLBEKM_02330	AEFKEECK_01830	HLBEKCEM_01821	OLELBOHF_01909	FIEGNBAC_01234	OANKHMNP_02185	KPBLHKFI_02286	KDGAEOAM_02297
nuoH	PG.fasta_01790	PC.fasta_03862	PV.fasta_03647	NOIMIMJO_04131	NKGBFEIF_00763	KDBLBEKM_02702	AEFKEECK_01434	HLBEKCEM_01442	OLELBOHF_01525	FIEGNBAC_01607	OANKHMNP_02538	KPBLHKFI_02636	KDGAEOAM_02660
bssS	PG.fasta_00410	PC.fasta_00351	PV.fasta_00124	NOIMIMJO_01074	NKGBFEIF_02079	KDBLBEKM_01499	AEFKEECK_02683	HLBEKCEM_02772	OLELBOHF_02762	FIEGNBAC_04660	OANKHMNP_01427	KPBLHKFI_01467	KDGAEOAM_01473
group_5566	PG.fasta_01469	PC.fasta_02137	PV.fasta_02089	NOIMIMJO_01905	NKGBFEIF_00348	KDBLBEKM_03123	AEFKEECK_00989	HLBEKCEM_01021	OLELBOHF_01054	FIEGNBAC_03187	OANKHMNP_02916	KPBLHKFI_03032	KDGAEOAM_03058
group_5567	PG.fasta_01012	PC.fasta_01684	PV.fasta_03021	NOIMIMJO_02412	NKGBFEIF_04164	KDBLBEKM_03572	AEFKEECK_00566	HLBEKCEM_00570	OLELBOHF_00571	FIEGNBAC_02653	OANKHMNP_03296	KPBLHKFI_03436	KDGAEOAM_03450
usg	PG.fasta_01832	PC.fasta_03904	PV.fasta_03687	NOIMIMJO_04091	NKGBFEIF_00723	KDBLBEKM_02742	AEFKEECK_01390	HLBEKCEM_01400	OLELBOHF_01483	FIEGNBAC_01649	OANKHMNP_02578	KPBLHKFI_02677	KDGAEOAM_02700
clsA	PG.fasta_02055	PC.fasta_01025	PV.fasta_00819	NOIMIMJO_00403	NKGBFEIF_01375	KDBLBEKM_02148	AEFKEECK_02016	HLBEKCEM_02073	OLELBOHF_02094	FIEGNBAC_00987	OANKHMNP_02008	KPBLHKFI_02103	KDGAEOAM_02113
group_557	PG.fasta_03055	PC.fasta_04208	PV.fasta_01640	NOIMIMJO_01842	NKGBFEIF_02768	KDBLBEKM_00876	AEFKEECK_03360	HLBEKCEM_03487	OLELBOHF_03424	FIEGNBAC_04103	OANKHMNP_00817	KPBLHKFI_00854	KDGAEOAM_00852
group_5570	PG.fasta_02056	PC.fasta_01026	PV.fasta_00820	NOIMIMJO_00402	NKGBFEIF_01374	KDBLBEKM_02149	AEFKEECK_02015	HLBEKCEM_02072	OLELBOHF_02093	FIEGNBAC_00988	OANKHMNP_02009	KPBLHKFI_02104	KDGAEOAM_02114
xseB	PG.fasta_02926	PC.fasta_04163	PV.fasta_01775	NOIMIMJO_01617	NKGBFEIF_02631	KDBLBEKM_01009	AEFKEECK_03212	HLBEKCEM_03357	OLELBOHF_03291	FIEGNBAC_03971	OANKHMNP_00953	KPBLHKFI_00984	KDGAEOAM_00985
nrdR	PG.fasta_02935	PC.fasta_04172	PV.fasta_01766	NOIMIMJO_01626	NKGBFEIF_02640	KDBLBEKM_01000	AEFKEECK_03221	HLBEKCEM_03366	OLELBOHF_03300	FIEGNBAC_03980	OANKHMNP_00944	KPBLHKFI_00975	KDGAEOAM_00976
htpX_2	PG.fasta_02130	PC.fasta_01101	PV.fasta_03943	NOIMIMJO_00328	NKGBFEIF_01300	KDBLBEKM_02222	AEFKEECK_01940	HLBEKCEM_01996	OLELBOHF_02018	FIEGNBAC_01063	OANKHMNP_02084	KPBLHKFI_02179	KDGAEOAM_02188
yccJ	PG.fasta_00366	PC.fasta_00307	PV.fasta_00173	NOIMIMJO_01128	NKGBFEIF_02180	KDBLBEKM_01451	AEFKEECK_02728	HLBEKCEM_02818	OLELBOHF_02806	FIEGNBAC_03241	OANKHMNP_01381	KPBLHKFI_01420	KDGAEOAM_01428
ftnA	PG.fasta_01239	PC.fasta_01907	PV.fasta_03435	NOIMIMJO_02235	NKGBFEIF_00133	KDBLBEKM_03397	AEFKEECK_00760	HLBEKCEM_00790	OLELBOHF_00796	FIEGNBAC_02841	OANKHMNP_03127	KPBLHKFI_03260	KDGAEOAM_03272
phoP	PG.fasta_00470	PC.fasta_00411	PV.fasta_00064	NOIMIMJO_01014	NKGBFEIF_02019	KDBLBEKM_01559	AEFKEECK_02623	HLBEKCEM_02712	OLELBOHF_02702	FIEGNBAC_04600	OANKHMNP_01487	KPBLHKFI_01527	KDGAEOAM_01533
yhcB	PG.fasta_03616	PC.fasta_03665	PV.fasta_01018	NOIMIMJO_03311	NKGBFEIF_03212	KDBLBEKM_00428	AEFKEECK_03786	HLBEKCEM_03917	OLELBOHF_03875	FIEGNBAC_02108	OANKHMNP_00422	KPBLHKFI_00422	KDGAEOAM_00430
rplA	PG.fasta_04593	PC.fasta_04568	PV.fasta_04215	NOIMIMJO_03108	NKGBFEIF_03460	KDBLBEKM_00226	AEFKEECK_03989	HLBEKCEM_04227	OLELBOHF_04168	FIEGNBAC_00386	OANKHMNP_00224	KPBLHKFI_00224	KDGAEOAM_00227
group_5579	PG.fasta_02137	PC.fasta_01108	PV.fasta_03936	NOIMIMJO_00321	NKGBFEIF_01293	KDBLBEKM_02229	AEFKEECK_01933	HLBEKCEM_01989	OLELBOHF_02011	FIEGNBAC_01070	OANKHMNP_02091	KPBLHKFI_02186	KDGAEOAM_02195
glpE	PG.fasta_04379	PC.fasta_04413	PV.fasta_02395	NOIMIMJO_02623	NKGBFEIF_03945	KDBLBEKM_03789	AEFKEECK_00346	HLBEKCEM_00350	OLELBOHF_00352	FIEGNBAC_04405	OANKHMNP_03509	KPBLHKFI_03655	KDGAEOAM_03668
cydA_2	PG.fasta_01304	PC.fasta_01972	PV.fasta_01923	NOIMIMJO_02069	NKGBFEIF_00183	KDBLBEKM_03333	AEFKEECK_00824	HLBEKCEM_00854	OLELBOHF_00860	FIEGNBAC_03023	OANKHMNP_03091	KPBLHKFI_03197	KDGAEOAM_03222
yejG	PG.fasta_01734	PC.fasta_01547	PV.fasta_03213	NOIMIMJO_04215	NKGBFEIF_00819	KDBLBEKM_02643	AEFKEECK_01490	HLBEKCEM_01500	OLELBOHF_01581	FIEGNBAC_01550	OANKHMNP_02483	KPBLHKFI_02581	KDGAEOAM_02603
phnK	PG.fasta_01551	PC.fasta_01364	PV.fasta_03352	NOIMIMJO_00003	NKGBFEIF_01060	KDBLBEKM_02463	AEFKEECK_01670	HLBEKCEM_01683	OLELBOHF_01764	FIEGNBAC_01369	OANKHMNP_02313	KPBLHKFI_02416	KDGAEOAM_02431
yecS_3	PG.fasta_03039	PC.fasta_04224	PV.fasta_01656	NOIMIMJO_01826	NKGBFEIF_02752	KDBLBEKM_00892	AEFKEECK_03344	HLBEKCEM_03471	OLELBOHF_03408	FIEGNBAC_04087	OANKHMNP_00833	KPBLHKFI_00870	KDGAEOAM_00868
yejK	PG.fasta_01739	PC.fasta_01552	PV.fasta_03218	NOIMIMJO_04210	NKGBFEIF_00814	KDBLBEKM_02648	AEFKEECK_01485	HLBEKCEM_01495	OLELBOHF_01576	FIEGNBAC_01555	OANKHMNP_02488	KPBLHKFI_02586	KDGAEOAM_02608
citB	PG.fasta_02345	PC.fasta_02562	PV.fasta_02597	NOIMIMJO_03956	NKGBFEIF_00602	KDBLBEKM_02860	AEFKEECK_01268	HLBEKCEM_01278	OLELBOHF_01375	FIEGNBAC_01783	OANKHMNP_02698	KPBLHKFI_02785	KDGAEOAM_02820
cydA_1	PG.fasta_00132	PC.fasta_00073	PV.fasta_00408	NOIMIMJO_01363	NKGBFEIF_02415	KDBLBEKM_01219	AEFKEECK_02963	HLBEKCEM_03073	OLELBOHF_03040	FIEGNBAC_03476	OANKHMNP_01148	KPBLHKFI_01188	KDGAEOAM_01195
ygcS	PG.fasta_02223	PC.fasta_01194	PV.fasta_03814	NOIMIMJO_00169	NKGBFEIF_01208	KDBLBEKM_02314	AEFKEECK_01846	HLBEKCEM_01837	OLELBOHF_01924	FIEGNBAC_01219	OANKHMNP_02176	KPBLHKFI_02270	KDGAEOAM_02281
purR_3	PG.fasta_03712	PC.fasta_03569	PV.fasta_01112	NOIMIMJO_03404	NKGBFEIF_03118	KDBLBEKM_00525	AEFKEECK_03691	HLBEKCEM_03822	OLELBOHF_03783	FIEGNBAC_02201	OANKHMNP_00514	KPBLHKFI_00521	KDGAEOAM_00528
ybeZ	PG.fasta_00086	PC.fasta_00027	PV.fasta_00454	NOIMIMJO_01410	NKGBFEIF_02461	KDBLBEKM_01173	AEFKEECK_03009	HLBEKCEM_03119	OLELBOHF_03086	FIEGNBAC_03522	OANKHMNP_01102	KPBLHKFI_01143	KDGAEOAM_01149
group_5591	PG.fasta_00190	PC.fasta_00131	PV.fasta_00350	NOIMIMJO_01305	NKGBFEIF_02357	KDBLBEKM_01277	AEFKEECK_02905	HLBEKCEM_03012	OLELBOHF_02982	FIEGNBAC_03418	OANKHMNP_01206	KPBLHKFI_01246	KDGAEOAM_01252
icd	PG.fasta_00476	PC.fasta_00417	PV.fasta_00058	NOIMIMJO_01008	NKGBFEIF_02013	KDBLBEKM_01565	AEFKEECK_02617	HLBEKCEM_02706	OLELBOHF_02696	FIEGNBAC_04594	OANKHMNP_01493	KPBLHKFI_01533	KDGAEOAM_01539
rpiR_2	PG.fasta_00860	PC.fasta_00801	PV.fasta_00605	NOIMIMJO_00625	NKGBFEIF_01602	KDBLBEKM_01936	AEFKEECK_02241	HLBEKCEM_02296	OLELBOHF_02319	FIEGNBAC_00765	OANKHMNP_01806	KPBLHKFI_01887	KDGAEOAM_01896
yfdX	PG.fasta_01288	PC.fasta_01956	PV.fasta_01908	NOIMIMJO_02084	NKGBFEIF_00168	KDBLBEKM_03348	AEFKEECK_00809	HLBEKCEM_00839	OLELBOHF_00845	FIEGNBAC_03008	OANKHMNP_03105	KPBLHKFI_03212	KDGAEOAM_03237
cvrA	PG.fasta_02091	PC.fasta_01062	PV.fasta_03982	NOIMIMJO_00367	NKGBFEIF_01339	KDBLBEKM_02183	AEFKEECK_01979	HLBEKCEM_02035	OLELBOHF_02057	FIEGNBAC_01024	OANKHMNP_02044	KPBLHKFI_02140	KDGAEOAM_02149
csdA	PG.fasta_01408	PC.fasta_02076	PV.fasta_02027	NOIMIMJO_01966	NKGBFEIF_00287	KDBLBEKM_03186	AEFKEECK_00927	HLBEKCEM_00959	OLELBOHF_00964	FIEGNBAC_03126	OANKHMNP_02979	KPBLHKFI_03094	KDGAEOAM_03119
gpr	PG.fasta_02301	PC.fasta_02518	PV.fasta_02553	NOIMIMJO_04005	NKGBFEIF_00645	KDBLBEKM_02817	AEFKEECK_01312	HLBEKCEM_01322	OLELBOHF_01419	FIEGNBAC_01739	OANKHMNP_02654	KPBLHKFI_02741	KDGAEOAM_02777
mlaD	PG.fasta_03639	PC.fasta_03642	PV.fasta_01041	NOIMIMJO_03334	NKGBFEIF_03189	KDBLBEKM_00451	AEFKEECK_03763	HLBEKCEM_03894	OLELBOHF_03852	FIEGNBAC_02131	OANKHMNP_00445	KPBLHKFI_00445	KDGAEOAM_00453
ycfH	PG.fasta_00449	PC.fasta_00390	PV.fasta_00085	NOIMIMJO_01035	NKGBFEIF_02040	KDBLBEKM_01538	AEFKEECK_02644	HLBEKCEM_02733	OLELBOHF_02723	FIEGNBAC_04621	OANKHMNP_01466	KPBLHKFI_01506	KDGAEOAM_01512
group_5600	PG.fasta_03298	PC.fasta_03317	PV.fasta_00853	NOIMIMJO_03145	NKGBFEIF_03424	KDBLBEKM_00261	AEFKEECK_03953	HLBEKCEM_04191	OLELBOHF_04132	FIEGNBAC_01942	OANKHMNP_00258	KPBLHKFI_00258	KDGAEOAM_00261
ruvA	PG.fasta_02175	PC.fasta_01146	PV.fasta_03767	NOIMIMJO_00284	NKGBFEIF_01257	KDBLBEKM_02267	AEFKEECK_01895	HLBEKCEM_01951	OLELBOHF_01973	FIEGNBAC_01106	OANKHMNP_02128	KPBLHKFI_02223	KDGAEOAM_02233
group_5602	PG.fasta_00842	PC.fasta_00783	PV.fasta_00587	NOIMIMJO_00643	NKGBFEIF_01620	KDBLBEKM_01918	AEFKEECK_02259	HLBEKCEM_02314	OLELBOHF_02337	FIEGNBAC_00747	OANKHMNP_01788	KPBLHKFI_01869	KDGAEOAM_01878
suhB_1	PG.fasta_02943	PC.fasta_04180	PV.fasta_01758	NOIMIMJO_01720	NKGBFEIF_02648	KDBLBEKM_00992	AEFKEECK_03229	HLBEKCEM_03374	OLELBOHF_03308	FIEGNBAC_03988	OANKHMNP_00936	KPBLHKFI_00967	KDGAEOAM_00968
dgt	PG.fasta_03780	PC.fasta_02436	PV.fasta_01171	NOIMIMJO_03705	NKGBFEIF_02837	KDBLBEKM_00808	AEFKEECK_03429	HLBEKCEM_03556	OLELBOHF_03492	FIEGNBAC_02508	OANKHMNP_00749	KPBLHKFI_00784	KDGAEOAM_00783
group_5605	PG.fasta_00232	PC.fasta_00173	PV.fasta_00308	NOIMIMJO_01263	NKGBFEIF_02315	KDBLBEKM_01320	AEFKEECK_02863	HLBEKCEM_02970	OLELBOHF_02940	FIEGNBAC_03375	OANKHMNP_01248	KPBLHKFI_01287	KDGAEOAM_01295
oprM_2	PG.fasta_00392	PC.fasta_00333	PV.fasta_00142	NOIMIMJO_01092	NKGBFEIF_02097	KDBLBEKM_01481	AEFKEECK_02701	HLBEKCEM_02790	OLELBOHF_02780	FIEGNBAC_04678	OANKHMNP_01409	KPBLHKFI_01448	KDGAEOAM_01455
mgl	PG.fasta_03805	PC.fasta_02411	PV.fasta_01196	NOIMIMJO_03680	NKGBFEIF_02862	KDBLBEKM_00783	AEFKEECK_03454	HLBEKCEM_03581	OLELBOHF_03517	FIEGNBAC_02483	OANKHMNP_00724	KPBLHKFI_00759	KDGAEOAM_00758
rpoB	PG.fasta_04590	PC.fasta_04571	PV.fasta_04212	NOIMIMJO_03111	NKGBFEIF_03457	KDBLBEKM_00229	AEFKEECK_03986	HLBEKCEM_04224	OLELBOHF_04165	FIEGNBAC_00389	OANKHMNP_00227	KPBLHKFI_00227	KDGAEOAM_00230
ansP2	PG.fasta_02357	PC.fasta_02574	PV.fasta_02609	NOIMIMJO_03944	NKGBFEIF_00590	KDBLBEKM_02871	AEFKEECK_01256	HLBEKCEM_01266	OLELBOHF_01363	FIEGNBAC_01795	OANKHMNP_02710	KPBLHKFI_02798	KDGAEOAM_02832
qmcA	PG.fasta_02860	PC.fasta_04097	PV.fasta_01841	NOIMIMJO_01551	NKGBFEIF_02565	KDBLBEKM_01075	AEFKEECK_03146	HLBEKCEM_03291	OLELBOHF_03225	FIEGNBAC_03904	OANKHMNP_01019	KPBLHKFI_01050	KDGAEOAM_01051
group_5611	PG.fasta_03965	PC.fasta_03755	PV.fasta_02482	NOIMIMJO_02711	NKGBFEIF_03858	KDBLBEKM_03876	AEFKEECK_00259	HLBEKCEM_00263	OLELBOHF_00265	FIEGNBAC_04492	OANKHMNP_03597	KPBLHKFI_03742	KDGAEOAM_03756
alsE	PG.fasta_02353	PC.fasta_02570	PV.fasta_02605	NOIMIMJO_03948	NKGBFEIF_00594	KDBLBEKM_02867	AEFKEECK_01260	HLBEKCEM_01270	OLELBOHF_01367	FIEGNBAC_01791	OANKHMNP_02706	KPBLHKFI_02794	KDGAEOAM_02828
baeR_1	PG.fasta_01675	PC.fasta_01488	PV.fasta_03156	NOIMIMJO_04270	NKGBFEIF_00878	KDBLBEKM_02587	AEFKEECK_01547	HLBEKCEM_01555	OLELBOHF_01640	FIEGNBAC_01495	OANKHMNP_02428	KPBLHKFI_02526	KDGAEOAM_02548
aceE	PG.fasta_03822	PC.fasta_02394	PV.fasta_01212	NOIMIMJO_03664	NKGBFEIF_02878	KDBLBEKM_00767	AEFKEECK_03471	HLBEKCEM_03597	OLELBOHF_03534	FIEGNBAC_02467	OANKHMNP_00708	KPBLHKFI_00742	KDGAEOAM_00742
group_5615	PG.fasta_03291	PC.fasta_03310	PV.fasta_00860	NOIMIMJO_03152	NKGBFEIF_03417	KDBLBEKM_00268	AEFKEECK_03946	HLBEKCEM_04184	OLELBOHF_04125	FIEGNBAC_01949	OANKHMNP_00265	KPBLHKFI_00265	KDGAEOAM_00268
hisD	PG.fasta_01628	PC.fasta_01441	PV.fasta_03276	NOIMIMJO_04326	NKGBFEIF_00930	KDBLBEKM_02537	AEFKEECK_01594	HLBEKCEM_01607	OLELBOHF_01687	FIEGNBAC_01447	OANKHMNP_02391	KPBLHKFI_02486	KDGAEOAM_02509
pdeK	PG.fasta_03390	PC.fasta_03409	PV.fasta_02199	NOIMIMJO_03018	NKGBFEIF_03553	KDBLBEKM_00131	AEFKEECK_04082	HLBEKCEM_04319	OLELBOHF_04261	FIEGNBAC_04205	OANKHMNP_00132	KPBLHKFI_00134	KDGAEOAM_00132
xylG	PG.fasta_03481	PC.fasta_03500	PV.fasta_02289	NOIMIMJO_02926	NKGBFEIF_03644	KDBLBEKM_00041	AEFKEECK_00048	HLBEKCEM_00047	OLELBOHF_00049	FIEGNBAC_04298	OANKHMNP_00041	KPBLHKFI_00042	KDGAEOAM_00041
tktA	PG.fasta_01345	PC.fasta_02013	PV.fasta_01964	NOIMIMJO_02029	NKGBFEIF_00225	KDBLBEKM_03292	AEFKEECK_00864	HLBEKCEM_00895	OLELBOHF_00901	FIEGNBAC_03063	OANKHMNP_03051	KPBLHKFI_03156	KDGAEOAM_03181
acrA	PG.fasta_02882	PC.fasta_04119	PV.fasta_01819	NOIMIMJO_01573	NKGBFEIF_02587	KDBLBEKM_01053	AEFKEECK_03168	HLBEKCEM_03313	OLELBOHF_03247	FIEGNBAC_03927	OANKHMNP_00997	KPBLHKFI_01028	KDGAEOAM_01029
lolB	PG.fasta_00611	PC.fasta_00552	PV.fasta_02886	NOIMIMJO_00872	NKGBFEIF_01847	KDBLBEKM_01692	AEFKEECK_02485	HLBEKCEM_02541	OLELBOHF_02564	FIEGNBAC_00519	OANKHMNP_01572	KPBLHKFI_01643	KDGAEOAM_01653
ispG	PG.fasta_02418	PC.fasta_02635	PV.fasta_02668	NOIMIMJO_03884	NKGBFEIF_00530	KDBLBEKM_02933	AEFKEECK_01186	HLBEKCEM_01206	OLELBOHF_01303	FIEGNBAC_01856	OANKHMNP_02770	KPBLHKFI_02858	KDGAEOAM_02892
pgpC	PG.fasta_02446	PC.fasta_02663	PV.fasta_02696	NOIMIMJO_03856	NKGBFEIF_00501	KDBLBEKM_02961	AEFKEECK_01158	HLBEKCEM_01178	OLELBOHF_01275	FIEGNBAC_01884	OANKHMNP_02798	KPBLHKFI_02887	KDGAEOAM_02920
flhB	PG.fasta_02196	PC.fasta_01167	PV.fasta_03787	NOIMIMJO_00262	NKGBFEIF_01236	KDBLBEKM_02287	AEFKEECK_01875	HLBEKCEM_01930	OLELBOHF_01952	FIEGNBAC_01127	OANKHMNP_02149	KPBLHKFI_02243	KDGAEOAM_02253
pgi	PG.fasta_03294	PC.fasta_03313	PV.fasta_00857	NOIMIMJO_03149	NKGBFEIF_03420	KDBLBEKM_00265	AEFKEECK_03949	HLBEKCEM_04187	OLELBOHF_04128	FIEGNBAC_01946	OANKHMNP_00262	KPBLHKFI_00262	KDGAEOAM_00265
group_5626	PG.fasta_03929	PC.fasta_03719	PV.fasta_02518	NOIMIMJO_02747	NKGBFEIF_03822	KDBLBEKM_03912	AEFKEECK_00223	HLBEKCEM_00227	OLELBOHF_00229	FIEGNBAC_04528	OANKHMNP_03633	KPBLHKFI_03779	KDGAEOAM_03792
argD	PG.fasta_04418	PC.fasta_04452	PV.fasta_02356	NOIMIMJO_02584	NKGBFEIF_03984	KDBLBEKM_03750	AEFKEECK_00386	HLBEKCEM_00389	OLELBOHF_00391	FIEGNBAC_04366	OANKHMNP_03470	KPBLHKFI_03616	KDGAEOAM_03628
group_5628	PG.fasta_03235	PC.fasta_03254	PV.fasta_00914	NOIMIMJO_03209	NKGBFEIF_03361	KDBLBEKM_00324	AEFKEECK_03890	HLBEKCEM_04128	OLELBOHF_04070	FIEGNBAC_02004	OANKHMNP_00321	KPBLHKFI_00321	KDGAEOAM_00325
glpT	PG.fasta_03337	PC.fasta_03356	PV.fasta_02149	NOIMIMJO_03068	NKGBFEIF_03501	KDBLBEKM_00185	AEFKEECK_04029	HLBEKCEM_04268	OLELBOHF_04208	FIEGNBAC_04153	OANKHMNP_00184	KPBLHKFI_00184	KDGAEOAM_00186
osmV	PG.fasta_01942	PC.fasta_00912	PV.fasta_00708	NOIMIMJO_00531	NKGBFEIF_01487	KDBLBEKM_02037	AEFKEECK_02128	HLBEKCEM_02195	OLELBOHF_02205	FIEGNBAC_00875	OANKHMNP_01896	KPBLHKFI_01991	KDGAEOAM_02000
yhaK	PG.fasta_01018	PC.fasta_01690	PV.fasta_03015	NOIMIMJO_02406	NKGBFEIF_04170	KDBLBEKM_03566	AEFKEECK_00572	HLBEKCEM_00576	OLELBOHF_00577	FIEGNBAC_02659	OANKHMNP_03290	KPBLHKFI_03430	KDGAEOAM_03444
rplC	PG.fasta_04535	PC.fasta_04590	PV.fasta_04157	NOIMIMJO_02552	NKGBFEIF_04016	KDBLBEKM_03718	AEFKEECK_00418	HLBEKCEM_00421	OLELBOHF_00423	FIEGNBAC_00342	OANKHMNP_03438	KPBLHKFI_03584	KDGAEOAM_03596
ptrB	PG.fasta_02161	PC.fasta_01132	PV.fasta_03753	NOIMIMJO_00298	NKGBFEIF_01271	KDBLBEKM_02253	AEFKEECK_01909	HLBEKCEM_01965	OLELBOHF_01987	FIEGNBAC_01092	OANKHMNP_02113	KPBLHKFI_02209	KDGAEOAM_02219
groL	PG.fasta_03606	PC.fasta_03675	PV.fasta_01008	NOIMIMJO_03301	NKGBFEIF_03222	KDBLBEKM_00418	AEFKEECK_03796	HLBEKCEM_03927	OLELBOHF_03885	FIEGNBAC_02098	OANKHMNP_00412	KPBLHKFI_00412	KDGAEOAM_00420
fliH	PG.fasta_04308	PC.fasta_01247	PV.fasta_04044	NOIMIMJO_00123	NKGBFEIF_01155	KDBLBEKM_02367	AEFKEECK_01791	HLBEKCEM_01791	OLELBOHF_01871	FIEGNBAC_01272	OANKHMNP_02219	KPBLHKFI_02325	KDGAEOAM_02335
hldD	PG.fasta_04234	PC.fasta_04012	PV.fasta_03571	NOIMIMJO_02821	NKGBFEIF_03748	KDBLBEKM_03986	AEFKEECK_00149	HLBEKCEM_00153	OLELBOHF_00154	FIEGNBAC_00060	OANKHMNP_03705	KPBLHKFI_03851	KDGAEOAM_03865
group_5637	PG.fasta_02048	PC.fasta_01018	PV.fasta_00812	NOIMIMJO_00410	NKGBFEIF_01382	KDBLBEKM_02141	AEFKEECK_02023	HLBEKCEM_02080	OLELBOHF_02101	FIEGNBAC_00980	OANKHMNP_02002	KPBLHKFI_02096	KDGAEOAM_02106
group_5638	PG.fasta_01662	PC.fasta_01475	PV.fasta_03143	NOIMIMJO_04283	NKGBFEIF_00891	KDBLBEKM_02574	AEFKEECK_01560	HLBEKCEM_01568	OLELBOHF_01653	FIEGNBAC_01482	OANKHMNP_02415	KPBLHKFI_02513	KDGAEOAM_02535
yfcF	PG.fasta_01814	PC.fasta_03886	PV.fasta_03669	NOIMIMJO_04109	NKGBFEIF_00741	KDBLBEKM_02724	AEFKEECK_01410	HLBEKCEM_01418	OLELBOHF_01501	FIEGNBAC_01631	OANKHMNP_02560	KPBLHKFI_02658	KDGAEOAM_02682
group_5640	PG.fasta_03962	PC.fasta_03752	PV.fasta_02485	NOIMIMJO_02714	NKGBFEIF_03855	KDBLBEKM_03879	AEFKEECK_00256	HLBEKCEM_00260	OLELBOHF_00262	FIEGNBAC_04495	OANKHMNP_03600	KPBLHKFI_03745	KDGAEOAM_03759
group_5641	PG.fasta_00182	PC.fasta_00123	PV.fasta_00358	NOIMIMJO_01313	NKGBFEIF_02365	KDBLBEKM_01269	AEFKEECK_02913	HLBEKCEM_03023	OLELBOHF_02990	FIEGNBAC_03426	OANKHMNP_01198	KPBLHKFI_01238	KDGAEOAM_01244
ybhL	PG.fasta_00183	PC.fasta_00124	PV.fasta_00357	NOIMIMJO_01312	NKGBFEIF_02364	KDBLBEKM_01270	AEFKEECK_02912	HLBEKCEM_03022	OLELBOHF_02989	FIEGNBAC_03425	OANKHMNP_01199	KPBLHKFI_01239	KDGAEOAM_01245
adhE	PG.fasta_02064	PC.fasta_01034	PV.fasta_00828	NOIMIMJO_00394	NKGBFEIF_01366	KDBLBEKM_02156	AEFKEECK_02007	HLBEKCEM_02064	OLELBOHF_02085	FIEGNBAC_00996	OANKHMNP_02017	KPBLHKFI_02112	KDGAEOAM_02122
mutY	PG.fasta_01317	PC.fasta_01985	PV.fasta_01936	NOIMIMJO_02057	NKGBFEIF_00196	KDBLBEKM_03320	AEFKEECK_00836	HLBEKCEM_00867	OLELBOHF_00873	FIEGNBAC_03035	OANKHMNP_03079	KPBLHKFI_03184	KDGAEOAM_03209
fhuD	PG.fasta_03787	PC.fasta_02429	PV.fasta_01178	NOIMIMJO_03698	NKGBFEIF_02844	KDBLBEKM_00801	AEFKEECK_03436	HLBEKCEM_03563	OLELBOHF_03499	FIEGNBAC_02501	OANKHMNP_00742	KPBLHKFI_00777	KDGAEOAM_00776
cydB_1	PG.fasta_00133	PC.fasta_00074	PV.fasta_00407	NOIMIMJO_01362	NKGBFEIF_02414	KDBLBEKM_01220	AEFKEECK_02962	HLBEKCEM_03072	OLELBOHF_03039	FIEGNBAC_03475	OANKHMNP_01149	KPBLHKFI_01189	KDGAEOAM_01196
betB_1	PG.fasta_02141	PC.fasta_01112	PV.fasta_03932	NOIMIMJO_00317	NKGBFEIF_01289	KDBLBEKM_02233	AEFKEECK_01929	HLBEKCEM_01985	OLELBOHF_02007	FIEGNBAC_01074	OANKHMNP_02095	KPBLHKFI_02190	KDGAEOAM_02199
rspA	PG.fasta_04115	PC.fasta_02236	PV.fasta_01368	NOIMIMJO_03510	NKGBFEIF_03036	KDBLBEKM_00611	AEFKEECK_03627	HLBEKCEM_03752	OLELBOHF_03691	FIEGNBAC_02308	OANKHMNP_00552	KPBLHKFI_00586	KDGAEOAM_00585
gspE	PG.fasta_03831	PC.fasta_02385	PV.fasta_01221	NOIMIMJO_03655	NKGBFEIF_02887	KDBLBEKM_00758	AEFKEECK_03480	HLBEKCEM_03606	OLELBOHF_03543	FIEGNBAC_02458	OANKHMNP_00699	KPBLHKFI_00733	KDGAEOAM_00733
ccmF	PG.fasta_01862	PC.fasta_03934	PV.fasta_03717	NOIMIMJO_04061	NKGBFEIF_00693	KDBLBEKM_02771	AEFKEECK_01360	HLBEKCEM_01370	OLELBOHF_01453	FIEGNBAC_01679	OANKHMNP_02608	KPBLHKFI_02707	KDGAEOAM_02731
tktB	PG.fasta_02342	PC.fasta_02559	PV.fasta_02594	NOIMIMJO_03959	NKGBFEIF_00605	KDBLBEKM_02857	AEFKEECK_01271	HLBEKCEM_01281	OLELBOHF_01378	FIEGNBAC_01780	OANKHMNP_02695	KPBLHKFI_02782	KDGAEOAM_02817
kduI	PG.fasta_04107	PC.fasta_02228	PV.fasta_04103	NOIMIMJO_03500	NKGBFEIF_03045	KDBLBEKM_00602	AEFKEECK_03637	HLBEKCEM_03758	OLELBOHF_03699	FIEGNBAC_02299	OANKHMNP_00544	KPBLHKFI_00577	KDGAEOAM_00581
argT_2	PG.fasta_01823	PC.fasta_03895	PV.fasta_03678	NOIMIMJO_04100	NKGBFEIF_00732	KDBLBEKM_02733	AEFKEECK_01399	HLBEKCEM_01409	OLELBOHF_01492	FIEGNBAC_01640	OANKHMNP_02569	KPBLHKFI_02668	KDGAEOAM_02691
gshB	PG.fasta_01335	PC.fasta_02003	PV.fasta_01954	NOIMIMJO_02039	NKGBFEIF_00214	KDBLBEKM_03302	AEFKEECK_00854	HLBEKCEM_00885	OLELBOHF_00891	FIEGNBAC_03053	OANKHMNP_03061	KPBLHKFI_03166	KDGAEOAM_03191
celA_2	PG.fasta_02974	PC.fasta_04508	PV.fasta_01727	NOIMIMJO_01752	NKGBFEIF_02680	KDBLBEKM_00960	AEFKEECK_03261	HLBEKCEM_03405	OLELBOHF_03339	FIEGNBAC_04019	OANKHMNP_00904	KPBLHKFI_00935	KDGAEOAM_00936
fadI	PG.fasta_01855	PC.fasta_03927	PV.fasta_03710	NOIMIMJO_04068	NKGBFEIF_00700	KDBLBEKM_02765	AEFKEECK_01367	HLBEKCEM_01377	OLELBOHF_01460	FIEGNBAC_01672	OANKHMNP_02601	KPBLHKFI_02700	KDGAEOAM_02724
ddlA	PG.fasta_01055	PC.fasta_01727	PV.fasta_02978	NOIMIMJO_02370	NKGBFEIF_04207	KDBLBEKM_03529	AEFKEECK_00610	HLBEKCEM_00613	OLELBOHF_00615	FIEGNBAC_02696	OANKHMNP_03253	KPBLHKFI_03393	KDGAEOAM_03406
ompX_1	PG.fasta_00240	PC.fasta_00181	PV.fasta_00300	NOIMIMJO_01255	NKGBFEIF_02307	KDBLBEKM_01326	AEFKEECK_02855	HLBEKCEM_02962	OLELBOHF_02932	FIEGNBAC_03367	OANKHMNP_01254	KPBLHKFI_01293	KDGAEOAM_01301
davT	PG.fasta_01561	PC.fasta_01374	PV.fasta_03342	NOIMIMJO_04452	NKGBFEIF_01050	KDBLBEKM_02473	AEFKEECK_01660	HLBEKCEM_01673	OLELBOHF_01754	FIEGNBAC_01379	OANKHMNP_02323	KPBLHKFI_02427	KDGAEOAM_02441
group_566	PG.fasta_03164	PC.fasta_03183	PV.fasta_00985	NOIMIMJO_03281	NKGBFEIF_03290	KDBLBEKM_00395	AEFKEECK_03819	HLBEKCEM_04057	OLELBOHF_03999	FIEGNBAC_02075	OANKHMNP_00392	KPBLHKFI_00393	KDGAEOAM_00397
ybiT	PG.fasta_00248	PC.fasta_00189	PV.fasta_00292	NOIMIMJO_01247	NKGBFEIF_02299	KDBLBEKM_01334	AEFKEECK_02847	HLBEKCEM_02954	OLELBOHF_02924	FIEGNBAC_03359	OANKHMNP_01262	KPBLHKFI_01301	KDGAEOAM_01309
dinG	PG.fasta_00214	PC.fasta_00155	PV.fasta_00326	NOIMIMJO_01281	NKGBFEIF_02333	KDBLBEKM_01301	AEFKEECK_02881	HLBEKCEM_02988	OLELBOHF_02958	FIEGNBAC_03394	OANKHMNP_01230	KPBLHKFI_01269	KDGAEOAM_01277
group_5662	PG.fasta_01576	PC.fasta_01389	PV.fasta_03327	NOIMIMJO_04426	NKGBFEIF_01029	KDBLBEKM_02488	AEFKEECK_01645	HLBEKCEM_01658	OLELBOHF_01739	FIEGNBAC_01394	OANKHMNP_02338	KPBLHKFI_02442	KDGAEOAM_02456
mrdA_1	PG.fasta_00071	PC.fasta_00012	PV.fasta_00469	NOIMIMJO_01426	NKGBFEIF_02476	KDBLBEKM_01158	AEFKEECK_03024	HLBEKCEM_03134	OLELBOHF_03101	FIEGNBAC_03537	OANKHMNP_01086	KPBLHKFI_01128	KDGAEOAM_01133
group_5664	PG.fasta_03945	PC.fasta_03735	PV.fasta_02502	NOIMIMJO_02731	NKGBFEIF_03838	KDBLBEKM_03896	AEFKEECK_00239	HLBEKCEM_00243	OLELBOHF_00245	FIEGNBAC_04512	OANKHMNP_03617	KPBLHKFI_03762	KDGAEOAM_03776
group_5665	PG.fasta_01543	PC.fasta_01356	PV.fasta_03360	NOIMIMJO_00011	NKGBFEIF_01068	KDBLBEKM_02455	AEFKEECK_01678	HLBEKCEM_01691	OLELBOHF_01772	FIEGNBAC_01361	OANKHMNP_02305	KPBLHKFI_02408	KDGAEOAM_02423
uvrD	PG.fasta_03350	PC.fasta_03369	PV.fasta_02162	NOIMIMJO_03055	NKGBFEIF_03514	KDBLBEKM_00172	AEFKEECK_04042	HLBEKCEM_04281	OLELBOHF_04221	FIEGNBAC_04166	OANKHMNP_00171	KPBLHKFI_00171	KDGAEOAM_00172
group_5667	PG.fasta_04385	PC.fasta_04419	PV.fasta_02389	NOIMIMJO_02617	NKGBFEIF_03951	KDBLBEKM_03783	AEFKEECK_00352	HLBEKCEM_00356	OLELBOHF_00358	FIEGNBAC_04399	OANKHMNP_03503	KPBLHKFI_03649	KDGAEOAM_03662
group_5668	PG.fasta_02426	PC.fasta_02643	PV.fasta_02676	NOIMIMJO_03876	NKGBFEIF_00522	KDBLBEKM_02941	AEFKEECK_01178	HLBEKCEM_01198	OLELBOHF_01295	FIEGNBAC_01864	OANKHMNP_02778	KPBLHKFI_02867	KDGAEOAM_02900
puuA	PG.fasta_01622	PC.fasta_01435	PV.fasta_03282	NOIMIMJO_04332	NKGBFEIF_00936	KDBLBEKM_02531	AEFKEECK_01600	HLBEKCEM_01613	OLELBOHF_01693	FIEGNBAC_01441	OANKHMNP_02385	KPBLHKFI_02480	KDGAEOAM_02503
group_5670	PG.fasta_03411	PC.fasta_03430	PV.fasta_02220	NOIMIMJO_02997	NKGBFEIF_03574	KDBLBEKM_00110	AEFKEECK_04103	HLBEKCEM_04340	OLELBOHF_04283	FIEGNBAC_04227	OANKHMNP_00111	KPBLHKFI_00112	KDGAEOAM_00111
fruB	PG.fasta_01718	PC.fasta_01531	PV.fasta_03198	NOIMIMJO_04230	NKGBFEIF_00835	KDBLBEKM_02627	AEFKEECK_01505	HLBEKCEM_01515	OLELBOHF_01597	FIEGNBAC_01535	OANKHMNP_02468	KPBLHKFI_02566	KDGAEOAM_02588
emrD	PG.fasta_04211	PC.fasta_04035	PV.fasta_03548	NOIMIMJO_02798	NKGBFEIF_03771	KDBLBEKM_03963	AEFKEECK_00172	HLBEKCEM_00176	OLELBOHF_00177	FIEGNBAC_00083	OANKHMNP_03682	KPBLHKFI_03828	KDGAEOAM_03842
group_5673	PG.fasta_04156	PC.fasta_02277	PV.fasta_01328	NOIMIMJO_03551	NKGBFEIF_02995	KDBLBEKM_00652	AEFKEECK_03587	HLBEKCEM_03712	OLELBOHF_03650	FIEGNBAC_02350	OANKHMNP_00592	KPBLHKFI_00626	KDGAEOAM_00625
group_5674	PG.fasta_00052	PC.fasta_04404	PV.fasta_00488	NOIMIMJO_01445	NKGBFEIF_02495	KDBLBEKM_01139	AEFKEECK_03044	HLBEKCEM_03154	OLELBOHF_03120	FIEGNBAC_03556	OANKHMNP_01067	KPBLHKFI_01109	KDGAEOAM_01114
phnF	PG.fasta_01556	PC.fasta_01369	PV.fasta_03347	NOIMIMJO_04457	NKGBFEIF_01055	KDBLBEKM_02468	AEFKEECK_01665	HLBEKCEM_01678	OLELBOHF_01759	FIEGNBAC_01374	OANKHMNP_02318	KPBLHKFI_02421	KDGAEOAM_02436
glnM	PG.fasta_03040	PC.fasta_04223	PV.fasta_01655	NOIMIMJO_01827	NKGBFEIF_02753	KDBLBEKM_00891	AEFKEECK_03345	HLBEKCEM_03472	OLELBOHF_03409	FIEGNBAC_04088	OANKHMNP_00832	KPBLHKFI_00869	KDGAEOAM_00867
malK_1	PG.fasta_00895	PC.fasta_00836	PV.fasta_00642	NOIMIMJO_00596	NKGBFEIF_01564	KDBLBEKM_01973	AEFKEECK_02204	HLBEKCEM_02260	OLELBOHF_02282	FIEGNBAC_00801	OANKHMNP_01837	KPBLHKFI_01924	KDGAEOAM_01933
melB	PG.fasta_01318	PC.fasta_01986	PV.fasta_01937	NOIMIMJO_02056	NKGBFEIF_00197	KDBLBEKM_03319	AEFKEECK_00837	HLBEKCEM_00868	OLELBOHF_00874	FIEGNBAC_03036	OANKHMNP_03078	KPBLHKFI_03183	KDGAEOAM_03208
lysP	PG.fasta_01710	PC.fasta_01523	PV.fasta_03190	NOIMIMJO_04238	NKGBFEIF_00843	KDBLBEKM_02619	AEFKEECK_01513	HLBEKCEM_01523	OLELBOHF_01605	FIEGNBAC_01527	OANKHMNP_02460	KPBLHKFI_02558	KDGAEOAM_02580
rsmH	PG.fasta_03854	PC.fasta_02362	PV.fasta_01244	NOIMIMJO_03632	NKGBFEIF_02910	KDBLBEKM_00735	AEFKEECK_03503	HLBEKCEM_03629	OLELBOHF_03566	FIEGNBAC_02435	OANKHMNP_00676	KPBLHKFI_00710	KDGAEOAM_00710
group_5681	PG.fasta_01524	PC.fasta_01337	PV.fasta_03379	NOIMIMJO_00030	NKGBFEIF_01087	KDBLBEKM_02436	AEFKEECK_01697	HLBEKCEM_01710	OLELBOHF_01791	FIEGNBAC_01342	OANKHMNP_02286	KPBLHKFI_02388	KDGAEOAM_02404
ahpF	PG.fasta_01688	PC.fasta_01501	PV.fasta_03168	NOIMIMJO_04260	NKGBFEIF_00865	KDBLBEKM_02597	AEFKEECK_01535	HLBEKCEM_01545	OLELBOHF_01627	FIEGNBAC_01505	OANKHMNP_02438	KPBLHKFI_02536	KDGAEOAM_02558
gnl_2	PG.fasta_03174	PC.fasta_03193	PV.fasta_00975	NOIMIMJO_03271	NKGBFEIF_03300	KDBLBEKM_00385	AEFKEECK_03829	HLBEKCEM_04067	OLELBOHF_04009	FIEGNBAC_02065	OANKHMNP_00382	KPBLHKFI_00383	KDGAEOAM_00387
ygjP	PG.fasta_01047	PC.fasta_01719	PV.fasta_02986	NOIMIMJO_02378	NKGBFEIF_04199	KDBLBEKM_03537	AEFKEECK_00602	HLBEKCEM_00605	OLELBOHF_00607	FIEGNBAC_02688	OANKHMNP_03261	KPBLHKFI_03401	KDGAEOAM_03414
phrB	PG.fasta_00113	PC.fasta_00054	PV.fasta_00427	NOIMIMJO_01382	NKGBFEIF_02434	KDBLBEKM_01200	AEFKEECK_02982	HLBEKCEM_03092	OLELBOHF_03059	FIEGNBAC_03495	OANKHMNP_01129	KPBLHKFI_01169	KDGAEOAM_01176
rbsK_1	PG.fasta_03519	PC.fasta_03538	PV.fasta_02327	NOIMIMJO_02888	NKGBFEIF_03682	KDBLBEKM_00003	AEFKEECK_00086	HLBEKCEM_00085	OLELBOHF_00087	FIEGNBAC_04336	OANKHMNP_00003	KPBLHKFI_00003	KDGAEOAM_00003
cho	PG.fasta_00654	PC.fasta_00595	PV.fasta_02846	NOIMIMJO_00832	NKGBFEIF_01807	KDBLBEKM_01732	AEFKEECK_02445	HLBEKCEM_02500	OLELBOHF_02523	FIEGNBAC_00560	OANKHMNP_01612	KPBLHKFI_01683	KDGAEOAM_01694
ravA	PG.fasta_03509	PC.fasta_03528	PV.fasta_02317	NOIMIMJO_02898	NKGBFEIF_03672	KDBLBEKM_00013	AEFKEECK_00076	HLBEKCEM_00075	OLELBOHF_00077	FIEGNBAC_04326	OANKHMNP_00013	KPBLHKFI_00013	KDGAEOAM_00013
yrbG	PG.fasta_03636	PC.fasta_03645	PV.fasta_01038	NOIMIMJO_03331	NKGBFEIF_03192	KDBLBEKM_00448	AEFKEECK_03766	HLBEKCEM_03897	OLELBOHF_03855	FIEGNBAC_02128	OANKHMNP_00442	KPBLHKFI_00442	KDGAEOAM_00450
group_569	PG.fasta_03218	PC.fasta_03237	PV.fasta_00931	NOIMIMJO_03226	NKGBFEIF_03344	KDBLBEKM_00341	AEFKEECK_03873	HLBEKCEM_04111	OLELBOHF_04053	FIEGNBAC_02021	OANKHMNP_00338	KPBLHKFI_00338	KDGAEOAM_00342
mscS	PG.fasta_01350	PC.fasta_02018	PV.fasta_01969	NOIMIMJO_02024	NKGBFEIF_00230	KDBLBEKM_03287	AEFKEECK_00869	HLBEKCEM_00901	OLELBOHF_00906	FIEGNBAC_03068	OANKHMNP_03046	KPBLHKFI_03151	KDGAEOAM_03176
pqiB	PG.fasta_00343	PC.fasta_00284	PV.fasta_00196	NOIMIMJO_01151	NKGBFEIF_02203	KDBLBEKM_01428	AEFKEECK_02751	HLBEKCEM_02841	OLELBOHF_02829	FIEGNBAC_03264	OANKHMNP_01358	KPBLHKFI_01397	KDGAEOAM_01405
ubiK	PG.fasta_01167	PC.fasta_01835	PV.fasta_03507	NOIMIMJO_02297	NKGBFEIF_00061	KDBLBEKM_03467	AEFKEECK_00689	HLBEKCEM_00718	OLELBOHF_00724	FIEGNBAC_02770	OANKHMNP_03201	KPBLHKFI_03331	KDGAEOAM_03344
yfiF	PG.fasta_02566	PC.fasta_02783	PV.fasta_03908	NOIMIMJO_03758	NKGBFEIF_00397	KDBLBEKM_03077	AEFKEECK_01036	HLBEKCEM_01068	OLELBOHF_01103	FIEGNBAC_00257	OANKHMNP_02874	KPBLHKFI_02987	KDGAEOAM_03014
add	PG.fasta_00812	PC.fasta_00753	PV.fasta_00557	NOIMIMJO_00674	NKGBFEIF_01650	KDBLBEKM_01887	AEFKEECK_02288	HLBEKCEM_02344	OLELBOHF_02366	FIEGNBAC_00717	OANKHMNP_01758	KPBLHKFI_01840	KDGAEOAM_01850
cpxR_1	PG.fasta_02329	PC.fasta_02546	PV.fasta_02581	NOIMIMJO_03972	NKGBFEIF_00618	KDBLBEKM_02844	AEFKEECK_01284	HLBEKCEM_01294	OLELBOHF_01391	FIEGNBAC_01767	OANKHMNP_02682	KPBLHKFI_02769	KDGAEOAM_02805
dacA	PG.fasta_00068	PC.fasta_00009	PV.fasta_00472	NOIMIMJO_01429	NKGBFEIF_02479	KDBLBEKM_01155	AEFKEECK_03027	HLBEKCEM_03137	OLELBOHF_03104	FIEGNBAC_03540	OANKHMNP_01083	KPBLHKFI_01125	KDGAEOAM_01130
fliG	PG.fasta_04307	PC.fasta_01246	PV.fasta_04045	NOIMIMJO_00124	NKGBFEIF_01156	KDBLBEKM_02366	AEFKEECK_01792	HLBEKCEM_01792	OLELBOHF_01872	FIEGNBAC_01271	OANKHMNP_02218	KPBLHKFI_02324	KDGAEOAM_02334
hemX	PG.fasta_03359	PC.fasta_03378	PV.fasta_02171	NOIMIMJO_03046	NKGBFEIF_03523	KDBLBEKM_00163	AEFKEECK_04051	HLBEKCEM_04290	OLELBOHF_04230	FIEGNBAC_04175	OANKHMNP_00162	KPBLHKFI_00162	KDGAEOAM_00163
mltA	PG.fasta_01405	PC.fasta_02073	PV.fasta_02024	NOIMIMJO_01969	NKGBFEIF_00284	KDBLBEKM_03189	AEFKEECK_00924	HLBEKCEM_00956	OLELBOHF_00961	FIEGNBAC_03123	OANKHMNP_02982	KPBLHKFI_03097	KDGAEOAM_03122
group_570	PG.fasta_03265	PC.fasta_03284	PV.fasta_00885	NOIMIMJO_03178	NKGBFEIF_03392	KDBLBEKM_00293	AEFKEECK_03920	HLBEKCEM_04159	OLELBOHF_04100	FIEGNBAC_01974	OANKHMNP_00290	KPBLHKFI_00290	KDGAEOAM_00294
livK	PG.fasta_04027	PC.fasta_03817	PV.fasta_02420	NOIMIMJO_02648	NKGBFEIF_03920	KDBLBEKM_03814	AEFKEECK_00320	HLBEKCEM_00325	OLELBOHF_00327	FIEGNBAC_04430	OANKHMNP_03534	KPBLHKFI_03680	KDGAEOAM_03693
bioP	PG.fasta_03335	PC.fasta_03354	PV.fasta_02147	NOIMIMJO_03070	NKGBFEIF_03499	KDBLBEKM_00187	AEFKEECK_04027	HLBEKCEM_04266	OLELBOHF_04206	FIEGNBAC_04151	OANKHMNP_00186	KPBLHKFI_00186	KDGAEOAM_00188
lapB	PG.fasta_02023	PC.fasta_00993	PV.fasta_00787	NOIMIMJO_00452	NKGBFEIF_01408	KDBLBEKM_02117	AEFKEECK_02048	HLBEKCEM_02105	OLELBOHF_02126	FIEGNBAC_00955	OANKHMNP_01977	KPBLHKFI_02071	KDGAEOAM_02081
group_5703	PG.fasta_00202	PC.fasta_00143	PV.fasta_00338	NOIMIMJO_01293	NKGBFEIF_02345	KDBLBEKM_01289	AEFKEECK_02893	HLBEKCEM_03000	OLELBOHF_02970	FIEGNBAC_03406	OANKHMNP_01218	KPBLHKFI_01258	KDGAEOAM_01264
folB	PG.fasta_01160	PC.fasta_01828	PV.fasta_03514	NOIMIMJO_02304	NKGBFEIF_00054	KDBLBEKM_03474	AEFKEECK_00682	HLBEKCEM_00711	OLELBOHF_00717	FIEGNBAC_02763	OANKHMNP_03208	KPBLHKFI_03338	KDGAEOAM_03351
csrD	PG.fasta_00925	PC.fasta_01597	PV.fasta_03109	NOIMIMJO_02491	NKGBFEIF_04077	KDBLBEKM_03657	AEFKEECK_00479	HLBEKCEM_00483	OLELBOHF_00484	FIEGNBAC_02566	OANKHMNP_03377	KPBLHKFI_03523	KDGAEOAM_03536
tolC	PG.fasta_01172	PC.fasta_01840	PV.fasta_03502	NOIMIMJO_02292	NKGBFEIF_00066	KDBLBEKM_03462	AEFKEECK_00694	HLBEKCEM_00723	OLELBOHF_00729	FIEGNBAC_02775	OANKHMNP_03196	KPBLHKFI_03326	KDGAEOAM_03339
group_5707	PG.fasta_03195	PC.fasta_03214	PV.fasta_00954	NOIMIMJO_03250	NKGBFEIF_03321	KDBLBEKM_00364	AEFKEECK_03850	HLBEKCEM_04088	OLELBOHF_04030	FIEGNBAC_02044	OANKHMNP_00361	KPBLHKFI_00362	KDGAEOAM_00366
serA	PG.fasta_01355	PC.fasta_02023	PV.fasta_01974	NOIMIMJO_02019	NKGBFEIF_00235	KDBLBEKM_03282	AEFKEECK_00874	HLBEKCEM_00906	OLELBOHF_00911	FIEGNBAC_03073	OANKHMNP_03041	KPBLHKFI_03146	KDGAEOAM_03171
group_5709	PG.fasta_04578	PC.fasta_04583	PV.fasta_04200	NOIMIMJO_03123	NKGBFEIF_03445	KDBLBEKM_00241	AEFKEECK_03974	HLBEKCEM_04212	OLELBOHF_04153	FIEGNBAC_00401	OANKHMNP_00239	KPBLHKFI_00239	KDGAEOAM_00242
rarD	PG.fasta_03347	PC.fasta_03366	PV.fasta_02159	NOIMIMJO_03058	NKGBFEIF_03511	KDBLBEKM_00175	AEFKEECK_04039	HLBEKCEM_04278	OLELBOHF_04218	FIEGNBAC_04163	OANKHMNP_00174	KPBLHKFI_00174	KDGAEOAM_00175
cpdA_2	PG.fasta_02379	PC.fasta_02596	PV.fasta_02630	NOIMIMJO_03923	NKGBFEIF_00569	KDBLBEKM_02892	AEFKEECK_01235	HLBEKCEM_01245	OLELBOHF_01342	FIEGNBAC_01816	OANKHMNP_02731	KPBLHKFI_02820	KDGAEOAM_02853
rcsD	PG.fasta_01771	PC.fasta_03843	PV.fasta_03250	NOIMIMJO_04150	NKGBFEIF_00782	KDBLBEKM_02680	AEFKEECK_01453	HLBEKCEM_01464	OLELBOHF_01544	FIEGNBAC_01587	OANKHMNP_02517	KPBLHKFI_02617	KDGAEOAM_02641
cyoB	PG.fasta_02914	PC.fasta_04151	PV.fasta_01787	NOIMIMJO_01605	NKGBFEIF_02619	KDBLBEKM_01021	AEFKEECK_03200	HLBEKCEM_03345	OLELBOHF_03279	FIEGNBAC_03959	OANKHMNP_00965	KPBLHKFI_00996	KDGAEOAM_00997
pdxH	PG.fasta_00754	PC.fasta_00695	PV.fasta_02746	NOIMIMJO_00733	NKGBFEIF_01707	KDBLBEKM_01831	AEFKEECK_02345	HLBEKCEM_02401	OLELBOHF_02423	FIEGNBAC_00660	OANKHMNP_01711	KPBLHKFI_01782	KDGAEOAM_01792
malF	PG.fasta_00893	PC.fasta_00834	PV.fasta_00640	NOIMIMJO_00598	NKGBFEIF_01566	KDBLBEKM_01971	AEFKEECK_02206	HLBEKCEM_02262	OLELBOHF_02284	FIEGNBAC_00799	OANKHMNP_01835	KPBLHKFI_01922	KDGAEOAM_01931
katG	PG.fasta_03033	PC.fasta_04230	PV.fasta_01662	NOIMIMJO_01820	NKGBFEIF_02746	KDBLBEKM_00898	AEFKEECK_03338	HLBEKCEM_03465	OLELBOHF_03402	FIEGNBAC_04081	OANKHMNP_00839	KPBLHKFI_00876	KDGAEOAM_00874
group_5716	PG.fasta_00992	PC.fasta_01664	PV.fasta_03041	NOIMIMJO_02423	NKGBFEIF_04144	KDBLBEKM_03592	AEFKEECK_00546	HLBEKCEM_00550	OLELBOHF_00551	FIEGNBAC_02633	OANKHMNP_03311	KPBLHKFI_03456	KDGAEOAM_03470
mlc	PG.fasta_01945	PC.fasta_00915	PV.fasta_00711	NOIMIMJO_00528	NKGBFEIF_01484	KDBLBEKM_02040	AEFKEECK_02125	HLBEKCEM_02192	OLELBOHF_02202	FIEGNBAC_00877	OANKHMNP_01899	KPBLHKFI_01993	KDGAEOAM_02003
gsiD_2	PG.fasta_01567	PC.fasta_01380	PV.fasta_03336	NOIMIMJO_04446	NKGBFEIF_01044	KDBLBEKM_02479	AEFKEECK_01654	HLBEKCEM_01667	OLELBOHF_01748	FIEGNBAC_01385	OANKHMNP_02329	KPBLHKFI_02433	KDGAEOAM_02447
ychF	PG.fasta_00604	PC.fasta_00545	PV.fasta_02893	NOIMIMJO_00879	NKGBFEIF_01854	KDBLBEKM_01685	AEFKEECK_02492	HLBEKCEM_02548	OLELBOHF_02571	FIEGNBAC_00512	OANKHMNP_01565	KPBLHKFI_01636	KDGAEOAM_01646
glrK	PG.fasta_02442	PC.fasta_02659	PV.fasta_02692	NOIMIMJO_03860	NKGBFEIF_00505	KDBLBEKM_02957	AEFKEECK_01162	HLBEKCEM_01182	OLELBOHF_01279	FIEGNBAC_01880	OANKHMNP_02794	KPBLHKFI_02883	KDGAEOAM_02916
ydcO	PG.fasta_00828	PC.fasta_00769	PV.fasta_00573	NOIMIMJO_00658	NKGBFEIF_01634	KDBLBEKM_01903	AEFKEECK_02272	HLBEKCEM_02328	OLELBOHF_02350	FIEGNBAC_00733	OANKHMNP_01774	KPBLHKFI_01856	KDGAEOAM_01865
group_5722	PG.fasta_03273	PC.fasta_03292	PV.fasta_00877	NOIMIMJO_03170	NKGBFEIF_03400	KDBLBEKM_00285	AEFKEECK_03928	HLBEKCEM_04167	OLELBOHF_04108	FIEGNBAC_01966	OANKHMNP_00282	KPBLHKFI_00282	KDGAEOAM_00286
speG	PG.fasta_02547	PC.fasta_02764	PV.fasta_03889	NOIMIMJO_03777	NKGBFEIF_00416	KDBLBEKM_03058	AEFKEECK_01055	HLBEKCEM_01087	OLELBOHF_01122	FIEGNBAC_00238	OANKHMNP_02855	KPBLHKFI_02968	KDGAEOAM_02994
group_5724	PG.fasta_03271	PC.fasta_03290	PV.fasta_00879	NOIMIMJO_03172	NKGBFEIF_03398	KDBLBEKM_00287	AEFKEECK_03926	HLBEKCEM_04165	OLELBOHF_04106	FIEGNBAC_01968	OANKHMNP_00284	KPBLHKFI_00284	KDGAEOAM_00288
group_5725	PG.fasta_02432	PC.fasta_02649	PV.fasta_02682	NOIMIMJO_03870	NKGBFEIF_00516	KDBLBEKM_02947	AEFKEECK_01172	HLBEKCEM_01192	OLELBOHF_01289	FIEGNBAC_01870	OANKHMNP_02784	KPBLHKFI_02873	KDGAEOAM_02906
group_5726	PG.fasta_04252	PC.fasta_03994	PV.fasta_03590	NOIMIMJO_02839	NKGBFEIF_03730	KDBLBEKM_04004	AEFKEECK_00131	HLBEKCEM_00134	OLELBOHF_00136	FIEGNBAC_00042	OANKHMNP_03724	KPBLHKFI_03870	KDGAEOAM_03883
tsaD	PG.fasta_01158	PC.fasta_01826	PV.fasta_03516	NOIMIMJO_02306	NKGBFEIF_00052	KDBLBEKM_03476	AEFKEECK_00680	HLBEKCEM_00709	OLELBOHF_00715	FIEGNBAC_02761	OANKHMNP_03210	KPBLHKFI_03340	KDGAEOAM_03353
tcyB	PG.fasta_01446	PC.fasta_02114	PV.fasta_02066	NOIMIMJO_01928	NKGBFEIF_00325	KDBLBEKM_03146	AEFKEECK_00966	HLBEKCEM_00998	OLELBOHF_01002	FIEGNBAC_03164	OANKHMNP_02939	KPBLHKFI_03055	KDGAEOAM_03081
ptsG_2	PG.fasta_01208	PC.fasta_01876	PV.fasta_03466	NOIMIMJO_02256	NKGBFEIF_00102	KDBLBEKM_03427	AEFKEECK_00730	HLBEKCEM_00759	OLELBOHF_00765	FIEGNBAC_02811	OANKHMNP_03160	KPBLHKFI_03290	KDGAEOAM_03303
group_573	PG.fasta_03394	PC.fasta_03413	PV.fasta_02203	NOIMIMJO_03014	NKGBFEIF_03557	KDBLBEKM_00127	AEFKEECK_04086	HLBEKCEM_04323	OLELBOHF_04265	FIEGNBAC_04209	OANKHMNP_00128	KPBLHKFI_00130	KDGAEOAM_00128
aroE_1	PG.fasta_03864	PC.fasta_02352	PV.fasta_01254	NOIMIMJO_03622	NKGBFEIF_02920	KDBLBEKM_00725	AEFKEECK_03513	HLBEKCEM_03639	OLELBOHF_03576	FIEGNBAC_02425	OANKHMNP_00666	KPBLHKFI_00700	KDGAEOAM_00700
nadB	PG.fasta_02460	PC.fasta_02677	PV.fasta_02710	NOIMIMJO_03842	NKGBFEIF_00487	KDBLBEKM_02975	AEFKEECK_01144	HLBEKCEM_01163	OLELBOHF_01261	FIEGNBAC_01898	OANKHMNP_02812	KPBLHKFI_02901	KDGAEOAM_02934
deoB	PG.fasta_01248	PC.fasta_01916	PV.fasta_03426	NOIMIMJO_02226	NKGBFEIF_00142	KDBLBEKM_03388	AEFKEECK_00769	HLBEKCEM_00799	OLELBOHF_00805	FIEGNBAC_02850	OANKHMNP_03118	KPBLHKFI_03251	KDGAEOAM_03263
mrcA	PG.fasta_04400	PC.fasta_04434	PV.fasta_02374	NOIMIMJO_02602	NKGBFEIF_03966	KDBLBEKM_03768	AEFKEECK_00367	HLBEKCEM_00371	OLELBOHF_00373	FIEGNBAC_04384	OANKHMNP_03488	KPBLHKFI_03634	KDGAEOAM_03646
ispF	PG.fasta_01459	PC.fasta_02127	PV.fasta_02079	NOIMIMJO_01915	NKGBFEIF_00338	KDBLBEKM_03133	AEFKEECK_00979	HLBEKCEM_01011	OLELBOHF_01015	FIEGNBAC_03177	OANKHMNP_02926	KPBLHKFI_03042	KDGAEOAM_03068
ispB	PG.fasta_03645	PC.fasta_03636	PV.fasta_01047	NOIMIMJO_03340	NKGBFEIF_03183	KDBLBEKM_00457	AEFKEECK_03757	HLBEKCEM_03888	OLELBOHF_03846	FIEGNBAC_02137	OANKHMNP_00451	KPBLHKFI_00451	KDGAEOAM_00459
gor	PG.fasta_03975	PC.fasta_03765	PV.fasta_02472	NOIMIMJO_02701	NKGBFEIF_03868	KDBLBEKM_03866	AEFKEECK_00269	HLBEKCEM_00273	OLELBOHF_00275	FIEGNBAC_04482	OANKHMNP_03587	KPBLHKFI_03732	KDGAEOAM_03746
lsrB_1	PG.fasta_03476	PC.fasta_03495	PV.fasta_02284	NOIMIMJO_02931	NKGBFEIF_03639	KDBLBEKM_00046	AEFKEECK_00043	HLBEKCEM_00042	OLELBOHF_00044	FIEGNBAC_04293	OANKHMNP_00046	KPBLHKFI_00047	KDGAEOAM_00046
tdh	PG.fasta_04232	PC.fasta_04014	PV.fasta_03569	NOIMIMJO_02819	NKGBFEIF_03750	KDBLBEKM_03984	AEFKEECK_00151	HLBEKCEM_00155	OLELBOHF_00156	FIEGNBAC_00062	OANKHMNP_03703	KPBLHKFI_03849	KDGAEOAM_03863
znuB	PG.fasta_02173	PC.fasta_01144	PV.fasta_03765	NOIMIMJO_00286	NKGBFEIF_01259	KDBLBEKM_02265	AEFKEECK_01897	HLBEKCEM_01953	OLELBOHF_01975	FIEGNBAC_01104	OANKHMNP_02126	KPBLHKFI_02221	KDGAEOAM_02231
mnmG	PG.fasta_03504	PC.fasta_03523	PV.fasta_02312	NOIMIMJO_02903	NKGBFEIF_03667	KDBLBEKM_00018	AEFKEECK_00071	HLBEKCEM_00070	OLELBOHF_00072	FIEGNBAC_04321	OANKHMNP_00018	KPBLHKFI_00019	KDGAEOAM_00018
dppA_2	PG.fasta_03402	PC.fasta_03421	PV.fasta_02211	NOIMIMJO_03006	NKGBFEIF_03565	KDBLBEKM_00119	AEFKEECK_04094	HLBEKCEM_04331	OLELBOHF_04273	FIEGNBAC_04217	OANKHMNP_00120	KPBLHKFI_00122	KDGAEOAM_00120
mukF	PG.fasta_00319	PC.fasta_00260	PV.fasta_00221	NOIMIMJO_01176	NKGBFEIF_02228	KDBLBEKM_01405	AEFKEECK_02776	HLBEKCEM_02866	OLELBOHF_02853	FIEGNBAC_03288	OANKHMNP_01333	KPBLHKFI_01372	KDGAEOAM_01381
pgl_1	PG.fasta_00167	PC.fasta_00108	PV.fasta_00373	NOIMIMJO_01328	NKGBFEIF_02380	KDBLBEKM_01254	AEFKEECK_02928	HLBEKCEM_03038	OLELBOHF_03005	FIEGNBAC_03441	OANKHMNP_01183	KPBLHKFI_01223	KDGAEOAM_01229
group_5743	PG.fasta_02216	PC.fasta_01187	PV.fasta_03807	NOIMIMJO_00176	NKGBFEIF_01215	KDBLBEKM_02307	AEFKEECK_01853	HLBEKCEM_01844	OLELBOHF_01931	FIEGNBAC_01212	OANKHMNP_02169	KPBLHKFI_02263	KDGAEOAM_02274
group_5744	PG.fasta_02240	PC.fasta_01211	PV.fasta_03832	NOIMIMJO_00151	NKGBFEIF_01190	KDBLBEKM_02332	AEFKEECK_01828	HLBEKCEM_01819	OLELBOHF_01907	FIEGNBAC_01236	OANKHMNP_02187	KPBLHKFI_02288	KDGAEOAM_02299
dtpA	PG.fasta_00758	PC.fasta_00699	PV.fasta_02742	NOIMIMJO_00729	NKGBFEIF_01703	KDBLBEKM_01835	AEFKEECK_02341	HLBEKCEM_02397	OLELBOHF_02419	FIEGNBAC_00664	OANKHMNP_01715	KPBLHKFI_01786	KDGAEOAM_01796
thrS	PG.fasta_00669	PC.fasta_00610	PV.fasta_02831	NOIMIMJO_00816	NKGBFEIF_01793	KDBLBEKM_01747	AEFKEECK_02430	HLBEKCEM_02485	OLELBOHF_02508	FIEGNBAC_00575	OANKHMNP_01628	KPBLHKFI_01698	KDGAEOAM_01708
yhbU	PG.fasta_03671	PC.fasta_03610	PV.fasta_01073	NOIMIMJO_03366	NKGBFEIF_03157	KDBLBEKM_00483	AEFKEECK_03731	HLBEKCEM_03862	OLELBOHF_03820	FIEGNBAC_02163	OANKHMNP_00477	KPBLHKFI_00477	KDGAEOAM_00485
xylR	PG.fasta_03479	PC.fasta_03498	PV.fasta_02287	NOIMIMJO_02928	NKGBFEIF_03642	KDBLBEKM_00043	AEFKEECK_00046	HLBEKCEM_00045	OLELBOHF_00047	FIEGNBAC_04296	OANKHMNP_00043	KPBLHKFI_00044	KDGAEOAM_00043
lpxP	PG.fasta_04265	PC.fasta_03981	PV.fasta_03603	NOIMIMJO_02853	NKGBFEIF_03717	KDBLBEKM_04031	AEFKEECK_00120	HLBEKCEM_00121	OLELBOHF_00123	FIEGNBAC_00029	OANKHMNP_03737	KPBLHKFI_03882	KDGAEOAM_03895
apbE_1	PG.fasta_01761	PC.fasta_01574	PV.fasta_03240	NOIMIMJO_04159	NKGBFEIF_00792	KDBLBEKM_02670	AEFKEECK_01463	HLBEKCEM_01473	OLELBOHF_01554	FIEGNBAC_01577	OANKHMNP_02507	KPBLHKFI_02606	KDGAEOAM_02630
glgC	PG.fasta_04048	PC.fasta_03838	PV.fasta_02399	NOIMIMJO_02627	NKGBFEIF_03941	KDBLBEKM_03793	AEFKEECK_00341	HLBEKCEM_00346	OLELBOHF_00348	FIEGNBAC_04409	OANKHMNP_03513	KPBLHKFI_03659	KDGAEOAM_03672
ydeP_2	PG.fasta_02013	PC.fasta_00983	PV.fasta_00777	NOIMIMJO_00462	NKGBFEIF_01418	KDBLBEKM_02107	AEFKEECK_02058	HLBEKCEM_02115	OLELBOHF_02136	FIEGNBAC_00945	OANKHMNP_01967	KPBLHKFI_02061	KDGAEOAM_02071
group_5753	PG.fasta_04312	PC.fasta_01251	PV.fasta_04040	NOIMIMJO_00119	NKGBFEIF_01151	KDBLBEKM_02371	AEFKEECK_01787	HLBEKCEM_01787	OLELBOHF_01867	FIEGNBAC_01276	OANKHMNP_02223	KPBLHKFI_02329	KDGAEOAM_02339
rbsC_1	PG.fasta_03517	PC.fasta_03536	PV.fasta_02325	NOIMIMJO_02890	NKGBFEIF_03680	KDBLBEKM_00005	AEFKEECK_00084	HLBEKCEM_00083	OLELBOHF_00085	FIEGNBAC_04334	OANKHMNP_00005	KPBLHKFI_00005	KDGAEOAM_00005
accD	PG.fasta_01829	PC.fasta_03901	PV.fasta_03684	NOIMIMJO_04094	NKGBFEIF_00726	KDBLBEKM_02739	AEFKEECK_01393	HLBEKCEM_01403	OLELBOHF_01486	FIEGNBAC_01646	OANKHMNP_02575	KPBLHKFI_02674	KDGAEOAM_02697
group_5756	PG.fasta_00118	PC.fasta_00059	PV.fasta_00422	NOIMIMJO_01377	NKGBFEIF_02429	KDBLBEKM_01205	AEFKEECK_02977	HLBEKCEM_03087	OLELBOHF_03054	FIEGNBAC_03490	OANKHMNP_01134	KPBLHKFI_01174	KDGAEOAM_01181
group_5757	PG.fasta_00804	PC.fasta_00745	PV.fasta_00549	NOIMIMJO_00682	NKGBFEIF_01658	KDBLBEKM_01879	AEFKEECK_02296	HLBEKCEM_02352	OLELBOHF_02374	FIEGNBAC_00709	OANKHMNP_01750	KPBLHKFI_01832	KDGAEOAM_01842
group_5758	PG.fasta_02118	PC.fasta_01089	PV.fasta_03955	NOIMIMJO_00340	NKGBFEIF_01312	KDBLBEKM_02210	AEFKEECK_01952	HLBEKCEM_02008	OLELBOHF_02030	FIEGNBAC_01051	OANKHMNP_02072	KPBLHKFI_02167	KDGAEOAM_02176
speA	PG.fasta_01342	PC.fasta_02010	PV.fasta_01961	NOIMIMJO_02032	NKGBFEIF_00222	KDBLBEKM_03295	AEFKEECK_00861	HLBEKCEM_00892	OLELBOHF_00898	FIEGNBAC_03060	OANKHMNP_03054	KPBLHKFI_03159	KDGAEOAM_03184
group_576	PG.fasta_03514	PC.fasta_03533	PV.fasta_02322	NOIMIMJO_02893	NKGBFEIF_03677	KDBLBEKM_00008	AEFKEECK_00081	HLBEKCEM_00080	OLELBOHF_00082	FIEGNBAC_04331	OANKHMNP_00008	KPBLHKFI_00008	KDGAEOAM_00008
rph	PG.fasta_04257	PC.fasta_03989	PV.fasta_03595	NOIMIMJO_02844	NKGBFEIF_03725	KDBLBEKM_04009	AEFKEECK_00126	HLBEKCEM_00129	OLELBOHF_00131	FIEGNBAC_00037	OANKHMNP_03729	KPBLHKFI_03875	KDGAEOAM_03888
dusA	PG.fasta_03278	PC.fasta_03297	PV.fasta_00872	NOIMIMJO_03165	NKGBFEIF_03405	KDBLBEKM_00280	AEFKEECK_03933	HLBEKCEM_04172	OLELBOHF_04113	FIEGNBAC_01961	OANKHMNP_00277	KPBLHKFI_00277	KDGAEOAM_00281
group_5762	PG.fasta_02532	PC.fasta_02749	PV.fasta_03874	NOIMIMJO_03792	NKGBFEIF_00431	KDBLBEKM_03043	AEFKEECK_01070	HLBEKCEM_01102	OLELBOHF_01137	FIEGNBAC_00301	OANKHMNP_02840	KPBLHKFI_02953	KDGAEOAM_02978
btuD_3	PG.fasta_03054	PC.fasta_04209	PV.fasta_01641	NOIMIMJO_01841	NKGBFEIF_02767	KDBLBEKM_00877	AEFKEECK_03359	HLBEKCEM_03486	OLELBOHF_03423	FIEGNBAC_04102	OANKHMNP_00818	KPBLHKFI_00855	KDGAEOAM_00853
sdhB	PG.fasta_00127	PC.fasta_00068	PV.fasta_00413	NOIMIMJO_01368	NKGBFEIF_02420	KDBLBEKM_01214	AEFKEECK_02968	HLBEKCEM_03078	OLELBOHF_03045	FIEGNBAC_03481	OANKHMNP_01143	KPBLHKFI_01183	KDGAEOAM_01190
glk	PG.fasta_02299	PC.fasta_02516	PV.fasta_02551	NOIMIMJO_04007	NKGBFEIF_00647	KDBLBEKM_02815	AEFKEECK_01314	HLBEKCEM_01324	OLELBOHF_01421	FIEGNBAC_01737	OANKHMNP_02651	KPBLHKFI_02739	KDGAEOAM_02775
nlpD	PG.fasta_01463	PC.fasta_02131	PV.fasta_02083	NOIMIMJO_01911	NKGBFEIF_00342	KDBLBEKM_03129	AEFKEECK_00983	HLBEKCEM_01015	OLELBOHF_01019	FIEGNBAC_03181	OANKHMNP_02922	KPBLHKFI_03038	KDGAEOAM_03064
otsA_2	PG.fasta_02209	PC.fasta_01180	PV.fasta_03800	NOIMIMJO_00248	NKGBFEIF_01222	KDBLBEKM_02300	AEFKEECK_01861	HLBEKCEM_01916	OLELBOHF_01938	FIEGNBAC_01140	OANKHMNP_02162	KPBLHKFI_02256	KDGAEOAM_02267
serC	PG.fasta_00306	PC.fasta_00247	PV.fasta_00234	NOIMIMJO_01189	NKGBFEIF_02241	KDBLBEKM_01392	AEFKEECK_02789	HLBEKCEM_02879	OLELBOHF_02866	FIEGNBAC_03301	OANKHMNP_01320	KPBLHKFI_01359	KDGAEOAM_01368
group_5769	PG.fasta_02089	PC.fasta_01060	PV.fasta_03984	NOIMIMJO_00369	NKGBFEIF_01341	KDBLBEKM_02181	AEFKEECK_01981	HLBEKCEM_02037	OLELBOHF_02059	FIEGNBAC_01022	OANKHMNP_02042	KPBLHKFI_02138	KDGAEOAM_02147
group_5770	PG.fasta_02855	PC.fasta_04092	PV.fasta_01846	NOIMIMJO_01546	NKGBFEIF_02560	KDBLBEKM_01080	AEFKEECK_03141	HLBEKCEM_03286	OLELBOHF_03220	FIEGNBAC_03899	OANKHMNP_01024	KPBLHKFI_01055	KDGAEOAM_01056
murE	PG.fasta_03851	PC.fasta_02365	PV.fasta_01241	NOIMIMJO_03635	NKGBFEIF_02907	KDBLBEKM_00738	AEFKEECK_03500	HLBEKCEM_03626	OLELBOHF_03563	FIEGNBAC_02438	OANKHMNP_00679	KPBLHKFI_00713	KDGAEOAM_00713
group_5772	PG.fasta_01912	PC.fasta_00882	PV.fasta_00677	NOIMIMJO_00562	NKGBFEIF_01518	KDBLBEKM_02008	AEFKEECK_02158	HLBEKCEM_02226	OLELBOHF_02235	FIEGNBAC_00846	OANKHMNP_01865	KPBLHKFI_01961	KDGAEOAM_01970
pyrE	PG.fasta_04256	PC.fasta_03990	PV.fasta_03594	NOIMIMJO_02843	NKGBFEIF_03726	KDBLBEKM_04008	AEFKEECK_00127	HLBEKCEM_00130	OLELBOHF_00132	FIEGNBAC_00038	OANKHMNP_03728	KPBLHKFI_03874	KDGAEOAM_03887
uvrA	PG.fasta_03267	PC.fasta_03286	PV.fasta_00883	NOIMIMJO_03176	NKGBFEIF_03394	KDBLBEKM_00291	AEFKEECK_03922	HLBEKCEM_04161	OLELBOHF_04102	FIEGNBAC_01972	OANKHMNP_00288	KPBLHKFI_00288	KDGAEOAM_00292
lamB_2	PG.fasta_00896	PC.fasta_00837	PV.fasta_00643	NOIMIMJO_00595	NKGBFEIF_01563	KDBLBEKM_01974	AEFKEECK_02203	HLBEKCEM_02259	OLELBOHF_02281	FIEGNBAC_00802	OANKHMNP_01838	KPBLHKFI_01925	KDGAEOAM_01934
rutD_1	PG.fasta_01200	PC.fasta_01868	PV.fasta_03474	NOIMIMJO_02264	NKGBFEIF_00094	KDBLBEKM_03435	AEFKEECK_00722	HLBEKCEM_00751	OLELBOHF_00757	FIEGNBAC_02803	OANKHMNP_03168	KPBLHKFI_03298	KDGAEOAM_03311
livF_2	PG.fasta_00174	PC.fasta_00115	PV.fasta_00366	NOIMIMJO_01321	NKGBFEIF_02373	KDBLBEKM_01261	AEFKEECK_02921	HLBEKCEM_03031	OLELBOHF_02998	FIEGNBAC_03434	OANKHMNP_01190	KPBLHKFI_01230	KDGAEOAM_01236
purA	PG.fasta_00964	PC.fasta_01636	PV.fasta_03069	NOIMIMJO_02452	NKGBFEIF_04116	KDBLBEKM_03619	AEFKEECK_00518	HLBEKCEM_00522	OLELBOHF_00523	FIEGNBAC_02605	OANKHMNP_03339	KPBLHKFI_03484	KDGAEOAM_03498
argP_2	PG.fasta_01575	PC.fasta_01388	PV.fasta_03328	NOIMIMJO_04427	NKGBFEIF_01030	KDBLBEKM_02487	AEFKEECK_01646	HLBEKCEM_01659	OLELBOHF_01740	FIEGNBAC_01393	OANKHMNP_02337	KPBLHKFI_02441	KDGAEOAM_02455
galU	PG.fasta_02069	PC.fasta_01039	PV.fasta_00833	NOIMIMJO_00389	NKGBFEIF_01361	KDBLBEKM_02161	AEFKEECK_02002	HLBEKCEM_02058	OLELBOHF_02079	FIEGNBAC_01001	OANKHMNP_02022	KPBLHKFI_02118	KDGAEOAM_02127
flhC	PG.fasta_02207	PC.fasta_01178	PV.fasta_03798	NOIMIMJO_00250	NKGBFEIF_01224	KDBLBEKM_02298	AEFKEECK_01863	HLBEKCEM_01918	OLELBOHF_01940	FIEGNBAC_01138	OANKHMNP_02160	KPBLHKFI_02254	KDGAEOAM_02265
tesB	PG.fasta_02894	PC.fasta_04131	PV.fasta_01807	NOIMIMJO_01585	NKGBFEIF_02599	KDBLBEKM_01041	AEFKEECK_03180	HLBEKCEM_03325	OLELBOHF_03259	FIEGNBAC_03939	OANKHMNP_00985	KPBLHKFI_01016	KDGAEOAM_01017
elaA	PG.fasta_01782	PC.fasta_03854	PV.fasta_03639	NOIMIMJO_04139	NKGBFEIF_00771	KDBLBEKM_02694	AEFKEECK_01442	HLBEKCEM_01450	OLELBOHF_01533	FIEGNBAC_01599	OANKHMNP_02530	KPBLHKFI_02628	KDGAEOAM_02652
ycbB	PG.fasta_00322	PC.fasta_00263	PV.fasta_00218	NOIMIMJO_01173	NKGBFEIF_02225	KDBLBEKM_01408	AEFKEECK_02773	HLBEKCEM_02863	OLELBOHF_02850	FIEGNBAC_03285	OANKHMNP_01336	KPBLHKFI_01375	KDGAEOAM_01384
lacI	PG.fasta_01608	PC.fasta_01421	PV.fasta_03295	NOIMIMJO_04345	NKGBFEIF_00949	KDBLBEKM_02518	AEFKEECK_01613	HLBEKCEM_01626	OLELBOHF_01706	FIEGNBAC_01428	OANKHMNP_02372	KPBLHKFI_02467	KDGAEOAM_02489
yicJ_1	PG.fasta_03825	PC.fasta_02391	PV.fasta_01215	NOIMIMJO_03661	NKGBFEIF_02881	KDBLBEKM_00764	AEFKEECK_03474	HLBEKCEM_03600	OLELBOHF_03537	FIEGNBAC_02464	OANKHMNP_00705	KPBLHKFI_00739	KDGAEOAM_00739
recB	PG.fasta_01397	PC.fasta_02065	PV.fasta_02016	NOIMIMJO_01977	NKGBFEIF_00277	KDBLBEKM_03196	AEFKEECK_00916	HLBEKCEM_00948	OLELBOHF_00953	FIEGNBAC_03115	OANKHMNP_02989	KPBLHKFI_03104	KDGAEOAM_03129
nuoK	PG.fasta_01787	PC.fasta_03859	PV.fasta_03644	NOIMIMJO_04134	NKGBFEIF_00766	KDBLBEKM_02699	AEFKEECK_01437	HLBEKCEM_01445	OLELBOHF_01528	FIEGNBAC_01604	OANKHMNP_02535	KPBLHKFI_02633	KDGAEOAM_02657
fdhD	PG.fasta_03418	PC.fasta_03437	PV.fasta_02227	NOIMIMJO_02990	NKGBFEIF_03581	KDBLBEKM_00103	AEFKEECK_04110	HLBEKCEM_04347	OLELBOHF_04290	FIEGNBAC_04234	OANKHMNP_00104	KPBLHKFI_00105	KDGAEOAM_00104
hslR	PG.fasta_04396	PC.fasta_04430	PV.fasta_02378	NOIMIMJO_02606	NKGBFEIF_03962	KDBLBEKM_03772	AEFKEECK_00363	HLBEKCEM_00367	OLELBOHF_00369	FIEGNBAC_04388	OANKHMNP_03492	KPBLHKFI_03638	KDGAEOAM_03651
sasA_1	PG.fasta_03229	PC.fasta_03248	PV.fasta_00920	NOIMIMJO_03215	NKGBFEIF_03355	KDBLBEKM_00330	AEFKEECK_03884	HLBEKCEM_04122	OLELBOHF_04064	FIEGNBAC_02010	OANKHMNP_00327	KPBLHKFI_00327	KDGAEOAM_00331
hemY	PG.fasta_03360	PC.fasta_03379	PV.fasta_02172	NOIMIMJO_03045	NKGBFEIF_03524	KDBLBEKM_00162	AEFKEECK_04052	HLBEKCEM_04291	OLELBOHF_04231	FIEGNBAC_04176	OANKHMNP_00161	KPBLHKFI_00161	KDGAEOAM_00162
glgX_2	PG.fasta_04047	PC.fasta_03837	PV.fasta_02400	NOIMIMJO_02628	NKGBFEIF_03940	KDBLBEKM_03794	AEFKEECK_00340	HLBEKCEM_00345	OLELBOHF_00347	FIEGNBAC_04410	OANKHMNP_03514	KPBLHKFI_03660	KDGAEOAM_03673
group_5794	PG.fasta_01078	PC.fasta_01750	PV.fasta_02956	NOIMIMJO_02348	NKGBFEIF_00018	KDBLBEKM_03508	AEFKEECK_00632	HLBEKCEM_00635	OLELBOHF_00637	FIEGNBAC_02718	OANKHMNP_03230	KPBLHKFI_03371	KDGAEOAM_03385
group_5795	PG.fasta_01292	PC.fasta_01960	PV.fasta_01911	NOIMIMJO_02081	NKGBFEIF_00171	KDBLBEKM_03345	AEFKEECK_00812	HLBEKCEM_00842	OLELBOHF_00848	FIEGNBAC_03011	OANKHMNP_03102	KPBLHKFI_03209	KDGAEOAM_03234
dnaX	PG.fasta_02876	PC.fasta_04113	PV.fasta_01825	NOIMIMJO_01567	NKGBFEIF_02581	KDBLBEKM_01059	AEFKEECK_03162	HLBEKCEM_03307	OLELBOHF_03241	FIEGNBAC_03921	OANKHMNP_01003	KPBLHKFI_01034	KDGAEOAM_01035
pntA	PG.fasta_01967	PC.fasta_00937	PV.fasta_00732	NOIMIMJO_00506	NKGBFEIF_01462	KDBLBEKM_02062	AEFKEECK_02103	HLBEKCEM_02170	OLELBOHF_02180	FIEGNBAC_00899	OANKHMNP_01922	KPBLHKFI_02015	KDGAEOAM_02026
yehZ	PG.fasta_00206	PC.fasta_00147	PV.fasta_00334	NOIMIMJO_01289	NKGBFEIF_02341	KDBLBEKM_01293	AEFKEECK_02889	HLBEKCEM_02996	OLELBOHF_02966	FIEGNBAC_03402	OANKHMNP_01222	KPBLHKFI_01261	KDGAEOAM_01269
mppA	PG.fasta_01989	PC.fasta_00959	PV.fasta_00754	NOIMIMJO_00485	NKGBFEIF_01441	KDBLBEKM_02084	AEFKEECK_02081	HLBEKCEM_02149	OLELBOHF_02159	FIEGNBAC_00921	OANKHMNP_01944	KPBLHKFI_02038	KDGAEOAM_02048
livH	PG.fasta_04028	PC.fasta_03818	PV.fasta_02419	NOIMIMJO_02647	NKGBFEIF_03921	KDBLBEKM_03813	AEFKEECK_00321	HLBEKCEM_00326	OLELBOHF_00328	FIEGNBAC_04429	OANKHMNP_03533	KPBLHKFI_03679	KDGAEOAM_03692
yfcJ	PG.fasta_00590	PC.fasta_00531	PV.fasta_02908	NOIMIMJO_00920	NKGBFEIF_01892	KDBLBEKM_01671	AEFKEECK_02507	HLBEKCEM_02585	OLELBOHF_02586	FIEGNBAC_00497	OANKHMNP_01560	KPBLHKFI_01622	KDGAEOAM_01631
mukE	PG.fasta_00320	PC.fasta_00261	PV.fasta_00220	NOIMIMJO_01175	NKGBFEIF_02227	KDBLBEKM_01406	AEFKEECK_02775	HLBEKCEM_02865	OLELBOHF_02852	FIEGNBAC_03287	OANKHMNP_01334	KPBLHKFI_01373	KDGAEOAM_01382
group_5803	PG.fasta_01994	PC.fasta_00964	PV.fasta_00759	NOIMIMJO_00480	NKGBFEIF_01436	KDBLBEKM_02089	AEFKEECK_02076	HLBEKCEM_02144	OLELBOHF_02154	FIEGNBAC_00926	OANKHMNP_01949	KPBLHKFI_02043	KDGAEOAM_02053
metL	PG.fasta_04197	PC.fasta_04049	PV.fasta_03534	NOIMIMJO_02784	NKGBFEIF_03785	KDBLBEKM_03949	AEFKEECK_00186	HLBEKCEM_00190	OLELBOHF_00191	FIEGNBAC_00097	OANKHMNP_03668	KPBLHKFI_03814	KDGAEOAM_03828
mdoB	PG.fasta_04126	PC.fasta_02247	PV.fasta_01358	NOIMIMJO_03521	NKGBFEIF_03025	KDBLBEKM_00622	AEFKEECK_03617	HLBEKCEM_03742	OLELBOHF_03681	FIEGNBAC_02319	OANKHMNP_00562	KPBLHKFI_00596	KDGAEOAM_00596
emrA_2	PG.fasta_00391	PC.fasta_00332	PV.fasta_00143	NOIMIMJO_01093	NKGBFEIF_02098	KDBLBEKM_01480	AEFKEECK_02702	HLBEKCEM_02791	OLELBOHF_02781	FIEGNBAC_04679	OANKHMNP_01408	KPBLHKFI_01447	KDGAEOAM_01454
garK	PG.fasta_01426	PC.fasta_02094	PV.fasta_02045	NOIMIMJO_01948	NKGBFEIF_00305	KDBLBEKM_03167	AEFKEECK_00945	HLBEKCEM_00977	OLELBOHF_00982	FIEGNBAC_03144	OANKHMNP_02961	KPBLHKFI_03076	KDGAEOAM_03101
mepA	PG.fasta_01848	PC.fasta_03920	PV.fasta_03703	NOIMIMJO_04075	NKGBFEIF_00707	KDBLBEKM_02758	AEFKEECK_01374	HLBEKCEM_01384	OLELBOHF_01467	FIEGNBAC_01665	OANKHMNP_02594	KPBLHKFI_02693	KDGAEOAM_02717
rihB_2	PG.fasta_03949	PC.fasta_03739	PV.fasta_02498	NOIMIMJO_02727	NKGBFEIF_03842	KDBLBEKM_03892	AEFKEECK_00243	HLBEKCEM_00247	OLELBOHF_00249	FIEGNBAC_04508	OANKHMNP_03613	KPBLHKFI_03758	KDGAEOAM_03772
purE	PG.fasta_02853	PC.fasta_04090	PV.fasta_01848	NOIMIMJO_01544	NKGBFEIF_02558	KDBLBEKM_01082	AEFKEECK_03139	HLBEKCEM_03284	OLELBOHF_03218	FIEGNBAC_03897	OANKHMNP_01026	KPBLHKFI_01057	KDGAEOAM_01058
pyrI	PG.fasta_03692	PC.fasta_03589	PV.fasta_01095	NOIMIMJO_03388	NKGBFEIF_03135	KDBLBEKM_00504	AEFKEECK_03710	HLBEKCEM_03840	OLELBOHF_03799	FIEGNBAC_02184	OANKHMNP_00498	KPBLHKFI_00500	KDGAEOAM_00507
phnM	PG.fasta_01549	PC.fasta_01362	PV.fasta_03354	NOIMIMJO_00005	NKGBFEIF_01062	KDBLBEKM_02461	AEFKEECK_01672	HLBEKCEM_01685	OLELBOHF_01766	FIEGNBAC_01367	OANKHMNP_02311	KPBLHKFI_02414	KDGAEOAM_02429
basS	PG.fasta_02212	PC.fasta_01183	PV.fasta_03803	NOIMIMJO_00245	NKGBFEIF_01219	KDBLBEKM_02303	AEFKEECK_01858	HLBEKCEM_01913	OLELBOHF_01935	FIEGNBAC_01143	OANKHMNP_02165	KPBLHKFI_02259	KDGAEOAM_02270
golD	PG.fasta_00638	PC.fasta_00579	PV.fasta_02860	NOIMIMJO_00846	NKGBFEIF_01821	KDBLBEKM_01718	AEFKEECK_02459	HLBEKCEM_02514	OLELBOHF_02538	FIEGNBAC_00545	OANKHMNP_01598	KPBLHKFI_01669	KDGAEOAM_01679
group_5815	PG.fasta_03995	PC.fasta_03785	PV.fasta_02452	NOIMIMJO_02680	NKGBFEIF_03888	KDBLBEKM_03846	AEFKEECK_00289	HLBEKCEM_00293	OLELBOHF_00295	FIEGNBAC_04462	OANKHMNP_03567	KPBLHKFI_03712	KDGAEOAM_03726
group_5816	PG.fasta_02097	PC.fasta_01068	PV.fasta_03976	NOIMIMJO_00361	NKGBFEIF_01333	KDBLBEKM_02189	AEFKEECK_01973	HLBEKCEM_02029	OLELBOHF_02051	FIEGNBAC_01030	OANKHMNP_02050	KPBLHKFI_02146	KDGAEOAM_02155
ampR	PG.fasta_00740	PC.fasta_00681	PV.fasta_02760	NOIMIMJO_00747	NKGBFEIF_01722	KDBLBEKM_01817	AEFKEECK_02359	HLBEKCEM_02415	OLELBOHF_02437	FIEGNBAC_00645	OANKHMNP_01697	KPBLHKFI_01768	KDGAEOAM_01778
aat	PG.fasta_00292	PC.fasta_00233	PV.fasta_00248	NOIMIMJO_01203	NKGBFEIF_02255	KDBLBEKM_01378	AEFKEECK_02803	HLBEKCEM_02893	OLELBOHF_02880	FIEGNBAC_03315	OANKHMNP_01306	KPBLHKFI_01345	KDGAEOAM_01353
group_5819	PG.fasta_03184	PC.fasta_03203	PV.fasta_00965	NOIMIMJO_03261	NKGBFEIF_03310	KDBLBEKM_00375	AEFKEECK_03839	HLBEKCEM_04077	OLELBOHF_04019	FIEGNBAC_02055	OANKHMNP_00372	KPBLHKFI_00373	KDGAEOAM_00377
qseC_1	PG.fasta_03511	PC.fasta_03530	PV.fasta_02319	NOIMIMJO_02896	NKGBFEIF_03674	KDBLBEKM_00011	AEFKEECK_00078	HLBEKCEM_00077	OLELBOHF_00079	FIEGNBAC_04328	OANKHMNP_00011	KPBLHKFI_00011	KDGAEOAM_00011
glgX_1	PG.fasta_00729	PC.fasta_00670	PV.fasta_02771	NOIMIMJO_00757	NKGBFEIF_01733	KDBLBEKM_01806	AEFKEECK_02370	HLBEKCEM_02426	OLELBOHF_02448	FIEGNBAC_00634	OANKHMNP_01687	KPBLHKFI_01758	KDGAEOAM_01767
proP_2	PG.fasta_01211	PC.fasta_01879	PV.fasta_03463	NOIMIMJO_02253	NKGBFEIF_00105	KDBLBEKM_03424	AEFKEECK_00733	HLBEKCEM_00762	OLELBOHF_00768	FIEGNBAC_02814	OANKHMNP_03157	KPBLHKFI_03287	KDGAEOAM_03300
kdgR_1	PG.fasta_03450	PC.fasta_03469	PV.fasta_02259	NOIMIMJO_02958	NKGBFEIF_03613	KDBLBEKM_00071	AEFKEECK_00017	HLBEKCEM_00017	OLELBOHF_00017	FIEGNBAC_04267	OANKHMNP_00072	KPBLHKFI_00073	KDGAEOAM_00072
yfhM	PG.fasta_02424	PC.fasta_02641	PV.fasta_02674	NOIMIMJO_03878	NKGBFEIF_00524	KDBLBEKM_02939	AEFKEECK_01180	HLBEKCEM_01200	OLELBOHF_01297	FIEGNBAC_01862	OANKHMNP_02776	KPBLHKFI_02865	KDGAEOAM_02898
argA	PG.fasta_01399	PC.fasta_02067	PV.fasta_02018	NOIMIMJO_01975	NKGBFEIF_00279	KDBLBEKM_03194	AEFKEECK_00918	HLBEKCEM_00950	OLELBOHF_00955	FIEGNBAC_03117	OANKHMNP_02987	KPBLHKFI_03102	KDGAEOAM_03127
gpgS	PG.fasta_04325	PC.fasta_01264	PV.fasta_04027	NOIMIMJO_00105	NKGBFEIF_01138	KDBLBEKM_02384	AEFKEECK_01774	HLBEKCEM_01774	OLELBOHF_01854	FIEGNBAC_01289	OANKHMNP_02236	KPBLHKFI_02342	KDGAEOAM_02352
tamB	PG.fasta_00986	PC.fasta_01658	PV.fasta_03047	NOIMIMJO_02429	NKGBFEIF_04138	KDBLBEKM_03598	AEFKEECK_00540	HLBEKCEM_00544	OLELBOHF_00545	FIEGNBAC_02627	OANKHMNP_03317	KPBLHKFI_03462	KDGAEOAM_03476
argC	PG.fasta_04192	PC.fasta_04054	PV.fasta_03529	NOIMIMJO_02779	NKGBFEIF_03790	KDBLBEKM_03944	AEFKEECK_00191	HLBEKCEM_00195	OLELBOHF_00196	FIEGNBAC_00102	OANKHMNP_03663	KPBLHKFI_03809	KDGAEOAM_03823
maeA	PG.fasta_01696	PC.fasta_01509	PV.fasta_03176	NOIMIMJO_04252	NKGBFEIF_00857	KDBLBEKM_02605	AEFKEECK_01527	HLBEKCEM_01537	OLELBOHF_01619	FIEGNBAC_01513	OANKHMNP_02446	KPBLHKFI_02544	KDGAEOAM_02566
ubiJ_2	PG.fasta_03672	PC.fasta_03609	PV.fasta_01074	NOIMIMJO_03367	NKGBFEIF_03156	KDBLBEKM_00484	AEFKEECK_03730	HLBEKCEM_03861	OLELBOHF_03819	FIEGNBAC_02164	OANKHMNP_00478	KPBLHKFI_00478	KDGAEOAM_00486
group_5830	PG.fasta_03604	PC.fasta_03677	PV.fasta_01006	NOIMIMJO_03299	NKGBFEIF_03224	KDBLBEKM_00416	AEFKEECK_03798	HLBEKCEM_03929	OLELBOHF_03887	FIEGNBAC_02096	OANKHMNP_00410	KPBLHKFI_00410	KDGAEOAM_00418
olsG	PG.fasta_00519	PC.fasta_00460	PV.fasta_00015	NOIMIMJO_00964	NKGBFEIF_01970	KDBLBEKM_01609	AEFKEECK_02574	HLBEKCEM_02662	OLELBOHF_02651	FIEGNBAC_04549	OANKHMNP_01537	KPBLHKFI_01577	KDGAEOAM_01583
recX	PG.fasta_01473	PC.fasta_02141	PV.fasta_02093	NOIMIMJO_01901	NKGBFEIF_00352	KDBLBEKM_03119	AEFKEECK_00993	HLBEKCEM_01025	OLELBOHF_01058	FIEGNBAC_03191	OANKHMNP_02912	KPBLHKFI_03028	KDGAEOAM_03054
hisC	PG.fasta_01629	PC.fasta_01442	PV.fasta_03275	NOIMIMJO_04325	NKGBFEIF_00929	KDBLBEKM_02538	AEFKEECK_01593	HLBEKCEM_01606	OLELBOHF_01686	FIEGNBAC_01448	OANKHMNP_02392	KPBLHKFI_02487	KDGAEOAM_02510
tauB	PG.fasta_04428	PC.fasta_04462	PV.fasta_02346	NOIMIMJO_02574	NKGBFEIF_03994	KDBLBEKM_03740	AEFKEECK_00396	HLBEKCEM_00399	OLELBOHF_00401	FIEGNBAC_04356	OANKHMNP_03460	KPBLHKFI_03606	KDGAEOAM_03618
ygfA	PG.fasta_01356	PC.fasta_02024	PV.fasta_01975	NOIMIMJO_02018	NKGBFEIF_00236	KDBLBEKM_03281	AEFKEECK_00875	HLBEKCEM_00907	OLELBOHF_00912	FIEGNBAC_03074	OANKHMNP_03040	KPBLHKFI_03145	KDGAEOAM_03170
srpS	PG.fasta_02292	PC.fasta_02509	PV.fasta_02544	NOIMIMJO_04014	NKGBFEIF_00654	KDBLBEKM_02808	AEFKEECK_01321	HLBEKCEM_01331	OLELBOHF_01428	FIEGNBAC_01730	OANKHMNP_02644	KPBLHKFI_02732	KDGAEOAM_02768
flgI	PG.fasta_00430	PC.fasta_00371	PV.fasta_00104	NOIMIMJO_01054	NKGBFEIF_02059	KDBLBEKM_01519	AEFKEECK_02663	HLBEKCEM_02752	OLELBOHF_02742	FIEGNBAC_04640	OANKHMNP_01447	KPBLHKFI_01487	KDGAEOAM_01493
amsI	PG.fasta_01660	PC.fasta_01473	PV.fasta_03141	NOIMIMJO_04285	NKGBFEIF_00893	KDBLBEKM_02572	AEFKEECK_01562	HLBEKCEM_01570	OLELBOHF_01655	FIEGNBAC_01480	OANKHMNP_02413	KPBLHKFI_02511	KDGAEOAM_02533
group_5839	PG.fasta_03722	PC.fasta_03560	PV.fasta_01122	NOIMIMJO_03414	NKGBFEIF_03110	KDBLBEKM_00532	AEFKEECK_03682	HLBEKCEM_03813	OLELBOHF_03774	FIEGNBAC_02210	OANKHMNP_00521	KPBLHKFI_00527	KDGAEOAM_00535
group_584	PG.fasta_03674	PC.fasta_03607	PV.fasta_01076	NOIMIMJO_03369	NKGBFEIF_03154	KDBLBEKM_00486	AEFKEECK_03728	HLBEKCEM_03859	OLELBOHF_03817	FIEGNBAC_02166	OANKHMNP_00480	KPBLHKFI_00480	KDGAEOAM_00488
mdtC_2	PG.fasta_03686	PC.fasta_03595	PV.fasta_01089	NOIMIMJO_03381	NKGBFEIF_03142	KDBLBEKM_00498	AEFKEECK_03716	HLBEKCEM_03847	OLELBOHF_03805	FIEGNBAC_02178	OANKHMNP_00494	KPBLHKFI_00494	KDGAEOAM_00501
artI	PG.fasta_00279	PC.fasta_00220	PV.fasta_00261	NOIMIMJO_01216	NKGBFEIF_02268	KDBLBEKM_01365	AEFKEECK_02816	HLBEKCEM_02906	OLELBOHF_02893	FIEGNBAC_03328	OANKHMNP_01293	KPBLHKFI_01332	KDGAEOAM_01340
plsX	PG.fasta_00439	PC.fasta_00380	PV.fasta_00095	NOIMIMJO_01045	NKGBFEIF_02050	KDBLBEKM_01528	AEFKEECK_02654	HLBEKCEM_02743	OLELBOHF_02733	FIEGNBAC_04631	OANKHMNP_01456	KPBLHKFI_01496	KDGAEOAM_01502
hemL	PG.fasta_03785	PC.fasta_02431	PV.fasta_01176	NOIMIMJO_03700	NKGBFEIF_02842	KDBLBEKM_00803	AEFKEECK_03434	HLBEKCEM_03561	OLELBOHF_03497	FIEGNBAC_02503	OANKHMNP_00744	KPBLHKFI_00779	KDGAEOAM_00778
group_5844	PG.fasta_03019	PC.fasta_04244	PV.fasta_01676	NOIMIMJO_01807	NKGBFEIF_02732	KDBLBEKM_00912	AEFKEECK_03325	HLBEKCEM_03451	OLELBOHF_03388	FIEGNBAC_04068	OANKHMNP_00852	KPBLHKFI_00890	KDGAEOAM_00887
aaeA_1	PG.fasta_00719	PC.fasta_00660	PV.fasta_02781	NOIMIMJO_00766	NKGBFEIF_01743	KDBLBEKM_01796	AEFKEECK_02380	HLBEKCEM_02435	OLELBOHF_02458	FIEGNBAC_00625	OANKHMNP_01678	KPBLHKFI_01748	KDGAEOAM_01757
group_5846	PG.fasta_04231	PC.fasta_04015	PV.fasta_03568	NOIMIMJO_02818	NKGBFEIF_03751	KDBLBEKM_03983	AEFKEECK_00152	HLBEKCEM_00156	OLELBOHF_00157	FIEGNBAC_00063	OANKHMNP_03702	KPBLHKFI_03848	KDGAEOAM_03862
ppiD	PG.fasta_02904	PC.fasta_04141	PV.fasta_01797	NOIMIMJO_01595	NKGBFEIF_02609	KDBLBEKM_01031	AEFKEECK_03190	HLBEKCEM_03335	OLELBOHF_03269	FIEGNBAC_03949	OANKHMNP_00975	KPBLHKFI_01006	KDGAEOAM_01007
cstA	PG.fasta_02015	PC.fasta_00985	PV.fasta_00779	NOIMIMJO_00460	NKGBFEIF_01416	KDBLBEKM_02109	AEFKEECK_02056	HLBEKCEM_02113	OLELBOHF_02134	FIEGNBAC_00947	OANKHMNP_01969	KPBLHKFI_02063	KDGAEOAM_02073
djlA	PG.fasta_03878	PC.fasta_02338	PV.fasta_01268	NOIMIMJO_03608	NKGBFEIF_02935	KDBLBEKM_00711	AEFKEECK_03527	HLBEKCEM_03653	OLELBOHF_03590	FIEGNBAC_02411	OANKHMNP_00652	KPBLHKFI_00686	KDGAEOAM_00686
group_585	PG.fasta_03677	PC.fasta_03604	PV.fasta_01079	NOIMIMJO_03372	NKGBFEIF_03151	KDBLBEKM_00489	AEFKEECK_03725	HLBEKCEM_03856	OLELBOHF_03814	FIEGNBAC_02169	OANKHMNP_00483	KPBLHKFI_00483	KDGAEOAM_00491
talB	PG.fasta_03906	PC.fasta_02310	PV.fasta_01295	NOIMIMJO_03581	NKGBFEIF_02962	KDBLBEKM_00683	AEFKEECK_03554	HLBEKCEM_03680	OLELBOHF_03618	FIEGNBAC_02384	OANKHMNP_00625	KPBLHKFI_00659	KDGAEOAM_00658
lldR_3	PG.fasta_04003	PC.fasta_03793	PV.fasta_02444	NOIMIMJO_02672	NKGBFEIF_03896	KDBLBEKM_03838	AEFKEECK_00297	HLBEKCEM_00301	OLELBOHF_00303	FIEGNBAC_04454	OANKHMNP_03559	KPBLHKFI_03704	KDGAEOAM_03718
caf1A	PG.fasta_01213	PC.fasta_01881	PV.fasta_03461	NOIMIMJO_02251	NKGBFEIF_00107	KDBLBEKM_03422	AEFKEECK_00735	HLBEKCEM_00764	OLELBOHF_00770	FIEGNBAC_02816	OANKHMNP_03155	KPBLHKFI_03285	KDGAEOAM_03298
yrdA	PG.fasta_04575	PC.fasta_04630	PV.fasta_04197	NOIMIMJO_02512	NKGBFEIF_04056	KDBLBEKM_03678	AEFKEECK_00458	HLBEKCEM_00461	OLELBOHF_00463	FIEGNBAC_00382	OANKHMNP_03398	KPBLHKFI_03544	KDGAEOAM_03556
yohF	PG.fasta_00195	PC.fasta_00136	PV.fasta_00345	NOIMIMJO_01300	NKGBFEIF_02352	KDBLBEKM_01282	AEFKEECK_02900	HLBEKCEM_03007	OLELBOHF_02977	FIEGNBAC_03413	OANKHMNP_01211	KPBLHKFI_01251	KDGAEOAM_01257
galF	PG.fasta_01650	PC.fasta_01463	PV.fasta_03131	NOIMIMJO_04295	NKGBFEIF_00903	KDBLBEKM_02562	AEFKEECK_01572	HLBEKCEM_01580	OLELBOHF_01665	FIEGNBAC_01470	OANKHMNP_02403	KPBLHKFI_02501	KDGAEOAM_02523
group_5856	PG.fasta_03454	PC.fasta_03473	PV.fasta_02263	NOIMIMJO_02954	NKGBFEIF_03617	KDBLBEKM_00067	AEFKEECK_00021	HLBEKCEM_00021	OLELBOHF_00021	FIEGNBAC_04271	OANKHMNP_00068	KPBLHKFI_00069	KDGAEOAM_00068
fbaA_1	PG.fasta_00846	PC.fasta_00787	PV.fasta_00591	NOIMIMJO_00639	NKGBFEIF_01616	KDBLBEKM_01922	AEFKEECK_02255	HLBEKCEM_02310	OLELBOHF_02333	FIEGNBAC_00751	OANKHMNP_01792	KPBLHKFI_01873	KDGAEOAM_01882
ygiW_2	PG.fasta_02987	PC.fasta_04521	PV.fasta_01714	NOIMIMJO_01765	NKGBFEIF_02693	KDBLBEKM_00947	AEFKEECK_03274	HLBEKCEM_03418	OLELBOHF_03352	FIEGNBAC_04032	OANKHMNP_00891	KPBLHKFI_00922	KDGAEOAM_00923
mdoC	PG.fasta_00397	PC.fasta_00338	PV.fasta_00137	NOIMIMJO_01087	NKGBFEIF_02092	KDBLBEKM_01486	AEFKEECK_02696	HLBEKCEM_02785	OLELBOHF_02775	FIEGNBAC_04673	OANKHMNP_01414	KPBLHKFI_01453	KDGAEOAM_01460
yhhT	PG.fasta_04004	PC.fasta_03794	PV.fasta_02443	NOIMIMJO_02671	NKGBFEIF_03897	KDBLBEKM_03837	AEFKEECK_00298	HLBEKCEM_00302	OLELBOHF_00304	FIEGNBAC_04453	OANKHMNP_03558	KPBLHKFI_03703	KDGAEOAM_03717
bmr3	PG.fasta_01938	PC.fasta_00908	PV.fasta_00704	NOIMIMJO_00535	NKGBFEIF_01491	KDBLBEKM_02033	AEFKEECK_02132	HLBEKCEM_02199	OLELBOHF_02209	FIEGNBAC_00871	OANKHMNP_01892	KPBLHKFI_01987	KDGAEOAM_01996
nuoF	PG.fasta_01792	PC.fasta_03864	PV.fasta_03649	NOIMIMJO_04129	NKGBFEIF_00761	KDBLBEKM_02704	AEFKEECK_01432	HLBEKCEM_01440	OLELBOHF_01523	FIEGNBAC_01609	OANKHMNP_02540	KPBLHKFI_02638	KDGAEOAM_02662
guaD	PG.fasta_01933	PC.fasta_00903	PV.fasta_00699	NOIMIMJO_00540	NKGBFEIF_01496	KDBLBEKM_02028	AEFKEECK_02137	HLBEKCEM_02204	OLELBOHF_02214	FIEGNBAC_00866	OANKHMNP_01887	KPBLHKFI_01982	KDGAEOAM_01991
corA	PG.fasta_03349	PC.fasta_03368	PV.fasta_02161	NOIMIMJO_03056	NKGBFEIF_03513	KDBLBEKM_00173	AEFKEECK_04041	HLBEKCEM_04280	OLELBOHF_04220	FIEGNBAC_04165	OANKHMNP_00172	KPBLHKFI_00172	KDGAEOAM_00173
aroE_2	PG.fasta_04573	PC.fasta_04628	PV.fasta_04195	NOIMIMJO_02514	NKGBFEIF_04054	KDBLBEKM_03680	AEFKEECK_00456	HLBEKCEM_00459	OLELBOHF_00461	FIEGNBAC_00380	OANKHMNP_03400	KPBLHKFI_03546	KDGAEOAM_03558
ygbN	PG.fasta_01614	PC.fasta_01427	PV.fasta_03290	NOIMIMJO_04340	NKGBFEIF_00944	KDBLBEKM_02523	AEFKEECK_01608	HLBEKCEM_01621	OLELBOHF_01701	FIEGNBAC_01433	OANKHMNP_02377	KPBLHKFI_02472	KDGAEOAM_02494
uvsE	PG.fasta_00734	PC.fasta_00675	PV.fasta_02766	NOIMIMJO_00752	NKGBFEIF_01728	KDBLBEKM_01811	AEFKEECK_02365	HLBEKCEM_02421	OLELBOHF_02443	FIEGNBAC_00639	OANKHMNP_01692	KPBLHKFI_01763	KDGAEOAM_01772
amiA	PG.fasta_02338	PC.fasta_02555	PV.fasta_02590	NOIMIMJO_03963	NKGBFEIF_00609	KDBLBEKM_02853	AEFKEECK_01275	HLBEKCEM_01285	OLELBOHF_01382	FIEGNBAC_01776	OANKHMNP_02691	KPBLHKFI_02778	KDGAEOAM_02813
feoB	PG.fasta_03156	PC.fasta_03175	PV.fasta_00993	NOIMIMJO_03286	NKGBFEIF_03282	KDBLBEKM_00403	AEFKEECK_03815	HLBEKCEM_04053	OLELBOHF_03991	FIEGNBAC_02083	OANKHMNP_00400	KPBLHKFI_00397	KDGAEOAM_00405
pyrB	PG.fasta_03693	PC.fasta_03588	PV.fasta_01096	NOIMIMJO_03389	NKGBFEIF_03134	KDBLBEKM_00505	AEFKEECK_03709	HLBEKCEM_03839	OLELBOHF_03798	FIEGNBAC_02185	OANKHMNP_00499	KPBLHKFI_00501	KDGAEOAM_00508
sulA	PG.fasta_00349	PC.fasta_00290	PV.fasta_00190	NOIMIMJO_01145	NKGBFEIF_02197	KDBLBEKM_01434	AEFKEECK_02745	HLBEKCEM_02835	OLELBOHF_02823	FIEGNBAC_03258	OANKHMNP_01364	KPBLHKFI_01403	KDGAEOAM_01411
group_5872	PG.fasta_01984	PC.fasta_00954	PV.fasta_00749	NOIMIMJO_00490	NKGBFEIF_01446	KDBLBEKM_02079	AEFKEECK_02086	HLBEKCEM_02154	OLELBOHF_02164	FIEGNBAC_00916	OANKHMNP_01939	KPBLHKFI_02033	KDGAEOAM_02043
gudX	PG.fasta_01422	PC.fasta_02090	PV.fasta_02041	NOIMIMJO_01952	NKGBFEIF_00301	KDBLBEKM_03171	AEFKEECK_00941	HLBEKCEM_00973	OLELBOHF_00978	FIEGNBAC_03140	OANKHMNP_02965	KPBLHKFI_03080	KDGAEOAM_03105
group_5874	PG.fasta_02433	PC.fasta_02650	PV.fasta_02683	NOIMIMJO_03869	NKGBFEIF_00515	KDBLBEKM_02948	AEFKEECK_01171	HLBEKCEM_01191	OLELBOHF_01288	FIEGNBAC_01871	OANKHMNP_02785	KPBLHKFI_02874	KDGAEOAM_02907
group_5875	PG.fasta_00626	PC.fasta_00567	PV.fasta_02871	NOIMIMJO_00857	NKGBFEIF_01832	KDBLBEKM_01707	AEFKEECK_02470	HLBEKCEM_02525	OLELBOHF_02549	FIEGNBAC_00534	OANKHMNP_01587	KPBLHKFI_01658	KDGAEOAM_01668
group_5876	PG.fasta_04171	PC.fasta_02292	PV.fasta_01313	NOIMIMJO_03563	NKGBFEIF_02980	KDBLBEKM_00666	AEFKEECK_03572	HLBEKCEM_03698	OLELBOHF_03636	FIEGNBAC_02365	OANKHMNP_00607	KPBLHKFI_00640	KDGAEOAM_00640
occM	PG.fasta_00229	PC.fasta_00170	PV.fasta_00311	NOIMIMJO_01266	NKGBFEIF_02318	KDBLBEKM_01317	AEFKEECK_02866	HLBEKCEM_02973	OLELBOHF_02943	FIEGNBAC_03378	OANKHMNP_01245	KPBLHKFI_01284	KDGAEOAM_01292
group_5878	PG.fasta_03886	PC.fasta_02330	PV.fasta_01276	NOIMIMJO_03600	NKGBFEIF_02943	KDBLBEKM_00703	AEFKEECK_03535	HLBEKCEM_03661	OLELBOHF_03598	FIEGNBAC_02403	OANKHMNP_00644	KPBLHKFI_00678	KDGAEOAM_00678
prlC	PG.fasta_03979	PC.fasta_03769	PV.fasta_02468	NOIMIMJO_02697	NKGBFEIF_03872	KDBLBEKM_03862	AEFKEECK_00273	HLBEKCEM_00277	OLELBOHF_00279	FIEGNBAC_04478	OANKHMNP_03582	KPBLHKFI_03728	KDGAEOAM_03742
bepA	PG.fasta_02385	PC.fasta_02602	PV.fasta_02636	NOIMIMJO_03917	NKGBFEIF_00563	KDBLBEKM_02898	AEFKEECK_01229	HLBEKCEM_01239	OLELBOHF_01336	FIEGNBAC_01823	OANKHMNP_02737	KPBLHKFI_02826	KDGAEOAM_02859
sapF	PG.fasta_02007	PC.fasta_00977	PV.fasta_00771	NOIMIMJO_00468	NKGBFEIF_01424	KDBLBEKM_02101	AEFKEECK_02064	HLBEKCEM_02132	OLELBOHF_02142	FIEGNBAC_00939	OANKHMNP_01961	KPBLHKFI_02055	KDGAEOAM_02065
tauA	PG.fasta_04427	PC.fasta_04461	PV.fasta_02347	NOIMIMJO_02575	NKGBFEIF_03993	KDBLBEKM_03741	AEFKEECK_00395	HLBEKCEM_00398	OLELBOHF_00400	FIEGNBAC_04357	OANKHMNP_03461	KPBLHKFI_03607	KDGAEOAM_03619
group_5883	PG.fasta_01713	PC.fasta_01526	PV.fasta_03193	NOIMIMJO_04235	NKGBFEIF_00840	KDBLBEKM_02622	AEFKEECK_01510	HLBEKCEM_01520	OLELBOHF_01602	FIEGNBAC_01530	OANKHMNP_02463	KPBLHKFI_02561	KDGAEOAM_02583
treZ	PG.fasta_00731	PC.fasta_00672	PV.fasta_02769	NOIMIMJO_00755	NKGBFEIF_01731	KDBLBEKM_01808	AEFKEECK_02368	HLBEKCEM_02424	OLELBOHF_02446	FIEGNBAC_00636	OANKHMNP_01689	KPBLHKFI_01760	KDGAEOAM_01769
group_5885	PG.fasta_04128	PC.fasta_02249	PV.fasta_01356	NOIMIMJO_03523	NKGBFEIF_03023	KDBLBEKM_00624	AEFKEECK_03615	HLBEKCEM_03740	OLELBOHF_03679	FIEGNBAC_02321	OANKHMNP_00565	KPBLHKFI_00598	KDGAEOAM_00598
nemR	PG.fasta_00712	PC.fasta_00653	PV.fasta_02788	NOIMIMJO_00773	NKGBFEIF_01750	KDBLBEKM_01790	AEFKEECK_02387	HLBEKCEM_02442	OLELBOHF_02465	FIEGNBAC_00618	OANKHMNP_01671	KPBLHKFI_01741	KDGAEOAM_01750
rlhA	PG.fasta_01676	PC.fasta_01489	PV.fasta_03157	NOIMIMJO_04269	NKGBFEIF_00877	KDBLBEKM_02588	AEFKEECK_01546	HLBEKCEM_01554	OLELBOHF_01639	FIEGNBAC_01496	OANKHMNP_02429	KPBLHKFI_02527	KDGAEOAM_02549
mngR_1	PG.fasta_01327	PC.fasta_01995	PV.fasta_01946	NOIMIMJO_02047	NKGBFEIF_00206	KDBLBEKM_03310	AEFKEECK_00846	HLBEKCEM_00877	OLELBOHF_00883	FIEGNBAC_03045	OANKHMNP_03069	KPBLHKFI_03174	KDGAEOAM_03199
qseC_2	PG.fasta_01835	PC.fasta_03907	PV.fasta_03690	NOIMIMJO_04088	NKGBFEIF_00720	KDBLBEKM_02745	AEFKEECK_01387	HLBEKCEM_01397	OLELBOHF_01480	FIEGNBAC_01652	OANKHMNP_02581	KPBLHKFI_02680	KDGAEOAM_02704
dapA_2	PG.fasta_01720	PC.fasta_01533	PV.fasta_03200	NOIMIMJO_04228	NKGBFEIF_00833	KDBLBEKM_02629	AEFKEECK_01503	HLBEKCEM_01513	OLELBOHF_01595	FIEGNBAC_01537	OANKHMNP_02470	KPBLHKFI_02568	KDGAEOAM_02590
group_5891	PG.fasta_03428	PC.fasta_03447	PV.fasta_02237	NOIMIMJO_02980	NKGBFEIF_03591	KDBLBEKM_00093	AEFKEECK_04120	HLBEKCEM_04357	OLELBOHF_04300	FIEGNBAC_04245	OANKHMNP_00094	KPBLHKFI_00095	KDGAEOAM_00094
iutA	PG.fasta_03185	PC.fasta_03204	PV.fasta_00964	NOIMIMJO_03260	NKGBFEIF_03311	KDBLBEKM_00374	AEFKEECK_03840	HLBEKCEM_04078	OLELBOHF_04020	FIEGNBAC_02054	OANKHMNP_00371	KPBLHKFI_00372	KDGAEOAM_00376
glyQ	PG.fasta_03424	PC.fasta_03443	PV.fasta_02233	NOIMIMJO_02984	NKGBFEIF_03587	KDBLBEKM_00097	AEFKEECK_04116	HLBEKCEM_04353	OLELBOHF_04296	FIEGNBAC_04241	OANKHMNP_00098	KPBLHKFI_00099	KDGAEOAM_00098
emtA	PG.fasta_00504	PC.fasta_00445	PV.fasta_00030	NOIMIMJO_00979	NKGBFEIF_01985	KDBLBEKM_01594	AEFKEECK_02589	HLBEKCEM_02677	OLELBOHF_02666	FIEGNBAC_04564	OANKHMNP_01522	KPBLHKFI_01562	KDGAEOAM_01568
ruvC	PG.fasta_02176	PC.fasta_01147	PV.fasta_03768	NOIMIMJO_00283	NKGBFEIF_01256	KDBLBEKM_02268	AEFKEECK_01894	HLBEKCEM_01950	OLELBOHF_01972	FIEGNBAC_01107	OANKHMNP_02129	KPBLHKFI_02224	KDGAEOAM_02234
iolU	PG.fasta_01045	PC.fasta_01717	PV.fasta_02988	NOIMIMJO_02380	NKGBFEIF_04197	KDBLBEKM_03539	AEFKEECK_00600	HLBEKCEM_00603	OLELBOHF_00605	FIEGNBAC_02686	OANKHMNP_03263	KPBLHKFI_03403	KDGAEOAM_03416
clcD	PG.fasta_03331	PC.fasta_03350	PV.fasta_02143	NOIMIMJO_03074	NKGBFEIF_03495	KDBLBEKM_00191	AEFKEECK_04023	HLBEKCEM_04262	OLELBOHF_04202	FIEGNBAC_04147	OANKHMNP_00190	KPBLHKFI_00190	KDGAEOAM_00192
yhdE	PG.fasta_00929	PC.fasta_01601	PV.fasta_03105	NOIMIMJO_02487	NKGBFEIF_04081	KDBLBEKM_03653	AEFKEECK_00483	HLBEKCEM_00487	OLELBOHF_00488	FIEGNBAC_02570	OANKHMNP_03373	KPBLHKFI_03519	KDGAEOAM_03532
group_5899	PG.fasta_01544	PC.fasta_01357	PV.fasta_03359	NOIMIMJO_00010	NKGBFEIF_01067	KDBLBEKM_02456	AEFKEECK_01677	HLBEKCEM_01690	OLELBOHF_01771	FIEGNBAC_01362	OANKHMNP_02306	KPBLHKFI_02409	KDGAEOAM_02424
aroD	PG.fasta_03866	PC.fasta_02350	PV.fasta_01256	NOIMIMJO_03620	NKGBFEIF_02923	KDBLBEKM_00723	AEFKEECK_03515	HLBEKCEM_03641	OLELBOHF_03578	FIEGNBAC_02423	OANKHMNP_00664	KPBLHKFI_00698	KDGAEOAM_00698
dgcE	PG.fasta_01668	PC.fasta_01481	PV.fasta_03149	NOIMIMJO_04277	NKGBFEIF_00885	KDBLBEKM_02580	AEFKEECK_01554	HLBEKCEM_01562	OLELBOHF_01647	FIEGNBAC_01488	OANKHMNP_02421	KPBLHKFI_02519	KDGAEOAM_02541
trmB	PG.fasta_01321	PC.fasta_01989	PV.fasta_01940	NOIMIMJO_02053	NKGBFEIF_00200	KDBLBEKM_03316	AEFKEECK_00840	HLBEKCEM_00871	OLELBOHF_00877	FIEGNBAC_03039	OANKHMNP_03075	KPBLHKFI_03180	KDGAEOAM_03205
uppP	PG.fasta_01161	PC.fasta_01829	PV.fasta_03513	NOIMIMJO_02303	NKGBFEIF_00055	KDBLBEKM_03473	AEFKEECK_00683	HLBEKCEM_00712	OLELBOHF_00718	FIEGNBAC_02764	OANKHMNP_03207	KPBLHKFI_03337	KDGAEOAM_03350
licC	PG.fasta_02973	PC.fasta_04507	PV.fasta_01728	NOIMIMJO_01751	NKGBFEIF_02679	KDBLBEKM_00961	AEFKEECK_03260	HLBEKCEM_03404	OLELBOHF_03338	FIEGNBAC_04018	OANKHMNP_00905	KPBLHKFI_00936	KDGAEOAM_00937
cmpB	PG.fasta_00632	PC.fasta_00573	PV.fasta_02866	NOIMIMJO_00852	NKGBFEIF_01827	KDBLBEKM_01712	AEFKEECK_02465	HLBEKCEM_02520	OLELBOHF_02544	FIEGNBAC_00539	OANKHMNP_01592	KPBLHKFI_01663	KDGAEOAM_01673
kdpA	PG.fasta_03957	PC.fasta_03747	PV.fasta_02490	NOIMIMJO_02719	NKGBFEIF_03850	KDBLBEKM_03884	AEFKEECK_00251	HLBEKCEM_00255	OLELBOHF_00257	FIEGNBAC_04500	OANKHMNP_03605	KPBLHKFI_03750	KDGAEOAM_03764
uvrB	PG.fasta_00175	PC.fasta_00116	PV.fasta_00365	NOIMIMJO_01320	NKGBFEIF_02372	KDBLBEKM_01262	AEFKEECK_02920	HLBEKCEM_03030	OLELBOHF_02997	FIEGNBAC_03433	OANKHMNP_01191	KPBLHKFI_01231	KDGAEOAM_01237
flgA	PG.fasta_00422	PC.fasta_00363	PV.fasta_00112	NOIMIMJO_01062	NKGBFEIF_02067	KDBLBEKM_01511	AEFKEECK_02671	HLBEKCEM_02760	OLELBOHF_02750	FIEGNBAC_04648	OANKHMNP_01439	KPBLHKFI_01479	KDGAEOAM_01485
ydgI	PG.fasta_01969	PC.fasta_00939	PV.fasta_00734	NOIMIMJO_00504	NKGBFEIF_01460	KDBLBEKM_02064	AEFKEECK_02101	HLBEKCEM_02168	OLELBOHF_02178	FIEGNBAC_00901	OANKHMNP_01924	KPBLHKFI_02017	KDGAEOAM_02028
pdxB	PG.fasta_01833	PC.fasta_03905	PV.fasta_03688	NOIMIMJO_04090	NKGBFEIF_00722	KDBLBEKM_02743	AEFKEECK_01389	HLBEKCEM_01399	OLELBOHF_01482	FIEGNBAC_01650	OANKHMNP_02579	KPBLHKFI_02678	KDGAEOAM_02701
pckA	PG.fasta_04394	PC.fasta_04428	PV.fasta_02380	NOIMIMJO_02608	NKGBFEIF_03960	KDBLBEKM_03774	AEFKEECK_00361	HLBEKCEM_00365	OLELBOHF_00367	FIEGNBAC_04390	OANKHMNP_03494	KPBLHKFI_03640	KDGAEOAM_03653
rluC	PG.fasta_00435	PC.fasta_00376	PV.fasta_00099	NOIMIMJO_01049	NKGBFEIF_02054	KDBLBEKM_01524	AEFKEECK_02658	HLBEKCEM_02747	OLELBOHF_02737	FIEGNBAC_04635	OANKHMNP_01452	KPBLHKFI_01492	KDGAEOAM_01498
eptB	PG.fasta_03404	PC.fasta_03423	PV.fasta_02213	NOIMIMJO_03004	NKGBFEIF_03567	KDBLBEKM_00117	AEFKEECK_04096	HLBEKCEM_04333	OLELBOHF_04275	FIEGNBAC_04220	OANKHMNP_00118	KPBLHKFI_00120	KDGAEOAM_00118
group_5913	PG.fasta_01528	PC.fasta_01341	PV.fasta_03375	NOIMIMJO_00026	NKGBFEIF_01083	KDBLBEKM_02440	AEFKEECK_01693	HLBEKCEM_01706	OLELBOHF_01787	FIEGNBAC_01346	OANKHMNP_02290	KPBLHKFI_02392	KDGAEOAM_02408
artP	PG.fasta_00280	PC.fasta_00221	PV.fasta_00260	NOIMIMJO_01215	NKGBFEIF_02267	KDBLBEKM_01366	AEFKEECK_02815	HLBEKCEM_02905	OLELBOHF_02892	FIEGNBAC_03327	OANKHMNP_01294	KPBLHKFI_01333	KDGAEOAM_01341
group_5915	PG.fasta_00498	PC.fasta_00439	PV.fasta_00036	NOIMIMJO_00985	NKGBFEIF_01991	KDBLBEKM_01588	AEFKEECK_02595	HLBEKCEM_02683	OLELBOHF_02672	FIEGNBAC_04570	OANKHMNP_01516	KPBLHKFI_01556	KDGAEOAM_01562
hisQ	PG.fasta_01822	PC.fasta_03894	PV.fasta_03677	NOIMIMJO_04101	NKGBFEIF_00733	KDBLBEKM_02732	AEFKEECK_01400	HLBEKCEM_01410	OLELBOHF_01493	FIEGNBAC_01639	OANKHMNP_02568	KPBLHKFI_02667	KDGAEOAM_02690
tpx	PG.fasta_01992	PC.fasta_00962	PV.fasta_00757	NOIMIMJO_00482	NKGBFEIF_01438	KDBLBEKM_02087	AEFKEECK_02078	HLBEKCEM_02146	OLELBOHF_02156	FIEGNBAC_00924	OANKHMNP_01947	KPBLHKFI_02041	KDGAEOAM_02051
xylF	PG.fasta_03482	PC.fasta_03501	PV.fasta_02290	NOIMIMJO_02925	NKGBFEIF_03645	KDBLBEKM_00040	AEFKEECK_00049	HLBEKCEM_00048	OLELBOHF_00050	FIEGNBAC_04299	OANKHMNP_00040	KPBLHKFI_00041	KDGAEOAM_00040
group_5919	PG.fasta_02374	PC.fasta_02591	PV.fasta_02625	NOIMIMJO_03928	NKGBFEIF_00574	KDBLBEKM_02887	AEFKEECK_01240	HLBEKCEM_01250	OLELBOHF_01347	FIEGNBAC_01811	OANKHMNP_02726	KPBLHKFI_02815	KDGAEOAM_02848
group_592	PG.fasta_03888	PC.fasta_02328	PV.fasta_01278	NOIMIMJO_03598	NKGBFEIF_02945	KDBLBEKM_00701	AEFKEECK_03537	HLBEKCEM_03663	OLELBOHF_03600	FIEGNBAC_02401	OANKHMNP_00642	KPBLHKFI_00676	KDGAEOAM_00676
group_5920	PG.fasta_03872	PC.fasta_02344	PV.fasta_01262	NOIMIMJO_03614	NKGBFEIF_02929	KDBLBEKM_00717	AEFKEECK_03521	HLBEKCEM_03647	OLELBOHF_03584	FIEGNBAC_02417	OANKHMNP_00658	KPBLHKFI_00692	KDGAEOAM_00692
rbsK_3	PG.fasta_04160	PC.fasta_02281	PV.fasta_01324	NOIMIMJO_03555	NKGBFEIF_02991	KDBLBEKM_00656	AEFKEECK_03583	HLBEKCEM_03708	OLELBOHF_03646	FIEGNBAC_02354	OANKHMNP_00596	KPBLHKFI_00630	KDGAEOAM_00629
patB	PG.fasta_02189	PC.fasta_01160	PV.fasta_03780	NOIMIMJO_00270	NKGBFEIF_01243	KDBLBEKM_02280	AEFKEECK_01882	HLBEKCEM_01937	OLELBOHF_01959	FIEGNBAC_01120	OANKHMNP_02142	KPBLHKFI_02236	KDGAEOAM_02246
lpoA	PG.fasta_01022	PC.fasta_01694	PV.fasta_03011	NOIMIMJO_02402	NKGBFEIF_04174	KDBLBEKM_03562	AEFKEECK_00576	HLBEKCEM_00580	OLELBOHF_00581	FIEGNBAC_02663	OANKHMNP_03286	KPBLHKFI_03426	KDGAEOAM_03440
tsr_1	PG.fasta_03159	PC.fasta_03178	PV.fasta_00990	NOIMIMJO_03282	NKGBFEIF_03285	KDBLBEKM_00400	AEFKEECK_03818	HLBEKCEM_04056	OLELBOHF_03994	FIEGNBAC_02080	OANKHMNP_00397	KPBLHKFI_00394	KDGAEOAM_00402
dlgD	PG.fasta_03175	PC.fasta_03194	PV.fasta_00974	NOIMIMJO_03270	NKGBFEIF_03301	KDBLBEKM_00384	AEFKEECK_03830	HLBEKCEM_04068	OLELBOHF_04010	FIEGNBAC_02064	OANKHMNP_00381	KPBLHKFI_00382	KDGAEOAM_00386
cysJ_1	PG.fasta_01440	PC.fasta_02108	PV.fasta_02060	NOIMIMJO_01934	NKGBFEIF_00319	KDBLBEKM_03152	AEFKEECK_00960	HLBEKCEM_00992	OLELBOHF_00996	FIEGNBAC_03158	OANKHMNP_02945	KPBLHKFI_03061	KDGAEOAM_03087
prfA	PG.fasta_00613	PC.fasta_00554	PV.fasta_02884	NOIMIMJO_00870	NKGBFEIF_01845	KDBLBEKM_01694	AEFKEECK_02483	HLBEKCEM_02539	OLELBOHF_02562	FIEGNBAC_00521	OANKHMNP_01574	KPBLHKFI_01645	KDGAEOAM_01655
qorA	PG.fasta_03276	PC.fasta_03295	PV.fasta_00874	NOIMIMJO_03167	NKGBFEIF_03403	KDBLBEKM_00282	AEFKEECK_03931	HLBEKCEM_04170	OLELBOHF_04111	FIEGNBAC_01963	OANKHMNP_00279	KPBLHKFI_00279	KDGAEOAM_00283
nupC_2	PG.fasta_04258	PC.fasta_03988	PV.fasta_03596	NOIMIMJO_02845	NKGBFEIF_03724	KDBLBEKM_04010	AEFKEECK_00125	HLBEKCEM_00128	OLELBOHF_00130	FIEGNBAC_00036	OANKHMNP_03730	KPBLHKFI_03876	KDGAEOAM_03889
group_5930	PG.fasta_03173	PC.fasta_03192	PV.fasta_00976	NOIMIMJO_03272	NKGBFEIF_03299	KDBLBEKM_00386	AEFKEECK_03828	HLBEKCEM_04066	OLELBOHF_04008	FIEGNBAC_02066	OANKHMNP_00383	KPBLHKFI_00384	KDGAEOAM_00388
group_5931	PG.fasta_01204	PC.fasta_01872	PV.fasta_03470	NOIMIMJO_02260	NKGBFEIF_00098	KDBLBEKM_03431	AEFKEECK_00726	HLBEKCEM_00755	OLELBOHF_00761	FIEGNBAC_02807	OANKHMNP_03164	KPBLHKFI_03294	KDGAEOAM_03307
cobB	PG.fasta_00466	PC.fasta_00407	PV.fasta_00068	NOIMIMJO_01018	NKGBFEIF_02023	KDBLBEKM_01555	AEFKEECK_02627	HLBEKCEM_02716	OLELBOHF_02706	FIEGNBAC_04604	OANKHMNP_01483	KPBLHKFI_01523	KDGAEOAM_01529
ntrC	PG.fasta_04283	PC.fasta_03963	PV.fasta_03621	NOIMIMJO_02871	NKGBFEIF_03699	KDBLBEKM_04049	AEFKEECK_00102	HLBEKCEM_00103	OLELBOHF_00104	FIEGNBAC_00011	OANKHMNP_03755	KPBLHKFI_03900	KDGAEOAM_03913
manP_2	PG.fasta_01184	PC.fasta_01852	PV.fasta_03490	NOIMIMJO_02280	NKGBFEIF_00078	KDBLBEKM_03451	AEFKEECK_00706	HLBEKCEM_00735	OLELBOHF_00741	FIEGNBAC_02787	OANKHMNP_03184	KPBLHKFI_03314	KDGAEOAM_03327
ycaD_2	PG.fasta_02138	PC.fasta_01109	PV.fasta_03935	NOIMIMJO_00320	NKGBFEIF_01292	KDBLBEKM_02230	AEFKEECK_01932	HLBEKCEM_01988	OLELBOHF_02010	FIEGNBAC_01071	OANKHMNP_02092	KPBLHKFI_02187	KDGAEOAM_02196
mak	PG.fasta_02954	PC.fasta_04488	PV.fasta_01747	NOIMIMJO_01732	NKGBFEIF_02660	KDBLBEKM_00980	AEFKEECK_03241	HLBEKCEM_03385	OLELBOHF_03319	FIEGNBAC_03999	OANKHMNP_00924	KPBLHKFI_00955	KDGAEOAM_00956
uspE	PG.fasta_01965	PC.fasta_00935	PV.fasta_00730	NOIMIMJO_00508	NKGBFEIF_01464	KDBLBEKM_02060	AEFKEECK_02105	HLBEKCEM_02172	OLELBOHF_02182	FIEGNBAC_00897	OANKHMNP_01920	KPBLHKFI_02013	KDGAEOAM_02024
proS	PG.fasta_03748	PC.fasta_02468	PV.fasta_01139	NOIMIMJO_03738	NKGBFEIF_02805	KDBLBEKM_00840	AEFKEECK_03397	HLBEKCEM_03524	OLELBOHF_03460	FIEGNBAC_02540	OANKHMNP_00781	KPBLHKFI_00816	KDGAEOAM_00815
hpxW	PG.fasta_03043	PC.fasta_04220	PV.fasta_01652	NOIMIMJO_01830	NKGBFEIF_02756	KDBLBEKM_00888	AEFKEECK_03348	HLBEKCEM_03475	OLELBOHF_03412	FIEGNBAC_04091	OANKHMNP_00829	KPBLHKFI_00866	KDGAEOAM_00864
group_594	PG.fasta_03890	PC.fasta_02326	PV.fasta_01279	NOIMIMJO_03597	NKGBFEIF_02946	KDBLBEKM_00699	AEFKEECK_03538	HLBEKCEM_03664	OLELBOHF_03602	FIEGNBAC_02400	OANKHMNP_00641	KPBLHKFI_00675	KDGAEOAM_00675
pcp	PG.fasta_00120	PC.fasta_00061	PV.fasta_00420	NOIMIMJO_01375	NKGBFEIF_02427	KDBLBEKM_01207	AEFKEECK_02975	HLBEKCEM_03085	OLELBOHF_03052	FIEGNBAC_03488	OANKHMNP_01136	KPBLHKFI_01176	KDGAEOAM_01183
setA	PG.fasta_03869	PC.fasta_02347	PV.fasta_01259	NOIMIMJO_03617	NKGBFEIF_02926	KDBLBEKM_00720	AEFKEECK_03518	HLBEKCEM_03644	OLELBOHF_03581	FIEGNBAC_02420	OANKHMNP_00661	KPBLHKFI_00695	KDGAEOAM_00695
group_5942	PG.fasta_03075	PC.fasta_04188	PV.fasta_01621	NOIMIMJO_01860	NKGBFEIF_02787	KDBLBEKM_00857	AEFKEECK_03379	HLBEKCEM_03506	OLELBOHF_03443	FIEGNBAC_04122	OANKHMNP_00799	KPBLHKFI_00835	KDGAEOAM_00833
mepM	PG.fasta_02170	PC.fasta_01141	PV.fasta_03762	NOIMIMJO_00289	NKGBFEIF_01262	KDBLBEKM_02262	AEFKEECK_01900	HLBEKCEM_01956	OLELBOHF_01978	FIEGNBAC_01101	OANKHMNP_02123	KPBLHKFI_02218	KDGAEOAM_02228
lgoR	PG.fasta_03947	PC.fasta_03737	PV.fasta_02500	NOIMIMJO_02729	NKGBFEIF_03840	KDBLBEKM_03894	AEFKEECK_00241	HLBEKCEM_00245	OLELBOHF_00247	FIEGNBAC_04510	OANKHMNP_03615	KPBLHKFI_03760	KDGAEOAM_03774
allS	PG.fasta_00704	PC.fasta_00645	PV.fasta_02796	NOIMIMJO_00781	NKGBFEIF_01758	KDBLBEKM_01782	AEFKEECK_02395	HLBEKCEM_02450	OLELBOHF_02473	FIEGNBAC_00610	OANKHMNP_01663	KPBLHKFI_01733	KDGAEOAM_01742
hisS	PG.fasta_02417	PC.fasta_02634	PV.fasta_02667	NOIMIMJO_03885	NKGBFEIF_00531	KDBLBEKM_02932	AEFKEECK_01187	HLBEKCEM_01207	OLELBOHF_01304	FIEGNBAC_01855	OANKHMNP_02769	KPBLHKFI_02857	KDGAEOAM_02891
group_5947	PG.fasta_01658	PC.fasta_01471	PV.fasta_03139	NOIMIMJO_04287	NKGBFEIF_00895	KDBLBEKM_02570	AEFKEECK_01564	HLBEKCEM_01572	OLELBOHF_01657	FIEGNBAC_01478	OANKHMNP_02411	KPBLHKFI_02509	KDGAEOAM_02531
iolD	PG.fasta_04011	PC.fasta_03801	PV.fasta_02436	NOIMIMJO_02664	NKGBFEIF_03904	KDBLBEKM_03830	AEFKEECK_00305	HLBEKCEM_00309	OLELBOHF_00311	FIEGNBAC_04446	OANKHMNP_03551	KPBLHKFI_03696	KDGAEOAM_03710
phnO	PG.fasta_00062	PC.fasta_00003	PV.fasta_00478	NOIMIMJO_01435	NKGBFEIF_02485	KDBLBEKM_01149	AEFKEECK_03033	HLBEKCEM_03143	OLELBOHF_03110	FIEGNBAC_03546	OANKHMNP_01077	KPBLHKFI_01119	KDGAEOAM_01124
ptsG_1	PG.fasta_00450	PC.fasta_00391	PV.fasta_00084	NOIMIMJO_01034	NKGBFEIF_02039	KDBLBEKM_01539	AEFKEECK_02643	HLBEKCEM_02732	OLELBOHF_02722	FIEGNBAC_04620	OANKHMNP_01467	KPBLHKFI_01507	KDGAEOAM_01513
cra_2	PG.fasta_03856	PC.fasta_02360	PV.fasta_01246	NOIMIMJO_03630	NKGBFEIF_02912	KDBLBEKM_00733	AEFKEECK_03505	HLBEKCEM_03631	OLELBOHF_03568	FIEGNBAC_02433	OANKHMNP_00674	KPBLHKFI_00708	KDGAEOAM_00708
group_5952	PG.fasta_04354	PC.fasta_01293	PV.fasta_04000	NOIMIMJO_00079	NKGBFEIF_01111	KDBLBEKM_02409	AEFKEECK_01746	HLBEKCEM_01747	OLELBOHF_01827	FIEGNBAC_01315	OANKHMNP_02264	KPBLHKFI_02368	KDGAEOAM_02381
yhjX	PG.fasta_02287	PC.fasta_02504	PV.fasta_02539	NOIMIMJO_04019	NKGBFEIF_00659	KDBLBEKM_02804	AEFKEECK_01326	HLBEKCEM_01336	OLELBOHF_01433	FIEGNBAC_01724	OANKHMNP_02639	KPBLHKFI_02727	KDGAEOAM_02763
murR	PG.fasta_02447	PC.fasta_02664	PV.fasta_02697	NOIMIMJO_03855	NKGBFEIF_00500	KDBLBEKM_02962	AEFKEECK_01157	HLBEKCEM_01177	OLELBOHF_01274	FIEGNBAC_01885	OANKHMNP_02799	KPBLHKFI_02888	KDGAEOAM_02921
group_5955	PG.fasta_03440	PC.fasta_03459	PV.fasta_02249	NOIMIMJO_02968	NKGBFEIF_03603	KDBLBEKM_00081	AEFKEECK_00007	HLBEKCEM_00007	OLELBOHF_00007	FIEGNBAC_04257	OANKHMNP_00082	KPBLHKFI_00083	KDGAEOAM_00082
fruA_1	PG.fasta_01076	PC.fasta_01748	PV.fasta_02958	NOIMIMJO_02350	NKGBFEIF_00016	KDBLBEKM_03510	AEFKEECK_00630	HLBEKCEM_00633	OLELBOHF_00635	FIEGNBAC_02716	OANKHMNP_03232	KPBLHKFI_03373	KDGAEOAM_03387
group_5957	PG.fasta_02148	PC.fasta_01119	PV.fasta_03925	NOIMIMJO_00310	NKGBFEIF_01282	KDBLBEKM_02240	AEFKEECK_01922	HLBEKCEM_01978	OLELBOHF_02000	FIEGNBAC_01081	OANKHMNP_02102	KPBLHKFI_02196	KDGAEOAM_02206
fliY_3	PG.fasta_03057	PC.fasta_04206	PV.fasta_01639	NOIMIMJO_01843	NKGBFEIF_02769	KDBLBEKM_00875	AEFKEECK_03361	HLBEKCEM_03488	OLELBOHF_03425	FIEGNBAC_04104	OANKHMNP_00816	KPBLHKFI_00853	KDGAEOAM_00851
gyrA	PG.fasta_01774	PC.fasta_03846	PV.fasta_03253	NOIMIMJO_04147	NKGBFEIF_00779	KDBLBEKM_02683	AEFKEECK_01450	HLBEKCEM_01461	OLELBOHF_01541	FIEGNBAC_01590	OANKHMNP_02521	KPBLHKFI_02620	KDGAEOAM_02644
ileS	PG.fasta_03897	PC.fasta_02319	PV.fasta_01286	NOIMIMJO_03590	NKGBFEIF_02953	KDBLBEKM_00692	AEFKEECK_03545	HLBEKCEM_03671	OLELBOHF_03609	FIEGNBAC_02393	OANKHMNP_00634	KPBLHKFI_00668	KDGAEOAM_00668
dcuA_1	PG.fasta_01719	PC.fasta_01532	PV.fasta_03199	NOIMIMJO_04229	NKGBFEIF_00834	KDBLBEKM_02628	AEFKEECK_01504	HLBEKCEM_01514	OLELBOHF_01596	FIEGNBAC_01536	OANKHMNP_02469	KPBLHKFI_02567	KDGAEOAM_02589
btuR	PG.fasta_02033	PC.fasta_01003	PV.fasta_00797	NOIMIMJO_00442	NKGBFEIF_01398	KDBLBEKM_02127	AEFKEECK_02038	HLBEKCEM_02095	OLELBOHF_02116	FIEGNBAC_00965	OANKHMNP_01987	KPBLHKFI_02081	KDGAEOAM_02091
rsd	PG.fasta_04584	PC.fasta_04577	PV.fasta_04206	NOIMIMJO_03117	NKGBFEIF_03451	KDBLBEKM_00235	AEFKEECK_03980	HLBEKCEM_04218	OLELBOHF_04159	FIEGNBAC_00395	OANKHMNP_00233	KPBLHKFI_00233	KDGAEOAM_00236
acrE	PG.fasta_00821	PC.fasta_00762	PV.fasta_00566	NOIMIMJO_00665	NKGBFEIF_01641	KDBLBEKM_01896	AEFKEECK_02279	HLBEKCEM_02335	OLELBOHF_02357	FIEGNBAC_00726	OANKHMNP_01767	KPBLHKFI_01849	KDGAEOAM_01858
mnmA	PG.fasta_00473	PC.fasta_00414	PV.fasta_00061	NOIMIMJO_01011	NKGBFEIF_02016	KDBLBEKM_01562	AEFKEECK_02620	HLBEKCEM_02709	OLELBOHF_02699	FIEGNBAC_04597	OANKHMNP_01490	KPBLHKFI_01530	KDGAEOAM_01536
tdcB_1	PG.fasta_03016	PC.fasta_04247	PV.fasta_01679	NOIMIMJO_01804	NKGBFEIF_02729	KDBLBEKM_00915	AEFKEECK_03322	HLBEKCEM_03448	OLELBOHF_03385	FIEGNBAC_04065	OANKHMNP_00855	KPBLHKFI_00893	KDGAEOAM_00890
era	PG.fasta_02452	PC.fasta_02669	PV.fasta_02702	NOIMIMJO_03850	NKGBFEIF_00495	KDBLBEKM_02967	AEFKEECK_01152	HLBEKCEM_01171	OLELBOHF_01269	FIEGNBAC_01890	OANKHMNP_02804	KPBLHKFI_02893	KDGAEOAM_02926
dinB	PG.fasta_03021	PC.fasta_04242	PV.fasta_01674	NOIMIMJO_01808	NKGBFEIF_02734	KDBLBEKM_00910	AEFKEECK_03326	HLBEKCEM_03453	OLELBOHF_03390	FIEGNBAC_04069	OANKHMNP_00851	KPBLHKFI_00888	KDGAEOAM_00886
melR	PG.fasta_01320	PC.fasta_01988	PV.fasta_01939	NOIMIMJO_02054	NKGBFEIF_00199	KDBLBEKM_03317	AEFKEECK_00839	HLBEKCEM_00870	OLELBOHF_00876	FIEGNBAC_03038	OANKHMNP_03076	KPBLHKFI_03181	KDGAEOAM_03206
kup_2	PG.fasta_01914	PC.fasta_00884	PV.fasta_00679	NOIMIMJO_00560	NKGBFEIF_01516	KDBLBEKM_02010	AEFKEECK_02156	HLBEKCEM_02224	OLELBOHF_02233	FIEGNBAC_00848	OANKHMNP_01867	KPBLHKFI_01963	KDGAEOAM_01972
mscM	PG.fasta_00945	PC.fasta_01617	PV.fasta_03088	NOIMIMJO_02471	NKGBFEIF_04097	KDBLBEKM_03636	AEFKEECK_00499	HLBEKCEM_00503	OLELBOHF_00504	FIEGNBAC_02586	OANKHMNP_03357	KPBLHKFI_03503	KDGAEOAM_03516
nasA	PG.fasta_00635	PC.fasta_00576	PV.fasta_02863	NOIMIMJO_00849	NKGBFEIF_01824	KDBLBEKM_01715	AEFKEECK_02462	HLBEKCEM_02517	OLELBOHF_02541	FIEGNBAC_00542	OANKHMNP_01595	KPBLHKFI_01666	KDGAEOAM_01676
pheA	PG.fasta_01498	PC.fasta_02166	PV.fasta_02119	NOIMIMJO_01876	NKGBFEIF_00378	KDBLBEKM_03094	AEFKEECK_01018	HLBEKCEM_01049	OLELBOHF_01083	FIEGNBAC_03215	OANKHMNP_02891	KPBLHKFI_03005	KDGAEOAM_03032
yafJ	PG.fasta_03023	PC.fasta_04240	PV.fasta_01672	NOIMIMJO_01810	NKGBFEIF_02736	KDBLBEKM_00908	AEFKEECK_03328	HLBEKCEM_03455	OLELBOHF_03392	FIEGNBAC_04071	OANKHMNP_00849	KPBLHKFI_00886	KDGAEOAM_00884
kefC	PG.fasta_04433	PC.fasta_04467	PV.fasta_02341	NOIMIMJO_02569	NKGBFEIF_03999	KDBLBEKM_03735	AEFKEECK_00401	HLBEKCEM_00404	OLELBOHF_00406	FIEGNBAC_04351	OANKHMNP_03455	KPBLHKFI_03601	KDGAEOAM_03613
ddlB	PG.fasta_03844	PC.fasta_02372	PV.fasta_01234	NOIMIMJO_03642	NKGBFEIF_02900	KDBLBEKM_00745	AEFKEECK_03493	HLBEKCEM_03619	OLELBOHF_03556	FIEGNBAC_02445	OANKHMNP_00686	KPBLHKFI_00720	KDGAEOAM_00720
group_5976	PG.fasta_03042	PC.fasta_04221	PV.fasta_01653	NOIMIMJO_01829	NKGBFEIF_02755	KDBLBEKM_00889	AEFKEECK_03347	HLBEKCEM_03474	OLELBOHF_03411	FIEGNBAC_04090	OANKHMNP_00830	KPBLHKFI_00867	KDGAEOAM_00865
mnmE	PG.fasta_03430	PC.fasta_03449	PV.fasta_02239	NOIMIMJO_02978	NKGBFEIF_03593	KDBLBEKM_00091	AEFKEECK_04122	HLBEKCEM_04359	OLELBOHF_04302	FIEGNBAC_04247	OANKHMNP_00092	KPBLHKFI_00093	KDGAEOAM_00092
group_5978	PG.fasta_00665	PC.fasta_00606	PV.fasta_02835	NOIMIMJO_00820	NKGBFEIF_01796	KDBLBEKM_01743	AEFKEECK_02434	HLBEKCEM_02489	OLELBOHF_02512	FIEGNBAC_00571	OANKHMNP_01624	KPBLHKFI_01694	KDGAEOAM_01705
group_5979	PG.fasta_00194	PC.fasta_00135	PV.fasta_00346	NOIMIMJO_01301	NKGBFEIF_02353	KDBLBEKM_01281	AEFKEECK_02901	HLBEKCEM_03008	OLELBOHF_02978	FIEGNBAC_03414	OANKHMNP_01210	KPBLHKFI_01250	KDGAEOAM_01256
group_598	PG.fasta_03943	PC.fasta_03733	PV.fasta_02504	NOIMIMJO_02733	NKGBFEIF_03836	KDBLBEKM_03898	AEFKEECK_00237	HLBEKCEM_00241	OLELBOHF_00243	FIEGNBAC_04514	OANKHMNP_03619	KPBLHKFI_03764	KDGAEOAM_03778
puuB_2	PG.fasta_01625	PC.fasta_01438	PV.fasta_03279	NOIMIMJO_04329	NKGBFEIF_00933	KDBLBEKM_02534	AEFKEECK_01597	HLBEKCEM_01610	OLELBOHF_01690	FIEGNBAC_01444	OANKHMNP_02388	KPBLHKFI_02483	KDGAEOAM_02506
rluA_2	PG.fasta_03877	PC.fasta_02339	PV.fasta_01267	NOIMIMJO_03609	NKGBFEIF_02934	KDBLBEKM_00712	AEFKEECK_03526	HLBEKCEM_03652	OLELBOHF_03589	FIEGNBAC_02412	OANKHMNP_00653	KPBLHKFI_00687	KDGAEOAM_00687
cimH	PG.fasta_02343	PC.fasta_02560	PV.fasta_02595	NOIMIMJO_03958	NKGBFEIF_00604	KDBLBEKM_02858	AEFKEECK_01270	HLBEKCEM_01280	OLELBOHF_01377	FIEGNBAC_01781	OANKHMNP_02696	KPBLHKFI_02783	KDGAEOAM_02818
fadD	PG.fasta_02107	PC.fasta_01078	PV.fasta_03966	NOIMIMJO_00351	NKGBFEIF_01323	KDBLBEKM_02199	AEFKEECK_01963	HLBEKCEM_02019	OLELBOHF_02041	FIEGNBAC_01040	OANKHMNP_02060	KPBLHKFI_02156	KDGAEOAM_02165
kdgR_2	PG.fasta_02128	PC.fasta_01099	PV.fasta_03945	NOIMIMJO_00330	NKGBFEIF_01302	KDBLBEKM_02220	AEFKEECK_01942	HLBEKCEM_01998	OLELBOHF_02020	FIEGNBAC_01061	OANKHMNP_02082	KPBLHKFI_02177	KDGAEOAM_02186
yqjA	PG.fasta_01038	PC.fasta_01710	PV.fasta_02995	NOIMIMJO_02387	NKGBFEIF_04190	KDBLBEKM_03546	AEFKEECK_00593	HLBEKCEM_00596	OLELBOHF_00598	FIEGNBAC_02679	OANKHMNP_03270	KPBLHKFI_03410	KDGAEOAM_03423
ompA_2	PG.fasta_01527	PC.fasta_01340	PV.fasta_03376	NOIMIMJO_00027	NKGBFEIF_01084	KDBLBEKM_02439	AEFKEECK_01694	HLBEKCEM_01707	OLELBOHF_01788	FIEGNBAC_01345	OANKHMNP_02289	KPBLHKFI_02391	KDGAEOAM_02407
yieH	PG.fasta_03426	PC.fasta_03445	PV.fasta_02235	NOIMIMJO_02982	NKGBFEIF_03589	KDBLBEKM_00095	AEFKEECK_04118	HLBEKCEM_04355	OLELBOHF_04298	FIEGNBAC_04243	OANKHMNP_00096	KPBLHKFI_00097	KDGAEOAM_00096
pheS	PG.fasta_00673	PC.fasta_00614	PV.fasta_02827	NOIMIMJO_00812	NKGBFEIF_01789	KDBLBEKM_01751	AEFKEECK_02426	HLBEKCEM_02481	OLELBOHF_02504	FIEGNBAC_00579	OANKHMNP_01632	KPBLHKFI_01702	KDGAEOAM_01712
rsmB	PG.fasta_04566	PC.fasta_04621	PV.fasta_04188	NOIMIMJO_02521	NKGBFEIF_04047	KDBLBEKM_03687	AEFKEECK_00449	HLBEKCEM_00452	OLELBOHF_00454	FIEGNBAC_00373	OANKHMNP_03407	KPBLHKFI_03553	KDGAEOAM_03565
yghU	PG.fasta_03209	PC.fasta_03228	PV.fasta_00940	NOIMIMJO_03235	NKGBFEIF_03335	KDBLBEKM_00350	AEFKEECK_03864	HLBEKCEM_04102	OLELBOHF_04044	FIEGNBAC_02030	OANKHMNP_00347	KPBLHKFI_00347	KDGAEOAM_00351
glpK	PG.fasta_04209	PC.fasta_04037	PV.fasta_03546	NOIMIMJO_02796	NKGBFEIF_03773	KDBLBEKM_03961	AEFKEECK_00174	HLBEKCEM_00178	OLELBOHF_00179	FIEGNBAC_00085	OANKHMNP_03680	KPBLHKFI_03826	KDGAEOAM_03840
rpoE	PG.fasta_02459	PC.fasta_02676	PV.fasta_02709	NOIMIMJO_03843	NKGBFEIF_00488	KDBLBEKM_02974	AEFKEECK_01145	HLBEKCEM_01164	OLELBOHF_01262	FIEGNBAC_01897	OANKHMNP_02811	KPBLHKFI_02900	KDGAEOAM_02933
aspA	PG.fasta_03603	PC.fasta_03678	PV.fasta_01005	NOIMIMJO_03298	NKGBFEIF_03225	KDBLBEKM_00415	AEFKEECK_03799	HLBEKCEM_03930	OLELBOHF_03888	FIEGNBAC_02095	OANKHMNP_00409	KPBLHKFI_00409	KDGAEOAM_00417
mepS_1	PG.fasta_00679	PC.fasta_00620	PV.fasta_02821	NOIMIMJO_00806	NKGBFEIF_01783	KDBLBEKM_01757	AEFKEECK_02420	HLBEKCEM_02475	OLELBOHF_02498	FIEGNBAC_00585	OANKHMNP_01638	KPBLHKFI_01708	KDGAEOAM_01718
argH	PG.fasta_04189	PC.fasta_04057	PV.fasta_03526	NOIMIMJO_02776	NKGBFEIF_03793	KDBLBEKM_03941	AEFKEECK_00194	HLBEKCEM_00198	OLELBOHF_00199	FIEGNBAC_00105	OANKHMNP_03660	KPBLHKFI_03806	KDGAEOAM_03820
tnaB	PG.fasta_03409	PC.fasta_03428	PV.fasta_02218	NOIMIMJO_02999	NKGBFEIF_03572	KDBLBEKM_00112	AEFKEECK_04101	HLBEKCEM_04338	OLELBOHF_04281	FIEGNBAC_04225	OANKHMNP_00113	KPBLHKFI_00114	KDGAEOAM_00113
group_5997	PG.fasta_00370	PC.fasta_00311	PV.fasta_00169	NOIMIMJO_01123	NKGBFEIF_02176	KDBLBEKM_01456	AEFKEECK_02724	HLBEKCEM_02814	OLELBOHF_02802	FIEGNBAC_03236	OANKHMNP_01385	KPBLHKFI_01425	KDGAEOAM_01432
group_5998	PG.fasta_00146	PC.fasta_00087	PV.fasta_00394	NOIMIMJO_01349	NKGBFEIF_02401	KDBLBEKM_01233	AEFKEECK_02949	HLBEKCEM_03059	OLELBOHF_03026	FIEGNBAC_03462	OANKHMNP_01162	KPBLHKFI_01202	KDGAEOAM_01208
group_5999	PG.fasta_02100	PC.fasta_01071	PV.fasta_03973	NOIMIMJO_00358	NKGBFEIF_01330	KDBLBEKM_02192	AEFKEECK_01970	HLBEKCEM_02026	OLELBOHF_02048	FIEGNBAC_01033	OANKHMNP_02053	KPBLHKFI_02149	KDGAEOAM_02158
group_600	PG.fasta_03950	PC.fasta_03740	PV.fasta_02497	NOIMIMJO_02726	NKGBFEIF_03843	KDBLBEKM_03891	AEFKEECK_00244	HLBEKCEM_00248	OLELBOHF_00250	FIEGNBAC_04507	OANKHMNP_03612	KPBLHKFI_03757	KDGAEOAM_03771
betI_3	PG.fasta_02140	PC.fasta_01111	PV.fasta_03933	NOIMIMJO_00318	NKGBFEIF_01290	KDBLBEKM_02232	AEFKEECK_01930	HLBEKCEM_01986	OLELBOHF_02008	FIEGNBAC_01073	OANKHMNP_02094	KPBLHKFI_02189	KDGAEOAM_02198
yaaA	PG.fasta_03907	PC.fasta_02309	PV.fasta_01296	NOIMIMJO_03580	NKGBFEIF_02963	KDBLBEKM_00682	AEFKEECK_03555	HLBEKCEM_03681	OLELBOHF_03619	FIEGNBAC_02383	OANKHMNP_00624	KPBLHKFI_00658	KDGAEOAM_00657
recA	PG.fasta_01472	PC.fasta_02140	PV.fasta_02092	NOIMIMJO_01902	NKGBFEIF_00351	KDBLBEKM_03120	AEFKEECK_00992	HLBEKCEM_01024	OLELBOHF_01057	FIEGNBAC_03190	OANKHMNP_02913	KPBLHKFI_03029	KDGAEOAM_03055
dxr	PG.fasta_03768	PC.fasta_02448	PV.fasta_01159	NOIMIMJO_03717	NKGBFEIF_02825	KDBLBEKM_00820	AEFKEECK_03417	HLBEKCEM_03544	OLELBOHF_03480	FIEGNBAC_02520	OANKHMNP_00761	KPBLHKFI_00796	KDGAEOAM_00795
pflB	PG.fasta_00303	PC.fasta_00244	PV.fasta_00237	NOIMIMJO_01192	NKGBFEIF_02244	KDBLBEKM_01389	AEFKEECK_02792	HLBEKCEM_02882	OLELBOHF_02869	FIEGNBAC_03304	OANKHMNP_01317	KPBLHKFI_01356	KDGAEOAM_01365
xecA1	PG.fasta_00583	PC.fasta_00524	PV.fasta_02916	NOIMIMJO_00923	NKGBFEIF_01899	KDBLBEKM_01664	AEFKEECK_02515	HLBEKCEM_02592	OLELBOHF_02594	FIEGNBAC_00490	OANKHMNP_01552	KPBLHKFI_01618	KDGAEOAM_01624
rbsR_2	PG.fasta_01721	PC.fasta_01534	PV.fasta_03201	NOIMIMJO_04227	NKGBFEIF_00832	KDBLBEKM_02630	AEFKEECK_01502	HLBEKCEM_01512	OLELBOHF_01594	FIEGNBAC_01538	OANKHMNP_02471	KPBLHKFI_02569	KDGAEOAM_02591
group_6007	PG.fasta_00335	PC.fasta_00276	PV.fasta_00204	NOIMIMJO_01159	NKGBFEIF_02211	KDBLBEKM_01420	AEFKEECK_02759	HLBEKCEM_02849	OLELBOHF_02837	FIEGNBAC_03272	OANKHMNP_01350	KPBLHKFI_01389	KDGAEOAM_01397
panF	PG.fasta_00918	PC.fasta_01590	PV.fasta_03116	NOIMIMJO_02498	NKGBFEIF_04070	KDBLBEKM_03664	AEFKEECK_00472	HLBEKCEM_00476	OLELBOHF_00477	FIEGNBAC_02559	OANKHMNP_03384	KPBLHKFI_03530	KDGAEOAM_03543
yhjJ	PG.fasta_03388	PC.fasta_03407	PV.fasta_02197	NOIMIMJO_03020	NKGBFEIF_03551	KDBLBEKM_00133	AEFKEECK_04080	HLBEKCEM_04317	OLELBOHF_04259	FIEGNBAC_04203	OANKHMNP_00134	KPBLHKFI_00136	KDGAEOAM_00134
rbn	PG.fasta_03976	PC.fasta_03766	PV.fasta_02471	NOIMIMJO_02700	NKGBFEIF_03869	KDBLBEKM_03865	AEFKEECK_00270	HLBEKCEM_00274	OLELBOHF_00276	FIEGNBAC_04481	OANKHMNP_03586	KPBLHKFI_03731	KDGAEOAM_03745
group_6010	PG.fasta_00890	PC.fasta_00831	PV.fasta_00637	NOIMIMJO_00601	NKGBFEIF_01569	KDBLBEKM_01968	AEFKEECK_02209	HLBEKCEM_02265	OLELBOHF_02287	FIEGNBAC_00796	OANKHMNP_01832	KPBLHKFI_01919	KDGAEOAM_01928
hel	PG.fasta_01051	PC.fasta_01723	PV.fasta_02982	NOIMIMJO_02374	NKGBFEIF_04203	KDBLBEKM_03533	AEFKEECK_00606	HLBEKCEM_00609	OLELBOHF_00611	FIEGNBAC_02692	OANKHMNP_03257	KPBLHKFI_03397	KDGAEOAM_03410
clpP_2	PG.fasta_02908	PC.fasta_04145	PV.fasta_01793	NOIMIMJO_01599	NKGBFEIF_02613	KDBLBEKM_01027	AEFKEECK_03194	HLBEKCEM_03339	OLELBOHF_03273	FIEGNBAC_03953	OANKHMNP_00971	KPBLHKFI_01002	KDGAEOAM_01003
group_6013	PG.fasta_00023	PC.fasta_04375	PV.fasta_00519	NOIMIMJO_01476	NKGBFEIF_02524	KDBLBEKM_01109	AEFKEECK_03087	HLBEKCEM_03184	OLELBOHF_03149	FIEGNBAC_03586	OANKHMNP_01049	KPBLHKFI_01078	KDGAEOAM_01084
group_6014	PG.fasta_01580	PC.fasta_01393	PV.fasta_03323	NOIMIMJO_04422	NKGBFEIF_01025	KDBLBEKM_02492	AEFKEECK_01641	HLBEKCEM_01654	OLELBOHF_01735	FIEGNBAC_01398	OANKHMNP_02342	KPBLHKFI_02446	KDGAEOAM_02460
nudE	PG.fasta_04399	PC.fasta_04433	PV.fasta_02375	NOIMIMJO_02603	NKGBFEIF_03965	KDBLBEKM_03769	AEFKEECK_00366	HLBEKCEM_00370	OLELBOHF_00372	FIEGNBAC_04385	OANKHMNP_03489	KPBLHKFI_03635	KDGAEOAM_03647
celY	PG.fasta_03391	PC.fasta_03410	PV.fasta_02200	NOIMIMJO_03017	NKGBFEIF_03554	KDBLBEKM_00130	AEFKEECK_04083	HLBEKCEM_04320	OLELBOHF_04262	FIEGNBAC_04206	OANKHMNP_00131	KPBLHKFI_00133	KDGAEOAM_00131
yheI	PG.fasta_02898	PC.fasta_04135	PV.fasta_01803	NOIMIMJO_01589	NKGBFEIF_02603	KDBLBEKM_01037	AEFKEECK_03184	HLBEKCEM_03329	OLELBOHF_03263	FIEGNBAC_03943	OANKHMNP_00981	KPBLHKFI_01012	KDGAEOAM_01013
group_6018	PG.fasta_02381	PC.fasta_02598	PV.fasta_02632	NOIMIMJO_03921	NKGBFEIF_00567	KDBLBEKM_02894	AEFKEECK_01233	HLBEKCEM_01243	OLELBOHF_01340	FIEGNBAC_01818	OANKHMNP_02733	KPBLHKFI_02822	KDGAEOAM_02855
group_6019	PG.fasta_00459	PC.fasta_00400	PV.fasta_00075	NOIMIMJO_01025	NKGBFEIF_02030	KDBLBEKM_01548	AEFKEECK_02634	HLBEKCEM_02723	OLELBOHF_02713	FIEGNBAC_04611	OANKHMNP_01476	KPBLHKFI_01516	KDGAEOAM_01522
queA	PG.fasta_02941	PC.fasta_04178	PV.fasta_01760	NOIMIMJO_01718	NKGBFEIF_02646	KDBLBEKM_00994	AEFKEECK_03227	HLBEKCEM_03372	OLELBOHF_03306	FIEGNBAC_03986	OANKHMNP_00938	KPBLHKFI_00969	KDGAEOAM_00970
queE	PG.fasta_01436	PC.fasta_02104	PV.fasta_02056	NOIMIMJO_01938	NKGBFEIF_00315	KDBLBEKM_03156	AEFKEECK_00956	HLBEKCEM_00988	OLELBOHF_00992	FIEGNBAC_03154	OANKHMNP_02949	KPBLHKFI_03065	KDGAEOAM_03091
mdoH	PG.fasta_00399	PC.fasta_00340	PV.fasta_00135	NOIMIMJO_01085	NKGBFEIF_02090	KDBLBEKM_01488	AEFKEECK_02694	HLBEKCEM_02783	OLELBOHF_02773	FIEGNBAC_04671	OANKHMNP_01416	KPBLHKFI_01455	KDGAEOAM_01462
fabG_2	PG.fasta_00644	PC.fasta_00585	PV.fasta_02855	NOIMIMJO_00841	NKGBFEIF_01816	KDBLBEKM_01723	AEFKEECK_02454	HLBEKCEM_02509	OLELBOHF_02533	FIEGNBAC_00550	OANKHMNP_01603	KPBLHKFI_01674	KDGAEOAM_01685
kgtP_1	PG.fasta_03463	PC.fasta_03482	PV.fasta_02272	NOIMIMJO_02945	NKGBFEIF_03626	KDBLBEKM_00058	AEFKEECK_00030	HLBEKCEM_00030	OLELBOHF_00030	FIEGNBAC_04280	OANKHMNP_00059	KPBLHKFI_00060	KDGAEOAM_00059
bglC	PG.fasta_02971	PC.fasta_04505	PV.fasta_01730	NOIMIMJO_01749	NKGBFEIF_02677	KDBLBEKM_00963	AEFKEECK_03258	HLBEKCEM_03402	OLELBOHF_03336	FIEGNBAC_04016	OANKHMNP_00907	KPBLHKFI_00938	KDGAEOAM_00939
treA	PG.fasta_00512	PC.fasta_00453	PV.fasta_00022	NOIMIMJO_00971	NKGBFEIF_01977	KDBLBEKM_01602	AEFKEECK_02581	HLBEKCEM_02669	OLELBOHF_02658	FIEGNBAC_04556	OANKHMNP_01530	KPBLHKFI_01570	KDGAEOAM_01576
dsbE	PG.fasta_01861	PC.fasta_03933	PV.fasta_03716	NOIMIMJO_04062	NKGBFEIF_00694	KDBLBEKM_02770	AEFKEECK_01361	HLBEKCEM_01371	OLELBOHF_01454	FIEGNBAC_01678	OANKHMNP_02607	KPBLHKFI_02706	KDGAEOAM_02730
group_6028	PG.fasta_00119	PC.fasta_00060	PV.fasta_00421	NOIMIMJO_01376	NKGBFEIF_02428	KDBLBEKM_01206	AEFKEECK_02976	HLBEKCEM_03086	OLELBOHF_03053	FIEGNBAC_03489	OANKHMNP_01135	KPBLHKFI_01175	KDGAEOAM_01182
glgA	PG.fasta_04049	PC.fasta_03839	PV.fasta_02398	NOIMIMJO_02626	NKGBFEIF_03942	KDBLBEKM_03792	AEFKEECK_00342	HLBEKCEM_00347	OLELBOHF_00349	FIEGNBAC_04408	OANKHMNP_03512	KPBLHKFI_03658	KDGAEOAM_03671
fadJ	PG.fasta_01854	PC.fasta_03926	PV.fasta_03709	NOIMIMJO_04069	NKGBFEIF_00701	KDBLBEKM_02764	AEFKEECK_01368	HLBEKCEM_01378	OLELBOHF_01461	FIEGNBAC_01671	OANKHMNP_02600	KPBLHKFI_02699	KDGAEOAM_02723
wecC	PG.fasta_03373	PC.fasta_03392	PV.fasta_02183	NOIMIMJO_03034	NKGBFEIF_03537	KDBLBEKM_00148	AEFKEECK_04065	HLBEKCEM_04302	OLELBOHF_04244	FIEGNBAC_04189	OANKHMNP_00148	KPBLHKFI_00150	KDGAEOAM_00149
hyuA	PG.fasta_03060	PC.fasta_04203	PV.fasta_01636	NOIMIMJO_01846	NKGBFEIF_02772	KDBLBEKM_00872	AEFKEECK_03364	HLBEKCEM_03491	OLELBOHF_03428	FIEGNBAC_04107	OANKHMNP_00813	KPBLHKFI_00850	KDGAEOAM_00848
gppA	PG.fasta_03380	PC.fasta_03399	PV.fasta_02190	NOIMIMJO_03027	NKGBFEIF_03544	KDBLBEKM_00141	AEFKEECK_04072	HLBEKCEM_04309	OLELBOHF_04251	FIEGNBAC_04196	OANKHMNP_00141	KPBLHKFI_00143	KDGAEOAM_00142
fliJ	PG.fasta_04310	PC.fasta_01249	PV.fasta_04042	NOIMIMJO_00121	NKGBFEIF_01153	KDBLBEKM_02369	AEFKEECK_01789	HLBEKCEM_01789	OLELBOHF_01869	FIEGNBAC_01274	OANKHMNP_02221	KPBLHKFI_02327	KDGAEOAM_02337
gloA	PG.fasta_00710	PC.fasta_00651	PV.fasta_02790	NOIMIMJO_00775	NKGBFEIF_01752	KDBLBEKM_01788	AEFKEECK_02389	HLBEKCEM_02444	OLELBOHF_02467	FIEGNBAC_00616	OANKHMNP_01669	KPBLHKFI_01739	KDGAEOAM_01748
trmH	PG.fasta_04272	PC.fasta_03974	PV.fasta_03610	NOIMIMJO_02860	NKGBFEIF_03710	KDBLBEKM_04038	AEFKEECK_00113	HLBEKCEM_00114	OLELBOHF_00115	FIEGNBAC_00022	OANKHMNP_03744	KPBLHKFI_03889	KDGAEOAM_03902
mtnA	PG.fasta_03027	PC.fasta_04236	PV.fasta_01668	NOIMIMJO_01814	NKGBFEIF_02740	KDBLBEKM_00904	AEFKEECK_03332	HLBEKCEM_03459	OLELBOHF_03396	FIEGNBAC_04075	OANKHMNP_00845	KPBLHKFI_00882	KDGAEOAM_00880
ybdL	PG.fasta_03031	PC.fasta_04232	PV.fasta_01664	NOIMIMJO_01818	NKGBFEIF_02744	KDBLBEKM_00900	AEFKEECK_03336	HLBEKCEM_03463	OLELBOHF_03400	FIEGNBAC_04079	OANKHMNP_00841	KPBLHKFI_00878	KDGAEOAM_00876
lrp_4	PG.fasta_03274	PC.fasta_03293	PV.fasta_00876	NOIMIMJO_03169	NKGBFEIF_03401	KDBLBEKM_00284	AEFKEECK_03929	HLBEKCEM_04168	OLELBOHF_04109	FIEGNBAC_01965	OANKHMNP_00281	KPBLHKFI_00281	KDGAEOAM_00285
nanR	PG.fasta_04119	PC.fasta_02240	PV.fasta_01364	NOIMIMJO_03514	NKGBFEIF_03032	KDBLBEKM_00615	AEFKEECK_03623	HLBEKCEM_03748	OLELBOHF_03687	FIEGNBAC_02312	OANKHMNP_00556	KPBLHKFI_00590	KDGAEOAM_00589
amn	PG.fasta_01532	PC.fasta_01345	PV.fasta_03371	NOIMIMJO_00022	NKGBFEIF_01079	KDBLBEKM_02444	AEFKEECK_01689	HLBEKCEM_01702	OLELBOHF_01783	FIEGNBAC_01350	OANKHMNP_02294	KPBLHKFI_02396	KDGAEOAM_02412
malX	PG.fasta_02012	PC.fasta_00982	PV.fasta_00776	NOIMIMJO_00463	NKGBFEIF_01419	KDBLBEKM_02106	AEFKEECK_02059	HLBEKCEM_02116	OLELBOHF_02137	FIEGNBAC_00944	OANKHMNP_01966	KPBLHKFI_02060	KDGAEOAM_02070
yjjG	PG.fasta_04144	PC.fasta_02265	PV.fasta_01340	NOIMIMJO_03539	NKGBFEIF_03007	KDBLBEKM_00640	AEFKEECK_03599	HLBEKCEM_03724	OLELBOHF_03663	FIEGNBAC_02338	OANKHMNP_00581	KPBLHKFI_00614	KDGAEOAM_00613
rpoC	PG.fasta_04589	PC.fasta_04572	PV.fasta_04211	NOIMIMJO_03112	NKGBFEIF_03456	KDBLBEKM_00230	AEFKEECK_03985	HLBEKCEM_04223	OLELBOHF_04164	FIEGNBAC_00390	OANKHMNP_00228	KPBLHKFI_00228	KDGAEOAM_00231
ybfF	PG.fasta_00107	PC.fasta_00048	PV.fasta_00433	NOIMIMJO_01388	NKGBFEIF_02440	KDBLBEKM_01194	AEFKEECK_02988	HLBEKCEM_03098	OLELBOHF_03065	FIEGNBAC_03501	OANKHMNP_01123	KPBLHKFI_01163	KDGAEOAM_01170
group_6046	PG.fasta_01509	PC.fasta_01322	PV.fasta_03388	NOIMIMJO_00044	NKGBFEIF_01097	KDBLBEKM_02426	AEFKEECK_01711	HLBEKCEM_01719	OLELBOHF_01805	FIEGNBAC_01332	OANKHMNP_02278	KPBLHKFI_02382	KDGAEOAM_02395
group_6047	PG.fasta_03984	PC.fasta_03774	PV.fasta_02463	NOIMIMJO_02692	NKGBFEIF_03877	KDBLBEKM_03857	AEFKEECK_00278	HLBEKCEM_00282	OLELBOHF_00284	FIEGNBAC_04473	OANKHMNP_03577	KPBLHKFI_03723	KDGAEOAM_03737
glnE	PG.fasta_01165	PC.fasta_01833	PV.fasta_03509	NOIMIMJO_02299	NKGBFEIF_00059	KDBLBEKM_03469	AEFKEECK_00687	HLBEKCEM_00716	OLELBOHF_00722	FIEGNBAC_02768	OANKHMNP_03203	KPBLHKFI_03333	KDGAEOAM_03346
tgt	PG.fasta_02940	PC.fasta_04177	PV.fasta_01761	NOIMIMJO_01631	NKGBFEIF_02645	KDBLBEKM_00995	AEFKEECK_03226	HLBEKCEM_03371	OLELBOHF_03305	FIEGNBAC_03985	OANKHMNP_00939	KPBLHKFI_00970	KDGAEOAM_00971
rutD_2	PG.fasta_03944	PC.fasta_03734	PV.fasta_02503	NOIMIMJO_02732	NKGBFEIF_03837	KDBLBEKM_03897	AEFKEECK_00238	HLBEKCEM_00242	OLELBOHF_00244	FIEGNBAC_04513	OANKHMNP_03618	KPBLHKFI_03763	KDGAEOAM_03777
glmM	PG.fasta_03656	PC.fasta_03625	PV.fasta_01058	NOIMIMJO_03351	NKGBFEIF_03172	KDBLBEKM_00468	AEFKEECK_03746	HLBEKCEM_03877	OLELBOHF_03835	FIEGNBAC_02148	OANKHMNP_00462	KPBLHKFI_00462	KDGAEOAM_00470
fliE	PG.fasta_04305	PC.fasta_01244	PV.fasta_04047	NOIMIMJO_00126	NKGBFEIF_01158	KDBLBEKM_02364	AEFKEECK_01794	HLBEKCEM_01794	OLELBOHF_01874	FIEGNBAC_01269	OANKHMNP_02216	KPBLHKFI_02322	KDGAEOAM_02332
group_6053	PG.fasta_04157	PC.fasta_02278	PV.fasta_01327	NOIMIMJO_03552	NKGBFEIF_02994	KDBLBEKM_00653	AEFKEECK_03586	HLBEKCEM_03711	OLELBOHF_03649	FIEGNBAC_02351	OANKHMNP_00593	KPBLHKFI_00627	KDGAEOAM_00626
acuI	PG.fasta_01312	PC.fasta_01980	PV.fasta_01931	NOIMIMJO_02061	NKGBFEIF_00191	KDBLBEKM_03325	AEFKEECK_00832	HLBEKCEM_00862	OLELBOHF_00868	FIEGNBAC_03031	OANKHMNP_03083	KPBLHKFI_03188	KDGAEOAM_03214
glnH_1	PG.fasta_01447	PC.fasta_02115	PV.fasta_02067	NOIMIMJO_01927	NKGBFEIF_00326	KDBLBEKM_03145	AEFKEECK_00967	HLBEKCEM_00999	OLELBOHF_01003	FIEGNBAC_03165	OANKHMNP_02938	KPBLHKFI_03054	KDGAEOAM_03080
dnaQ	PG.fasta_03073	PC.fasta_04190	PV.fasta_01623	NOIMIMJO_01858	NKGBFEIF_02785	KDBLBEKM_00859	AEFKEECK_03377	HLBEKCEM_03504	OLELBOHF_03441	FIEGNBAC_04120	OANKHMNP_00801	KPBLHKFI_00837	KDGAEOAM_00835
exbD_2	PG.fasta_01210	PC.fasta_01878	PV.fasta_03464	NOIMIMJO_02254	NKGBFEIF_00104	KDBLBEKM_03425	AEFKEECK_00732	HLBEKCEM_00761	OLELBOHF_00767	FIEGNBAC_02813	OANKHMNP_03158	KPBLHKFI_03288	KDGAEOAM_03301
nth	PG.fasta_00760	PC.fasta_00701	PV.fasta_02740	NOIMIMJO_00727	NKGBFEIF_01701	KDBLBEKM_01837	AEFKEECK_02339	HLBEKCEM_02395	OLELBOHF_02417	FIEGNBAC_00666	OANKHMNP_01717	KPBLHKFI_01788	KDGAEOAM_01798
dusC	PG.fasta_00189	PC.fasta_00130	PV.fasta_00351	NOIMIMJO_01306	NKGBFEIF_02358	KDBLBEKM_01276	AEFKEECK_02906	HLBEKCEM_03013	OLELBOHF_02983	FIEGNBAC_03419	OANKHMNP_01205	KPBLHKFI_01245	KDGAEOAM_01251
dauA_2	PG.fasta_01053	PC.fasta_01725	PV.fasta_02980	NOIMIMJO_02372	NKGBFEIF_04205	KDBLBEKM_03531	AEFKEECK_00608	HLBEKCEM_00611	OLELBOHF_00613	FIEGNBAC_02694	OANKHMNP_03255	KPBLHKFI_03395	KDGAEOAM_03408
group_6061	PG.fasta_03939	PC.fasta_03729	PV.fasta_02508	NOIMIMJO_02737	NKGBFEIF_03832	KDBLBEKM_03902	AEFKEECK_00233	HLBEKCEM_00237	OLELBOHF_00239	FIEGNBAC_04518	OANKHMNP_03623	KPBLHKFI_03769	KDGAEOAM_03782
group_6062	PG.fasta_00256	PC.fasta_00197	PV.fasta_00284	NOIMIMJO_01239	NKGBFEIF_02291	KDBLBEKM_01342	AEFKEECK_02839	HLBEKCEM_02946	OLELBOHF_02916	FIEGNBAC_03351	OANKHMNP_01270	KPBLHKFI_01309	KDGAEOAM_01317
group_6063	PG.fasta_01087	PC.fasta_01759	PV.fasta_02947	NOIMIMJO_02339	NKGBFEIF_00027	KDBLBEKM_03499	AEFKEECK_00641	HLBEKCEM_00644	OLELBOHF_00646	FIEGNBAC_02727	OANKHMNP_03221	KPBLHKFI_03362	KDGAEOAM_03376
malT	PG.fasta_00902	PC.fasta_00843	PV.fasta_00649	NOIMIMJO_00589	NKGBFEIF_01549	KDBLBEKM_01980	AEFKEECK_02197	HLBEKCEM_02253	OLELBOHF_02275	FIEGNBAC_00808	OANKHMNP_01844	KPBLHKFI_01931	KDGAEOAM_01940
thiB	PG.fasta_03871	PC.fasta_02345	PV.fasta_01261	NOIMIMJO_03615	NKGBFEIF_02928	KDBLBEKM_00718	AEFKEECK_03520	HLBEKCEM_03646	OLELBOHF_03583	FIEGNBAC_02418	OANKHMNP_00659	KPBLHKFI_00693	KDGAEOAM_00693
mepH	PG.fasta_00707	PC.fasta_00648	PV.fasta_02793	NOIMIMJO_00778	NKGBFEIF_01755	KDBLBEKM_01785	AEFKEECK_02392	HLBEKCEM_02447	OLELBOHF_02470	FIEGNBAC_00613	OANKHMNP_01666	KPBLHKFI_01736	KDGAEOAM_01745
hisP	PG.fasta_01820	PC.fasta_03892	PV.fasta_03675	NOIMIMJO_04103	NKGBFEIF_00735	KDBLBEKM_02730	AEFKEECK_01402	HLBEKCEM_01412	OLELBOHF_01495	FIEGNBAC_01637	OANKHMNP_02566	KPBLHKFI_02665	KDGAEOAM_02688
rocC	PG.fasta_02550	PC.fasta_02767	PV.fasta_03892	NOIMIMJO_03774	NKGBFEIF_00413	KDBLBEKM_03061	AEFKEECK_01052	HLBEKCEM_01084	OLELBOHF_01119	FIEGNBAC_00241	OANKHMNP_02858	KPBLHKFI_02971	KDGAEOAM_02997
avtA	PG.fasta_03445	PC.fasta_03464	PV.fasta_02254	NOIMIMJO_02963	NKGBFEIF_03608	KDBLBEKM_00076	AEFKEECK_00012	HLBEKCEM_00012	OLELBOHF_00012	FIEGNBAC_04262	OANKHMNP_00077	KPBLHKFI_00078	KDGAEOAM_00077
group_607	PG.fasta_04096	PC.fasta_02217	PV.fasta_04091	NOIMIMJO_03482	NKGBFEIF_03057	KDBLBEKM_00585	AEFKEECK_03648	HLBEKCEM_03770	OLELBOHF_03715	FIEGNBAC_02282	OANKHMNP_00533	KPBLHKFI_00560	KDGAEOAM_00569
ribF	PG.fasta_03898	PC.fasta_02318	PV.fasta_01287	NOIMIMJO_03589	NKGBFEIF_02954	KDBLBEKM_00691	AEFKEECK_03546	HLBEKCEM_03672	OLELBOHF_03610	FIEGNBAC_02392	OANKHMNP_00633	KPBLHKFI_00667	KDGAEOAM_00666
soxC	PG.fasta_02224	PC.fasta_01195	PV.fasta_03815	NOIMIMJO_00168	NKGBFEIF_01207	KDBLBEKM_02315	AEFKEECK_01845	HLBEKCEM_01836	OLELBOHF_01923	FIEGNBAC_01220	OANKHMNP_02177	KPBLHKFI_02271	KDGAEOAM_02282
group_6072	PG.fasta_01339	PC.fasta_02007	PV.fasta_01958	NOIMIMJO_02035	NKGBFEIF_00218	KDBLBEKM_03298	AEFKEECK_00858	HLBEKCEM_00889	OLELBOHF_00895	FIEGNBAC_03057	OANKHMNP_03057	KPBLHKFI_03162	KDGAEOAM_03187
lipA	PG.fasta_00065	PC.fasta_00006	PV.fasta_00475	NOIMIMJO_01432	NKGBFEIF_02482	KDBLBEKM_01152	AEFKEECK_03030	HLBEKCEM_03140	OLELBOHF_03107	FIEGNBAC_03543	OANKHMNP_01080	KPBLHKFI_01122	KDGAEOAM_01127
group_6074	PG.fasta_01571	PC.fasta_01384	PV.fasta_03332	NOIMIMJO_04442	NKGBFEIF_01040	KDBLBEKM_02483	AEFKEECK_01650	HLBEKCEM_01663	OLELBOHF_01744	FIEGNBAC_01389	OANKHMNP_02333	KPBLHKFI_02437	KDGAEOAM_02451
emrA_4	PG.fasta_02562	PC.fasta_02779	PV.fasta_03904	NOIMIMJO_03762	NKGBFEIF_00401	KDBLBEKM_03073	AEFKEECK_01040	HLBEKCEM_01072	OLELBOHF_01107	FIEGNBAC_00253	OANKHMNP_02870	KPBLHKFI_02983	KDGAEOAM_03010
thiQ	PG.fasta_03873	PC.fasta_02343	PV.fasta_01263	NOIMIMJO_03613	NKGBFEIF_02930	KDBLBEKM_00716	AEFKEECK_03522	HLBEKCEM_03648	OLELBOHF_03585	FIEGNBAC_02416	OANKHMNP_00657	KPBLHKFI_00691	KDGAEOAM_00691
hemE	PG.fasta_04582	PC.fasta_04579	PV.fasta_04204	NOIMIMJO_03119	NKGBFEIF_03449	KDBLBEKM_00237	AEFKEECK_03978	HLBEKCEM_04216	OLELBOHF_04157	FIEGNBAC_00397	OANKHMNP_00235	KPBLHKFI_00235	KDGAEOAM_00238
pgm	PG.fasta_00109	PC.fasta_00050	PV.fasta_00431	NOIMIMJO_01386	NKGBFEIF_02438	KDBLBEKM_01196	AEFKEECK_02986	HLBEKCEM_03096	OLELBOHF_03063	FIEGNBAC_03499	OANKHMNP_01125	KPBLHKFI_01165	KDGAEOAM_01172
yqjE	PG.fasta_01034	PC.fasta_01706	PV.fasta_02999	NOIMIMJO_02391	NKGBFEIF_04186	KDBLBEKM_03550	AEFKEECK_00589	HLBEKCEM_00592	OLELBOHF_00594	FIEGNBAC_02675	OANKHMNP_03274	KPBLHKFI_03414	KDGAEOAM_03427
group_608	PG.fasta_04098	PC.fasta_02219	PV.fasta_04093	NOIMIMJO_03484	NKGBFEIF_03055	KDBLBEKM_00587	AEFKEECK_03646	HLBEKCEM_03768	OLELBOHF_03713	FIEGNBAC_02284	OANKHMNP_00535	KPBLHKFI_00562	KDGAEOAM_00571
pepT_2	PG.fasta_01956	PC.fasta_00926	PV.fasta_00721	NOIMIMJO_00517	NKGBFEIF_01473	KDBLBEKM_02051	AEFKEECK_02114	HLBEKCEM_02181	OLELBOHF_02191	FIEGNBAC_00888	OANKHMNP_01910	KPBLHKFI_02004	KDGAEOAM_02015
group_6081	PG.fasta_00624	PC.fasta_00565	PV.fasta_02873	NOIMIMJO_00859	NKGBFEIF_01834	KDBLBEKM_01705	AEFKEECK_02472	HLBEKCEM_02527	OLELBOHF_02551	FIEGNBAC_00532	OANKHMNP_01585	KPBLHKFI_01656	KDGAEOAM_01666
group_6082	PG.fasta_01560	PC.fasta_01373	PV.fasta_03343	NOIMIMJO_04453	NKGBFEIF_01051	KDBLBEKM_02472	AEFKEECK_01661	HLBEKCEM_01674	OLELBOHF_01755	FIEGNBAC_01378	OANKHMNP_02322	KPBLHKFI_02426	KDGAEOAM_02440
group_6083	PG.fasta_00582	PC.fasta_00523	PV.fasta_02917	NOIMIMJO_00924	NKGBFEIF_01900	KDBLBEKM_01663	AEFKEECK_02516	HLBEKCEM_02593	OLELBOHF_02595	FIEGNBAC_00489	OANKHMNP_01551	KPBLHKFI_01617	KDGAEOAM_01623
trxC	PG.fasta_02567	PC.fasta_02784	PV.fasta_03909	NOIMIMJO_03757	NKGBFEIF_00396	KDBLBEKM_03078	AEFKEECK_01035	HLBEKCEM_01067	OLELBOHF_01102	FIEGNBAC_00258	OANKHMNP_02875	KPBLHKFI_02988	KDGAEOAM_03015
alkA	PG.fasta_00147	PC.fasta_00088	PV.fasta_00393	NOIMIMJO_01348	NKGBFEIF_02400	KDBLBEKM_01234	AEFKEECK_02948	HLBEKCEM_03058	OLELBOHF_03025	FIEGNBAC_03461	OANKHMNP_01163	KPBLHKFI_01203	KDGAEOAM_01209
group_6086	PG.fasta_00050	PC.fasta_04402	PV.fasta_00490	NOIMIMJO_01447	NKGBFEIF_02497	KDBLBEKM_01137	AEFKEECK_03046	HLBEKCEM_03156	OLELBOHF_03122	FIEGNBAC_03558	OANKHMNP_01065	KPBLHKFI_01107	KDGAEOAM_01112
dapE_2	PG.fasta_02363	PC.fasta_02580	PV.fasta_02615	NOIMIMJO_03938	NKGBFEIF_00584	KDBLBEKM_02877	AEFKEECK_01250	HLBEKCEM_01260	OLELBOHF_01357	FIEGNBAC_01801	OANKHMNP_02716	KPBLHKFI_02805	KDGAEOAM_02838
fieF	PG.fasta_04219	PC.fasta_04027	PV.fasta_03556	NOIMIMJO_02806	NKGBFEIF_03763	KDBLBEKM_03971	AEFKEECK_00164	HLBEKCEM_00168	OLELBOHF_00169	FIEGNBAC_00075	OANKHMNP_03690	KPBLHKFI_03836	KDGAEOAM_03850
group_6089	PG.fasta_03969	PC.fasta_03759	PV.fasta_02478	NOIMIMJO_02707	NKGBFEIF_03862	KDBLBEKM_03872	AEFKEECK_00263	HLBEKCEM_00267	OLELBOHF_00269	FIEGNBAC_04488	OANKHMNP_03593	KPBLHKFI_03738	KDGAEOAM_03752
trmJ	PG.fasta_02430	PC.fasta_02647	PV.fasta_02680	NOIMIMJO_03872	NKGBFEIF_00518	KDBLBEKM_02945	AEFKEECK_01174	HLBEKCEM_01194	OLELBOHF_01291	FIEGNBAC_01868	OANKHMNP_02782	KPBLHKFI_02871	KDGAEOAM_02904
anoI	PG.fasta_00373	PC.fasta_00314	PV.fasta_00165	NOIMIMJO_01119	NKGBFEIF_02172	KDBLBEKM_01460	AEFKEECK_02720	HLBEKCEM_02810	OLELBOHF_02798	FIEGNBAC_03232	OANKHMNP_01389	KPBLHKFI_01429	KDGAEOAM_01436
hutI	PG.fasta_00225	PC.fasta_00166	PV.fasta_00315	NOIMIMJO_01270	NKGBFEIF_02322	KDBLBEKM_01312	AEFKEECK_02870	HLBEKCEM_02977	OLELBOHF_02947	FIEGNBAC_03382	OANKHMNP_01241	KPBLHKFI_01280	KDGAEOAM_01288
exuT_2	PG.fasta_01237	PC.fasta_01905	PV.fasta_03437	NOIMIMJO_02237	NKGBFEIF_00131	KDBLBEKM_03399	AEFKEECK_00758	HLBEKCEM_00788	OLELBOHF_00794	FIEGNBAC_02839	OANKHMNP_03129	KPBLHKFI_03262	KDGAEOAM_03274
purB	PG.fasta_00471	PC.fasta_00412	PV.fasta_00063	NOIMIMJO_01013	NKGBFEIF_02018	KDBLBEKM_01560	AEFKEECK_02622	HLBEKCEM_02711	OLELBOHF_02701	FIEGNBAC_04599	OANKHMNP_01488	KPBLHKFI_01528	KDGAEOAM_01534
tas	PG.fasta_01383	PC.fasta_02051	PV.fasta_02002	NOIMIMJO_01991	NKGBFEIF_00263	KDBLBEKM_03211	AEFKEECK_00902	HLBEKCEM_00934	OLELBOHF_00939	FIEGNBAC_03101	OANKHMNP_03003	KPBLHKFI_03118	KDGAEOAM_03143
nuoC	PG.fasta_01794	PC.fasta_03866	PV.fasta_03651	NOIMIMJO_04127	NKGBFEIF_00759	KDBLBEKM_02706	AEFKEECK_01430	HLBEKCEM_01438	OLELBOHF_01521	FIEGNBAC_01611	OANKHMNP_02542	KPBLHKFI_02640	KDGAEOAM_02664
phnL	PG.fasta_01550	PC.fasta_01363	PV.fasta_03353	NOIMIMJO_00004	NKGBFEIF_01061	KDBLBEKM_02462	AEFKEECK_01671	HLBEKCEM_01684	OLELBOHF_01765	FIEGNBAC_01368	OANKHMNP_02312	KPBLHKFI_02415	KDGAEOAM_02430
group_6098	PG.fasta_00686	PC.fasta_00627	PV.fasta_02814	NOIMIMJO_00799	NKGBFEIF_01776	KDBLBEKM_01764	AEFKEECK_02413	HLBEKCEM_02468	OLELBOHF_02491	FIEGNBAC_00592	OANKHMNP_01645	KPBLHKFI_01715	KDGAEOAM_01725
araD	PG.fasta_02019	PC.fasta_00989	PV.fasta_00783	NOIMIMJO_00456	NKGBFEIF_01412	KDBLBEKM_02113	AEFKEECK_02052	HLBEKCEM_02109	OLELBOHF_02130	FIEGNBAC_00951	OANKHMNP_01973	KPBLHKFI_02067	KDGAEOAM_02077
prtS	PG.fasta_02410	PC.fasta_02627	PV.fasta_02661	NOIMIMJO_03892	NKGBFEIF_00538	KDBLBEKM_02926	AEFKEECK_01194	HLBEKCEM_01214	OLELBOHF_01311	FIEGNBAC_01848	OANKHMNP_02762	KPBLHKFI_02850	KDGAEOAM_02884
yhdW_2	PG.fasta_03930	PC.fasta_03720	PV.fasta_02517	NOIMIMJO_02746	NKGBFEIF_03823	KDBLBEKM_03911	AEFKEECK_00224	HLBEKCEM_00228	OLELBOHF_00230	FIEGNBAC_04527	OANKHMNP_03632	KPBLHKFI_03778	KDGAEOAM_03791
nemA_2	PG.fasta_00711	PC.fasta_00652	PV.fasta_02789	NOIMIMJO_00774	NKGBFEIF_01751	KDBLBEKM_01789	AEFKEECK_02388	HLBEKCEM_02443	OLELBOHF_02466	FIEGNBAC_00617	OANKHMNP_01670	KPBLHKFI_01740	KDGAEOAM_01749
pspA	PG.fasta_01999	PC.fasta_00969	PV.fasta_00764	NOIMIMJO_00475	NKGBFEIF_01431	KDBLBEKM_02094	AEFKEECK_02071	HLBEKCEM_02139	OLELBOHF_02149	FIEGNBAC_00931	OANKHMNP_01954	KPBLHKFI_02048	KDGAEOAM_02058
thrA	PG.fasta_03910	PC.fasta_02306	PV.fasta_01299	NOIMIMJO_03577	NKGBFEIF_02966	KDBLBEKM_00679	AEFKEECK_03558	HLBEKCEM_03684	OLELBOHF_03622	FIEGNBAC_02380	OANKHMNP_00621	KPBLHKFI_00655	KDGAEOAM_00654
yejF_1	PG.fasta_01733	PC.fasta_01546	PV.fasta_03212	NOIMIMJO_04216	NKGBFEIF_00820	KDBLBEKM_02642	AEFKEECK_01491	HLBEKCEM_01501	OLELBOHF_01582	FIEGNBAC_01549	OANKHMNP_02482	KPBLHKFI_02580	KDGAEOAM_02602
manR_2	PG.fasta_01186	PC.fasta_01854	PV.fasta_03488	NOIMIMJO_02278	NKGBFEIF_00080	KDBLBEKM_03449	AEFKEECK_00708	HLBEKCEM_00737	OLELBOHF_00743	FIEGNBAC_02789	OANKHMNP_03182	KPBLHKFI_03312	KDGAEOAM_03325
cheR	PG.fasta_02200	PC.fasta_01171	PV.fasta_03791	NOIMIMJO_00258	NKGBFEIF_01232	KDBLBEKM_02291	AEFKEECK_01871	HLBEKCEM_01926	OLELBOHF_01948	FIEGNBAC_01131	OANKHMNP_02153	KPBLHKFI_02247	KDGAEOAM_02257
apsI	PG.fasta_00856	PC.fasta_00797	PV.fasta_00601	NOIMIMJO_00629	NKGBFEIF_01606	KDBLBEKM_01932	AEFKEECK_02245	HLBEKCEM_02300	OLELBOHF_02323	FIEGNBAC_00761	OANKHMNP_01802	KPBLHKFI_01883	KDGAEOAM_01892
ompC_1	PG.fasta_01764	PC.fasta_01577	PV.fasta_03243	NOIMIMJO_04156	NKGBFEIF_00789	KDBLBEKM_02673	AEFKEECK_01460	HLBEKCEM_01470	OLELBOHF_01551	FIEGNBAC_01580	OANKHMNP_02510	KPBLHKFI_02609	KDGAEOAM_02633
yjhB_2	PG.fasta_04134	PC.fasta_02255	PV.fasta_01350	NOIMIMJO_03529	NKGBFEIF_03017	KDBLBEKM_00630	AEFKEECK_03609	HLBEKCEM_03734	OLELBOHF_03673	FIEGNBAC_02327	OANKHMNP_00571	KPBLHKFI_00604	KDGAEOAM_00604
cheA	PG.fasta_02204	PC.fasta_01175	PV.fasta_03795	NOIMIMJO_00253	NKGBFEIF_01227	KDBLBEKM_02295	AEFKEECK_01866	HLBEKCEM_01921	OLELBOHF_01943	FIEGNBAC_01135	OANKHMNP_02157	KPBLHKFI_02251	KDGAEOAM_02262
ampG	PG.fasta_02912	PC.fasta_04149	PV.fasta_01789	NOIMIMJO_01603	NKGBFEIF_02617	KDBLBEKM_01023	AEFKEECK_03198	HLBEKCEM_03343	OLELBOHF_03277	FIEGNBAC_03957	OANKHMNP_00967	KPBLHKFI_00998	KDGAEOAM_00999
yihI	PG.fasta_04285	PC.fasta_03961	PV.fasta_03623	NOIMIMJO_02873	NKGBFEIF_03697	KDBLBEKM_04051	AEFKEECK_00100	HLBEKCEM_00101	OLELBOHF_00102	FIEGNBAC_00009	OANKHMNP_03757	KPBLHKFI_03902	KDGAEOAM_03915
trpB	PG.fasta_02043	PC.fasta_01013	PV.fasta_00807	NOIMIMJO_00415	NKGBFEIF_01387	KDBLBEKM_02136	AEFKEECK_02028	HLBEKCEM_02085	OLELBOHF_02106	FIEGNBAC_00975	OANKHMNP_01997	KPBLHKFI_02091	KDGAEOAM_02101
betA	PG.fasta_02142	PC.fasta_01113	PV.fasta_03931	NOIMIMJO_00316	NKGBFEIF_01288	KDBLBEKM_02234	AEFKEECK_01928	HLBEKCEM_01984	OLELBOHF_02006	FIEGNBAC_01075	OANKHMNP_02096	KPBLHKFI_02191	KDGAEOAM_02200
yfdC	PG.fasta_01868	PC.fasta_03940	PV.fasta_03723	NOIMIMJO_04055	NKGBFEIF_00687	KDBLBEKM_02777	AEFKEECK_01354	HLBEKCEM_01364	OLELBOHF_01447	FIEGNBAC_01685	OANKHMNP_02614	KPBLHKFI_02713	KDGAEOAM_02737
alkB	PG.fasta_01760	PC.fasta_01573	PV.fasta_03239	NOIMIMJO_04160	NKGBFEIF_00793	KDBLBEKM_02669	AEFKEECK_01464	HLBEKCEM_01474	OLELBOHF_01555	FIEGNBAC_01576	OANKHMNP_02506	KPBLHKFI_02605	KDGAEOAM_02629
sapD	PG.fasta_02006	PC.fasta_00976	PV.fasta_00770	NOIMIMJO_00469	NKGBFEIF_01425	KDBLBEKM_02100	AEFKEECK_02065	HLBEKCEM_02133	OLELBOHF_02143	FIEGNBAC_00938	OANKHMNP_01960	KPBLHKFI_02054	KDGAEOAM_02064
group_6118	PG.fasta_02093	PC.fasta_01064	PV.fasta_03980	NOIMIMJO_00365	NKGBFEIF_01337	KDBLBEKM_02185	AEFKEECK_01977	HLBEKCEM_02033	OLELBOHF_02055	FIEGNBAC_01026	OANKHMNP_02046	KPBLHKFI_02142	KDGAEOAM_02151
thrB_2	PG.fasta_03909	PC.fasta_02307	PV.fasta_01298	NOIMIMJO_03578	NKGBFEIF_02965	KDBLBEKM_00680	AEFKEECK_03557	HLBEKCEM_03683	OLELBOHF_03621	FIEGNBAC_02381	OANKHMNP_00622	KPBLHKFI_00656	KDGAEOAM_00655
cytR_1	PG.fasta_04202	PC.fasta_04044	PV.fasta_03539	NOIMIMJO_02789	NKGBFEIF_03780	KDBLBEKM_03954	AEFKEECK_00181	HLBEKCEM_00185	OLELBOHF_00186	FIEGNBAC_00092	OANKHMNP_03673	KPBLHKFI_03819	KDGAEOAM_03833
rsmG	PG.fasta_03503	PC.fasta_03522	PV.fasta_02311	NOIMIMJO_02904	NKGBFEIF_03666	KDBLBEKM_00019	AEFKEECK_00070	HLBEKCEM_00069	OLELBOHF_00071	FIEGNBAC_04320	OANKHMNP_00019	KPBLHKFI_00020	KDGAEOAM_00019
group_6122	PG.fasta_02572	PC.fasta_02789	PV.fasta_03914	NOIMIMJO_03752	NKGBFEIF_00391	KDBLBEKM_03083	AEFKEECK_01030	HLBEKCEM_01062	OLELBOHF_01097	FIEGNBAC_00263	OANKHMNP_02880	KPBLHKFI_02993	KDGAEOAM_03020
ssuA_1	PG.fasta_00333	PC.fasta_00274	PV.fasta_00207	NOIMIMJO_01162	NKGBFEIF_02214	KDBLBEKM_01418	AEFKEECK_02762	HLBEKCEM_02852	OLELBOHF_02839	FIEGNBAC_03274	OANKHMNP_01347	KPBLHKFI_01386	KDGAEOAM_01395
gldA	PG.fasta_02185	PC.fasta_01156	PV.fasta_03777	NOIMIMJO_00274	NKGBFEIF_01247	KDBLBEKM_02277	AEFKEECK_01885	HLBEKCEM_01941	OLELBOHF_01963	FIEGNBAC_01116	OANKHMNP_02138	KPBLHKFI_02233	KDGAEOAM_02243
wecG	PG.fasta_03365	PC.fasta_03384	PV.fasta_02177	NOIMIMJO_03040	NKGBFEIF_03529	KDBLBEKM_00157	AEFKEECK_04057	HLBEKCEM_04296	OLELBOHF_04236	FIEGNBAC_04181	OANKHMNP_00156	KPBLHKFI_00156	KDGAEOAM_00157
holA	PG.fasta_00075	PC.fasta_00016	PV.fasta_00465	NOIMIMJO_01422	NKGBFEIF_02472	KDBLBEKM_01162	AEFKEECK_03020	HLBEKCEM_03130	OLELBOHF_03097	FIEGNBAC_03533	OANKHMNP_01090	KPBLHKFI_01132	KDGAEOAM_01137
iolG_2	PG.fasta_04010	PC.fasta_03800	PV.fasta_02437	NOIMIMJO_02665	NKGBFEIF_03903	KDBLBEKM_03831	AEFKEECK_00304	HLBEKCEM_00308	OLELBOHF_00310	FIEGNBAC_04447	OANKHMNP_03552	KPBLHKFI_03697	KDGAEOAM_03711
mlaA	PG.fasta_01858	PC.fasta_03930	PV.fasta_03713	NOIMIMJO_04065	NKGBFEIF_00697	KDBLBEKM_02768	AEFKEECK_01364	HLBEKCEM_01374	OLELBOHF_01457	FIEGNBAC_01675	OANKHMNP_02604	KPBLHKFI_02703	KDGAEOAM_02727
rssB	PG.fasta_02070	PC.fasta_01040	PV.fasta_00834	NOIMIMJO_00388	NKGBFEIF_01360	KDBLBEKM_02162	AEFKEECK_02001	HLBEKCEM_02057	OLELBOHF_02078	FIEGNBAC_01002	OANKHMNP_02023	KPBLHKFI_02119	KDGAEOAM_02128
dacD	PG.fasta_01612	PC.fasta_01425	PV.fasta_03292	NOIMIMJO_04342	NKGBFEIF_00946	KDBLBEKM_02521	AEFKEECK_01610	HLBEKCEM_01623	OLELBOHF_01703	FIEGNBAC_01431	OANKHMNP_02375	KPBLHKFI_02470	KDGAEOAM_02492
iaaA	PG.fasta_00251	PC.fasta_00192	PV.fasta_00289	NOIMIMJO_01244	NKGBFEIF_02296	KDBLBEKM_01337	AEFKEECK_02844	HLBEKCEM_02951	OLELBOHF_02921	FIEGNBAC_03356	OANKHMNP_01265	KPBLHKFI_01304	KDGAEOAM_01312
mltF	PG.fasta_02444	PC.fasta_02661	PV.fasta_02694	NOIMIMJO_03858	NKGBFEIF_00503	KDBLBEKM_02959	AEFKEECK_01160	HLBEKCEM_01180	OLELBOHF_01277	FIEGNBAC_01882	OANKHMNP_02796	KPBLHKFI_02885	KDGAEOAM_02918
hipO_1	PG.fasta_00216	PC.fasta_00157	PV.fasta_00324	NOIMIMJO_01279	NKGBFEIF_02331	KDBLBEKM_01303	AEFKEECK_02879	HLBEKCEM_02986	OLELBOHF_02956	FIEGNBAC_03392	OANKHMNP_01232	KPBLHKFI_01271	KDGAEOAM_01279
acnA	PG.fasta_02027	PC.fasta_00997	PV.fasta_00791	NOIMIMJO_00448	NKGBFEIF_01404	KDBLBEKM_02121	AEFKEECK_02044	HLBEKCEM_02101	OLELBOHF_02122	FIEGNBAC_00959	OANKHMNP_01981	KPBLHKFI_02075	KDGAEOAM_02085
ccpA_1	PG.fasta_03458	PC.fasta_03477	PV.fasta_02267	NOIMIMJO_02950	NKGBFEIF_03621	KDBLBEKM_00063	AEFKEECK_00025	HLBEKCEM_00025	OLELBOHF_00025	FIEGNBAC_04275	OANKHMNP_00064	KPBLHKFI_00065	KDGAEOAM_00064
nrdD	PG.fasta_03679	PC.fasta_03602	PV.fasta_01081	NOIMIMJO_03374	NKGBFEIF_03149	KDBLBEKM_00491	AEFKEECK_03723	HLBEKCEM_03854	OLELBOHF_03812	FIEGNBAC_02171	OANKHMNP_00485	KPBLHKFI_00485	KDGAEOAM_00494
fliP	PG.fasta_04316	PC.fasta_01255	PV.fasta_04036	NOIMIMJO_00115	NKGBFEIF_01147	KDBLBEKM_02375	AEFKEECK_01783	HLBEKCEM_01783	OLELBOHF_01863	FIEGNBAC_01280	OANKHMNP_02227	KPBLHKFI_02333	KDGAEOAM_02343
purM	PG.fasta_02391	PC.fasta_02608	PV.fasta_02642	NOIMIMJO_03911	NKGBFEIF_00557	KDBLBEKM_02904	AEFKEECK_01223	HLBEKCEM_01233	OLELBOHF_01330	FIEGNBAC_01829	OANKHMNP_02743	KPBLHKFI_02833	KDGAEOAM_02865
mdtJ	PG.fasta_02143	PC.fasta_01114	PV.fasta_03930	NOIMIMJO_00315	NKGBFEIF_01287	KDBLBEKM_02235	AEFKEECK_01927	HLBEKCEM_01983	OLELBOHF_02005	FIEGNBAC_01076	OANKHMNP_02097	KPBLHKFI_02192	KDGAEOAM_02201
dacC	PG.fasta_00261	PC.fasta_00202	PV.fasta_00279	NOIMIMJO_01234	NKGBFEIF_02286	KDBLBEKM_01347	AEFKEECK_02834	HLBEKCEM_02924	OLELBOHF_02911	FIEGNBAC_03346	OANKHMNP_01275	KPBLHKFI_01314	KDGAEOAM_01322
murF	PG.fasta_03850	PC.fasta_02366	PV.fasta_01240	NOIMIMJO_03636	NKGBFEIF_02906	KDBLBEKM_00739	AEFKEECK_03499	HLBEKCEM_03625	OLELBOHF_03562	FIEGNBAC_02439	OANKHMNP_00680	KPBLHKFI_00714	KDGAEOAM_00714
glpG	PG.fasta_04380	PC.fasta_04414	PV.fasta_02394	NOIMIMJO_02622	NKGBFEIF_03946	KDBLBEKM_03788	AEFKEECK_00347	HLBEKCEM_00351	OLELBOHF_00353	FIEGNBAC_04404	OANKHMNP_03508	KPBLHKFI_03654	KDGAEOAM_03667
lptG	PG.fasta_03703	PC.fasta_03578	PV.fasta_01106	NOIMIMJO_03398	NKGBFEIF_03125	KDBLBEKM_00515	AEFKEECK_03699	HLBEKCEM_03829	OLELBOHF_03789	FIEGNBAC_02195	OANKHMNP_00508	KPBLHKFI_00511	KDGAEOAM_00518
ugpQ_2	PG.fasta_03968	PC.fasta_03758	PV.fasta_02479	NOIMIMJO_02708	NKGBFEIF_03861	KDBLBEKM_03873	AEFKEECK_00262	HLBEKCEM_00266	OLELBOHF_00268	FIEGNBAC_04489	OANKHMNP_03594	KPBLHKFI_03739	KDGAEOAM_03753
basR	PG.fasta_02211	PC.fasta_01182	PV.fasta_03802	NOIMIMJO_00246	NKGBFEIF_01220	KDBLBEKM_02302	AEFKEECK_01859	HLBEKCEM_01914	OLELBOHF_01936	FIEGNBAC_01142	OANKHMNP_02164	KPBLHKFI_02258	KDGAEOAM_02269
rfaQ_2	PG.fasta_04244	PC.fasta_04002	PV.fasta_03582	NOIMIMJO_02831	NKGBFEIF_03738	KDBLBEKM_03996	AEFKEECK_00139	HLBEKCEM_00142	OLELBOHF_00144	FIEGNBAC_00050	OANKHMNP_03716	KPBLHKFI_03862	KDGAEOAM_03875
arcB	PG.fasta_03624	PC.fasta_03657	PV.fasta_01026	NOIMIMJO_03319	NKGBFEIF_03204	KDBLBEKM_00436	AEFKEECK_03778	HLBEKCEM_03909	OLELBOHF_03867	FIEGNBAC_02116	OANKHMNP_00430	KPBLHKFI_00430	KDGAEOAM_00438
fruK	PG.fasta_00770	PC.fasta_00711	PV.fasta_02730	NOIMIMJO_00717	NKGBFEIF_01691	KDBLBEKM_01847	AEFKEECK_02329	HLBEKCEM_02385	OLELBOHF_02407	FIEGNBAC_00676	OANKHMNP_01728	KPBLHKFI_01799	KDGAEOAM_01809
folC	PG.fasta_01828	PC.fasta_03900	PV.fasta_03683	NOIMIMJO_04095	NKGBFEIF_00727	KDBLBEKM_02738	AEFKEECK_01394	HLBEKCEM_01404	OLELBOHF_01487	FIEGNBAC_01645	OANKHMNP_02574	KPBLHKFI_02673	KDGAEOAM_02696
carB_1	PG.fasta_04175	PC.fasta_02296	PV.fasta_01309	NOIMIMJO_03567	NKGBFEIF_02976	KDBLBEKM_00670	AEFKEECK_03568	HLBEKCEM_03694	OLELBOHF_03632	FIEGNBAC_02369	OANKHMNP_00611	KPBLHKFI_00644	KDGAEOAM_00644
matP	PG.fasta_00347	PC.fasta_00288	PV.fasta_00192	NOIMIMJO_01147	NKGBFEIF_02199	KDBLBEKM_01432	AEFKEECK_02747	HLBEKCEM_02837	OLELBOHF_02825	FIEGNBAC_03260	OANKHMNP_01362	KPBLHKFI_01401	KDGAEOAM_01409
mngA_2	PG.fasta_01075	PC.fasta_01747	PV.fasta_02959	NOIMIMJO_02351	NKGBFEIF_00015	KDBLBEKM_03511	AEFKEECK_00629	HLBEKCEM_00632	OLELBOHF_00634	FIEGNBAC_02715	OANKHMNP_03233	KPBLHKFI_03374	KDGAEOAM_03388
cbiO	PG.fasta_04170	PC.fasta_02291	PV.fasta_01314	NOIMIMJO_03562	NKGBFEIF_02981	KDBLBEKM_00665	AEFKEECK_03573	HLBEKCEM_03699	OLELBOHF_03637	FIEGNBAC_02364	OANKHMNP_00606	KPBLHKFI_00639	KDGAEOAM_00639
tusE	PG.fasta_00360	PC.fasta_00301	PV.fasta_00179	NOIMIMJO_01134	NKGBFEIF_02186	KDBLBEKM_01445	AEFKEECK_02734	HLBEKCEM_02824	OLELBOHF_02812	FIEGNBAC_03247	OANKHMNP_01375	KPBLHKFI_01414	KDGAEOAM_01422
carB_2	PG.fasta_03891	PC.fasta_02325	PV.fasta_01280	NOIMIMJO_03596	NKGBFEIF_02947	KDBLBEKM_00698	AEFKEECK_03539	HLBEKCEM_03665	OLELBOHF_03603	FIEGNBAC_02399	OANKHMNP_00640	KPBLHKFI_00674	KDGAEOAM_00674
group_6155	PG.fasta_04587	PC.fasta_04574	PV.fasta_04209	NOIMIMJO_03114	NKGBFEIF_03454	KDBLBEKM_00232	AEFKEECK_03983	HLBEKCEM_04221	OLELBOHF_04162	FIEGNBAC_00392	OANKHMNP_00230	KPBLHKFI_00230	KDGAEOAM_00233
plsB	PG.fasta_03286	PC.fasta_03305	PV.fasta_00865	NOIMIMJO_03158	NKGBFEIF_03412	KDBLBEKM_00273	AEFKEECK_03941	HLBEKCEM_04179	OLELBOHF_04120	FIEGNBAC_01954	OANKHMNP_00270	KPBLHKFI_00270	KDGAEOAM_00273
cyoA	PG.fasta_02913	PC.fasta_04150	PV.fasta_01788	NOIMIMJO_01604	NKGBFEIF_02618	KDBLBEKM_01022	AEFKEECK_03199	HLBEKCEM_03344	OLELBOHF_03278	FIEGNBAC_03958	OANKHMNP_00966	KPBLHKFI_00997	KDGAEOAM_00998
group_6158	PG.fasta_03992	PC.fasta_03782	PV.fasta_02455	NOIMIMJO_02684	NKGBFEIF_03885	KDBLBEKM_03849	AEFKEECK_00286	HLBEKCEM_00290	OLELBOHF_00292	FIEGNBAC_04465	OANKHMNP_03570	KPBLHKFI_03715	KDGAEOAM_03729
rseC	PG.fasta_02456	PC.fasta_02673	PV.fasta_02706	NOIMIMJO_03846	NKGBFEIF_00491	KDBLBEKM_02971	AEFKEECK_01148	HLBEKCEM_01167	OLELBOHF_01265	FIEGNBAC_01894	OANKHMNP_02808	KPBLHKFI_02897	KDGAEOAM_02930
group_6160	PG.fasta_00851	PC.fasta_00792	PV.fasta_00596	NOIMIMJO_00634	NKGBFEIF_01611	KDBLBEKM_01927	AEFKEECK_02250	HLBEKCEM_02305	OLELBOHF_02328	FIEGNBAC_00756	OANKHMNP_01797	KPBLHKFI_01878	KDGAEOAM_01887
guaC	PG.fasta_03833	PC.fasta_02383	PV.fasta_01223	NOIMIMJO_03653	NKGBFEIF_02889	KDBLBEKM_00756	AEFKEECK_03482	HLBEKCEM_03608	OLELBOHF_03545	FIEGNBAC_02456	OANKHMNP_00697	KPBLHKFI_00731	KDGAEOAM_00731
recR	PG.fasta_02874	PC.fasta_04111	PV.fasta_01827	NOIMIMJO_01565	NKGBFEIF_02579	KDBLBEKM_01061	AEFKEECK_03160	HLBEKCEM_03305	OLELBOHF_03239	FIEGNBAC_03919	OANKHMNP_01005	KPBLHKFI_01036	KDGAEOAM_01037
ushA	PG.fasta_02869	PC.fasta_04106	PV.fasta_01832	NOIMIMJO_01560	NKGBFEIF_02574	KDBLBEKM_01066	AEFKEECK_03155	HLBEKCEM_03300	OLELBOHF_03234	FIEGNBAC_03914	OANKHMNP_01010	KPBLHKFI_01041	KDGAEOAM_01042
chbA_1	PG.fasta_03461	PC.fasta_03480	PV.fasta_02270	NOIMIMJO_02947	NKGBFEIF_03624	KDBLBEKM_00060	AEFKEECK_00028	HLBEKCEM_00028	OLELBOHF_00028	FIEGNBAC_04278	OANKHMNP_00061	KPBLHKFI_00062	KDGAEOAM_00061
gsiB_2	PG.fasta_01569	PC.fasta_01382	PV.fasta_03334	NOIMIMJO_04444	NKGBFEIF_01042	KDBLBEKM_02481	AEFKEECK_01652	HLBEKCEM_01665	OLELBOHF_01746	FIEGNBAC_01387	OANKHMNP_02331	KPBLHKFI_02435	KDGAEOAM_02449
mfpA	PG.fasta_01240	PC.fasta_01908	PV.fasta_03434	NOIMIMJO_02234	NKGBFEIF_00134	KDBLBEKM_03396	AEFKEECK_00761	HLBEKCEM_00791	OLELBOHF_00797	FIEGNBAC_02842	OANKHMNP_03126	KPBLHKFI_03259	KDGAEOAM_03271
estB	PG.fasta_03301	PC.fasta_03320	PV.fasta_00850	NOIMIMJO_03142	NKGBFEIF_03427	KDBLBEKM_00258	AEFKEECK_03956	HLBEKCEM_04194	OLELBOHF_04135	FIEGNBAC_01939	OANKHMNP_00255	KPBLHKFI_00255	KDGAEOAM_00258
ompA_1	PG.fasta_00348	PC.fasta_00289	PV.fasta_00191	NOIMIMJO_01146	NKGBFEIF_02198	KDBLBEKM_01433	AEFKEECK_02746	HLBEKCEM_02836	OLELBOHF_02824	FIEGNBAC_03259	OANKHMNP_01363	KPBLHKFI_01402	KDGAEOAM_01410
yebT	PG.fasta_02135	PC.fasta_01106	PV.fasta_03938	NOIMIMJO_00323	NKGBFEIF_01295	KDBLBEKM_02227	AEFKEECK_01935	HLBEKCEM_01991	OLELBOHF_02013	FIEGNBAC_01068	OANKHMNP_02089	KPBLHKFI_02184	KDGAEOAM_02193
ftsN	PG.fasta_04203	PC.fasta_04043	PV.fasta_03540	NOIMIMJO_02790	NKGBFEIF_03779	KDBLBEKM_03955	AEFKEECK_00180	HLBEKCEM_00184	OLELBOHF_00185	FIEGNBAC_00091	OANKHMNP_03674	KPBLHKFI_03820	KDGAEOAM_03834
pbpG	PG.fasta_00198	PC.fasta_00139	PV.fasta_00342	NOIMIMJO_01297	NKGBFEIF_02349	KDBLBEKM_01285	AEFKEECK_02897	HLBEKCEM_03004	OLELBOHF_02974	FIEGNBAC_03410	OANKHMNP_01214	KPBLHKFI_01254	KDGAEOAM_01260
can_2	PG.fasta_01052	PC.fasta_01724	PV.fasta_02981	NOIMIMJO_02373	NKGBFEIF_04204	KDBLBEKM_03532	AEFKEECK_00607	HLBEKCEM_00610	OLELBOHF_00612	FIEGNBAC_02693	OANKHMNP_03256	KPBLHKFI_03396	KDGAEOAM_03409
ffh	PG.fasta_01489	PC.fasta_02157	PV.fasta_02109	NOIMIMJO_01886	NKGBFEIF_00369	KDBLBEKM_03104	AEFKEECK_01009	HLBEKCEM_01040	OLELBOHF_01074	FIEGNBAC_03206	OANKHMNP_02900	KPBLHKFI_03014	KDGAEOAM_03041
nagZ	PG.fasta_00456	PC.fasta_00397	PV.fasta_00078	NOIMIMJO_01028	NKGBFEIF_02033	KDBLBEKM_01545	AEFKEECK_02637	HLBEKCEM_02726	OLELBOHF_02716	FIEGNBAC_04614	OANKHMNP_01473	KPBLHKFI_01513	KDGAEOAM_01519
tsgA	PG.fasta_04413	PC.fasta_04447	PV.fasta_02361	NOIMIMJO_02589	NKGBFEIF_03979	KDBLBEKM_03755	AEFKEECK_00381	HLBEKCEM_00384	OLELBOHF_00386	FIEGNBAC_04371	OANKHMNP_03475	KPBLHKFI_03621	KDGAEOAM_03633
ytfP	PG.fasta_00987	PC.fasta_01659	PV.fasta_03046	NOIMIMJO_02428	NKGBFEIF_04139	KDBLBEKM_03597	AEFKEECK_00541	HLBEKCEM_00545	OLELBOHF_00546	FIEGNBAC_02628	OANKHMNP_03316	KPBLHKFI_03461	KDGAEOAM_03475
sucC	PG.fasta_00130	PC.fasta_00071	PV.fasta_00410	NOIMIMJO_01365	NKGBFEIF_02417	KDBLBEKM_01217	AEFKEECK_02965	HLBEKCEM_03075	OLELBOHF_03042	FIEGNBAC_03478	OANKHMNP_01146	KPBLHKFI_01186	KDGAEOAM_01193
group_6177	PG.fasta_02399	PC.fasta_02616	PV.fasta_02650	NOIMIMJO_03903	NKGBFEIF_00549	KDBLBEKM_02912	AEFKEECK_01215	HLBEKCEM_01225	OLELBOHF_01322	FIEGNBAC_01837	OANKHMNP_02753	KPBLHKFI_02841	KDGAEOAM_02873
rutC_1	PG.fasta_02112	PC.fasta_01083	PV.fasta_03961	NOIMIMJO_00346	NKGBFEIF_01318	KDBLBEKM_02204	AEFKEECK_01958	HLBEKCEM_02014	OLELBOHF_02036	FIEGNBAC_01045	OANKHMNP_02065	KPBLHKFI_02161	KDGAEOAM_02170
dcuA_2	PG.fasta_03602	PC.fasta_03679	PV.fasta_01004	NOIMIMJO_03297	NKGBFEIF_03226	KDBLBEKM_00414	AEFKEECK_03800	HLBEKCEM_03931	OLELBOHF_03889	FIEGNBAC_02094	OANKHMNP_00408	KPBLHKFI_00408	KDGAEOAM_00416
ddpX	PG.fasta_03991	PC.fasta_03781	PV.fasta_02456	NOIMIMJO_02685	NKGBFEIF_03884	KDBLBEKM_03850	AEFKEECK_00285	HLBEKCEM_00289	OLELBOHF_00291	FIEGNBAC_04466	OANKHMNP_03571	KPBLHKFI_03716	KDGAEOAM_03730
yajR	PG.fasta_02918	PC.fasta_04155	PV.fasta_01783	NOIMIMJO_01609	NKGBFEIF_02623	KDBLBEKM_01017	AEFKEECK_03204	HLBEKCEM_03349	OLELBOHF_03283	FIEGNBAC_03963	OANKHMNP_00961	KPBLHKFI_00992	KDGAEOAM_00993
yghA	PG.fasta_01924	PC.fasta_00894	PV.fasta_00690	NOIMIMJO_00549	NKGBFEIF_01505	KDBLBEKM_02020	AEFKEECK_02146	HLBEKCEM_02213	OLELBOHF_02223	FIEGNBAC_00857	OANKHMNP_01877	KPBLHKFI_01972	KDGAEOAM_01982
lldD	PG.fasta_02979	PC.fasta_04513	PV.fasta_01722	NOIMIMJO_01757	NKGBFEIF_02685	KDBLBEKM_00955	AEFKEECK_03266	HLBEKCEM_03410	OLELBOHF_03344	FIEGNBAC_04024	OANKHMNP_00899	KPBLHKFI_00930	KDGAEOAM_00931
group_6184	PG.fasta_00282	PC.fasta_00223	PV.fasta_00258	NOIMIMJO_01213	NKGBFEIF_02265	KDBLBEKM_01368	AEFKEECK_02813	HLBEKCEM_02903	OLELBOHF_02890	FIEGNBAC_03325	OANKHMNP_01296	KPBLHKFI_01335	KDGAEOAM_01343
acpS	PG.fasta_02449	PC.fasta_02666	PV.fasta_02699	NOIMIMJO_03853	NKGBFEIF_00498	KDBLBEKM_02964	AEFKEECK_01155	HLBEKCEM_01174	OLELBOHF_01272	FIEGNBAC_01887	OANKHMNP_02801	KPBLHKFI_02890	KDGAEOAM_02923
gcvP	PG.fasta_01364	PC.fasta_02032	PV.fasta_01983	NOIMIMJO_02010	NKGBFEIF_00244	KDBLBEKM_03273	AEFKEECK_00883	HLBEKCEM_00915	OLELBOHF_00920	FIEGNBAC_03082	OANKHMNP_03032	KPBLHKFI_03137	KDGAEOAM_03162
group_6187	PG.fasta_01230	PC.fasta_01898	PV.fasta_03444	NOIMIMJO_02244	NKGBFEIF_00124	KDBLBEKM_03406	AEFKEECK_00751	HLBEKCEM_00781	OLELBOHF_00787	FIEGNBAC_02832	OANKHMNP_03138	KPBLHKFI_03269	KDGAEOAM_03281
malG	PG.fasta_00892	PC.fasta_00833	PV.fasta_00639	NOIMIMJO_00599	NKGBFEIF_01567	KDBLBEKM_01970	AEFKEECK_02207	HLBEKCEM_02263	OLELBOHF_02285	FIEGNBAC_00798	OANKHMNP_01834	KPBLHKFI_01921	KDGAEOAM_01930
epsF	PG.fasta_03832	PC.fasta_02384	PV.fasta_01222	NOIMIMJO_03654	NKGBFEIF_02888	KDBLBEKM_00757	AEFKEECK_03481	HLBEKCEM_03607	OLELBOHF_03544	FIEGNBAC_02457	OANKHMNP_00698	KPBLHKFI_00732	KDGAEOAM_00732
group_6190	PG.fasta_02296	PC.fasta_02513	PV.fasta_02548	NOIMIMJO_04010	NKGBFEIF_00650	KDBLBEKM_02812	AEFKEECK_01317	HLBEKCEM_01327	OLELBOHF_01424	FIEGNBAC_01734	OANKHMNP_02648	KPBLHKFI_02736	KDGAEOAM_02772
tdcC	PG.fasta_01026	PC.fasta_01698	PV.fasta_03007	NOIMIMJO_02398	NKGBFEIF_04178	KDBLBEKM_03558	AEFKEECK_00581	HLBEKCEM_00584	OLELBOHF_00586	FIEGNBAC_02667	OANKHMNP_03282	KPBLHKFI_03422	KDGAEOAM_03435
phzF	PG.fasta_03936	PC.fasta_03726	PV.fasta_02511	NOIMIMJO_02740	NKGBFEIF_03829	KDBLBEKM_03905	AEFKEECK_00230	HLBEKCEM_00234	OLELBOHF_00236	FIEGNBAC_04521	OANKHMNP_03626	KPBLHKFI_03772	KDGAEOAM_03785
thyA	PG.fasta_01390	PC.fasta_02058	PV.fasta_02009	NOIMIMJO_01984	NKGBFEIF_00270	KDBLBEKM_03203	AEFKEECK_00909	HLBEKCEM_00941	OLELBOHF_00946	FIEGNBAC_03108	OANKHMNP_02996	KPBLHKFI_03111	KDGAEOAM_03136
xerD_1	PG.fasta_01373	PC.fasta_02041	PV.fasta_01992	NOIMIMJO_02001	NKGBFEIF_00253	KDBLBEKM_03221	AEFKEECK_00892	HLBEKCEM_00924	OLELBOHF_00929	FIEGNBAC_03091	OANKHMNP_03013	KPBLHKFI_03128	KDGAEOAM_03153
slt	PG.fasta_04177	PC.fasta_02298	PV.fasta_01307	NOIMIMJO_03569	NKGBFEIF_02974	KDBLBEKM_00671	AEFKEECK_03566	HLBEKCEM_03692	OLELBOHF_03630	FIEGNBAC_02371	OANKHMNP_00613	KPBLHKFI_00646	KDGAEOAM_00646
tsaB	PG.fasta_02109	PC.fasta_01080	PV.fasta_03964	NOIMIMJO_00349	NKGBFEIF_01321	KDBLBEKM_02201	AEFKEECK_01961	HLBEKCEM_02017	OLELBOHF_02039	FIEGNBAC_01042	OANKHMNP_02062	KPBLHKFI_02158	KDGAEOAM_02167
pdhR	PG.fasta_03823	PC.fasta_02393	PV.fasta_01213	NOIMIMJO_03663	NKGBFEIF_02879	KDBLBEKM_00766	AEFKEECK_03472	HLBEKCEM_03598	OLELBOHF_03535	FIEGNBAC_02466	OANKHMNP_00707	KPBLHKFI_00741	KDGAEOAM_00741
yheS	PG.fasta_04431	PC.fasta_04465	PV.fasta_02343	NOIMIMJO_02571	NKGBFEIF_03997	KDBLBEKM_03737	AEFKEECK_00399	HLBEKCEM_00402	OLELBOHF_00404	FIEGNBAC_04353	OANKHMNP_03457	KPBLHKFI_03603	KDGAEOAM_03615
group_6199	PG.fasta_02319	PC.fasta_02536	PV.fasta_02571	NOIMIMJO_03982	NKGBFEIF_00628	KDBLBEKM_02834	AEFKEECK_01294	HLBEKCEM_01304	OLELBOHF_01401	FIEGNBAC_01757	OANKHMNP_02672	KPBLHKFI_02758	KDGAEOAM_02794
slyA_1	PG.fasta_00389	PC.fasta_00330	PV.fasta_00145	NOIMIMJO_01095	NKGBFEIF_02100	KDBLBEKM_01478	AEFKEECK_02704	HLBEKCEM_02793	OLELBOHF_02783	FIEGNBAC_04681	OANKHMNP_01406	KPBLHKFI_01445	KDGAEOAM_01452
potA_1	PG.fasta_00271	PC.fasta_00212	PV.fasta_00269	NOIMIMJO_01224	NKGBFEIF_02276	KDBLBEKM_01357	AEFKEECK_02824	HLBEKCEM_02914	OLELBOHF_02901	FIEGNBAC_03336	OANKHMNP_01285	KPBLHKFI_01324	KDGAEOAM_01332
sixA	PG.fasta_01853	PC.fasta_03925	PV.fasta_03708	NOIMIMJO_04070	NKGBFEIF_00702	KDBLBEKM_02763	AEFKEECK_01369	HLBEKCEM_01379	OLELBOHF_01462	FIEGNBAC_01670	OANKHMNP_02599	KPBLHKFI_02698	KDGAEOAM_02722
alx	PG.fasta_01044	PC.fasta_01716	PV.fasta_02989	NOIMIMJO_02381	NKGBFEIF_04196	KDBLBEKM_03540	AEFKEECK_00599	HLBEKCEM_00602	OLELBOHF_00604	FIEGNBAC_02685	OANKHMNP_03264	KPBLHKFI_03404	KDGAEOAM_03417
group_6204	PG.fasta_00264	PC.fasta_00205	PV.fasta_00276	NOIMIMJO_01231	NKGBFEIF_02283	KDBLBEKM_01350	AEFKEECK_02831	HLBEKCEM_02921	OLELBOHF_02908	FIEGNBAC_03343	OANKHMNP_01278	KPBLHKFI_01317	KDGAEOAM_01325
murJ	PG.fasta_00418	PC.fasta_00359	PV.fasta_00116	NOIMIMJO_01066	NKGBFEIF_02071	KDBLBEKM_01507	AEFKEECK_02675	HLBEKCEM_02764	OLELBOHF_02754	FIEGNBAC_04652	OANKHMNP_01435	KPBLHKFI_01475	KDGAEOAM_01481
atpA	PG.fasta_03497	PC.fasta_03516	PV.fasta_02305	NOIMIMJO_02910	NKGBFEIF_03660	KDBLBEKM_00025	AEFKEECK_00064	HLBEKCEM_00063	OLELBOHF_00065	FIEGNBAC_04314	OANKHMNP_00025	KPBLHKFI_00026	KDGAEOAM_00025
group_6207	PG.fasta_01960	PC.fasta_00930	PV.fasta_00725	NOIMIMJO_00513	NKGBFEIF_01469	KDBLBEKM_02055	AEFKEECK_02110	HLBEKCEM_02177	OLELBOHF_02187	FIEGNBAC_00892	OANKHMNP_01915	KPBLHKFI_02008	KDGAEOAM_02019
recF	PG.fasta_03436	PC.fasta_03455	PV.fasta_02245	NOIMIMJO_02972	NKGBFEIF_03599	KDBLBEKM_00085	AEFKEECK_00003	HLBEKCEM_00003	OLELBOHF_00003	FIEGNBAC_04253	OANKHMNP_00086	KPBLHKFI_00087	KDGAEOAM_00086
rlmM	PG.fasta_01412	PC.fasta_02080	PV.fasta_02031	NOIMIMJO_01962	NKGBFEIF_00291	KDBLBEKM_03181	AEFKEECK_00931	HLBEKCEM_00963	OLELBOHF_00968	FIEGNBAC_03130	OANKHMNP_02975	KPBLHKFI_03090	KDGAEOAM_03115
radD	PG.fasta_01737	PC.fasta_01550	PV.fasta_03216	NOIMIMJO_04212	NKGBFEIF_00816	KDBLBEKM_02646	AEFKEECK_01487	HLBEKCEM_01497	OLELBOHF_01578	FIEGNBAC_01553	OANKHMNP_02486	KPBLHKFI_02584	KDGAEOAM_02606
rplF	PG.fasta_04550	PC.fasta_04605	PV.fasta_04172	NOIMIMJO_02537	NKGBFEIF_04031	KDBLBEKM_03703	AEFKEECK_00433	HLBEKCEM_00436	OLELBOHF_00438	FIEGNBAC_00357	OANKHMNP_03423	KPBLHKFI_03569	KDGAEOAM_03581
map_1	PG.fasta_03773	PC.fasta_02443	PV.fasta_01164	NOIMIMJO_03712	NKGBFEIF_02830	KDBLBEKM_00815	AEFKEECK_03422	HLBEKCEM_03549	OLELBOHF_03485	FIEGNBAC_02515	OANKHMNP_00756	KPBLHKFI_00791	KDGAEOAM_00790
mfd	PG.fasta_00462	PC.fasta_00403	PV.fasta_00072	NOIMIMJO_01022	NKGBFEIF_02027	KDBLBEKM_01551	AEFKEECK_02631	HLBEKCEM_02720	OLELBOHF_02710	FIEGNBAC_04608	OANKHMNP_01479	KPBLHKFI_01519	KDGAEOAM_01525
pepP	PG.fasta_01359	PC.fasta_02027	PV.fasta_01978	NOIMIMJO_02015	NKGBFEIF_00239	KDBLBEKM_03278	AEFKEECK_00878	HLBEKCEM_00910	OLELBOHF_00915	FIEGNBAC_03077	OANKHMNP_03037	KPBLHKFI_03142	KDGAEOAM_03167
gsiC_2	PG.fasta_01568	PC.fasta_01381	PV.fasta_03335	NOIMIMJO_04445	NKGBFEIF_01043	KDBLBEKM_02480	AEFKEECK_01653	HLBEKCEM_01666	OLELBOHF_01747	FIEGNBAC_01386	OANKHMNP_02330	KPBLHKFI_02434	KDGAEOAM_02448
pgpB	PG.fasta_02025	PC.fasta_00995	PV.fasta_00789	NOIMIMJO_00450	NKGBFEIF_01406	KDBLBEKM_02119	AEFKEECK_02046	HLBEKCEM_02103	OLELBOHF_02124	FIEGNBAC_00957	OANKHMNP_01979	KPBLHKFI_02073	KDGAEOAM_02083
gudD	PG.fasta_01423	PC.fasta_02091	PV.fasta_02042	NOIMIMJO_01951	NKGBFEIF_00302	KDBLBEKM_03170	AEFKEECK_00942	HLBEKCEM_00974	OLELBOHF_00979	FIEGNBAC_03141	OANKHMNP_02964	KPBLHKFI_03079	KDGAEOAM_03104
ydgJ	PG.fasta_00811	PC.fasta_00752	PV.fasta_00556	NOIMIMJO_00675	NKGBFEIF_01651	KDBLBEKM_01886	AEFKEECK_02289	HLBEKCEM_02345	OLELBOHF_02367	FIEGNBAC_00716	OANKHMNP_01757	KPBLHKFI_01839	KDGAEOAM_01849
udp	PG.fasta_03330	PC.fasta_03349	PV.fasta_02142	NOIMIMJO_03075	NKGBFEIF_03494	KDBLBEKM_00192	AEFKEECK_04022	HLBEKCEM_04261	OLELBOHF_04201	FIEGNBAC_04146	OANKHMNP_00191	KPBLHKFI_00191	KDGAEOAM_00193
mobB	PG.fasta_04292	PC.fasta_03954	PV.fasta_03630	NOIMIMJO_02880	NKGBFEIF_03690	KDBLBEKM_04058	AEFKEECK_00093	HLBEKCEM_00094	OLELBOHF_00095	FIEGNBAC_00002	OANKHMNP_03764	KPBLHKFI_03909	KDGAEOAM_03922
group_6220	PG.fasta_01529	PC.fasta_01342	PV.fasta_03374	NOIMIMJO_00025	NKGBFEIF_01082	KDBLBEKM_02441	AEFKEECK_01692	HLBEKCEM_01705	OLELBOHF_01786	FIEGNBAC_01347	OANKHMNP_02291	KPBLHKFI_02393	KDGAEOAM_02409
tctD	PG.fasta_01836	PC.fasta_03908	PV.fasta_03691	NOIMIMJO_04087	NKGBFEIF_00719	KDBLBEKM_02746	AEFKEECK_01386	HLBEKCEM_01396	OLELBOHF_01479	FIEGNBAC_01653	OANKHMNP_02582	KPBLHKFI_02681	KDGAEOAM_02705
flgB	PG.fasta_00423	PC.fasta_00364	PV.fasta_00111	NOIMIMJO_01061	NKGBFEIF_02066	KDBLBEKM_01512	AEFKEECK_02670	HLBEKCEM_02759	OLELBOHF_02749	FIEGNBAC_04647	OANKHMNP_01440	KPBLHKFI_01480	KDGAEOAM_01486
xylH	PG.fasta_03480	PC.fasta_03499	PV.fasta_02288	NOIMIMJO_02927	NKGBFEIF_03643	KDBLBEKM_00042	AEFKEECK_00047	HLBEKCEM_00046	OLELBOHF_00048	FIEGNBAC_04297	OANKHMNP_00042	KPBLHKFI_00043	KDGAEOAM_00042
mqo_1	PG.fasta_03940	PC.fasta_03730	PV.fasta_02507	NOIMIMJO_02736	NKGBFEIF_03833	KDBLBEKM_03901	AEFKEECK_00234	HLBEKCEM_00238	OLELBOHF_00240	FIEGNBAC_04517	OANKHMNP_03622	KPBLHKFI_03768	KDGAEOAM_03781
exbB	PG.fasta_01209	PC.fasta_01877	PV.fasta_03465	NOIMIMJO_02255	NKGBFEIF_00103	KDBLBEKM_03426	AEFKEECK_00731	HLBEKCEM_00760	OLELBOHF_00766	FIEGNBAC_02812	OANKHMNP_03159	KPBLHKFI_03289	KDGAEOAM_03302
malE	PG.fasta_00894	PC.fasta_00835	PV.fasta_00641	NOIMIMJO_00597	NKGBFEIF_01565	KDBLBEKM_01972	AEFKEECK_02205	HLBEKCEM_02261	OLELBOHF_02283	FIEGNBAC_00800	OANKHMNP_01836	KPBLHKFI_01923	KDGAEOAM_01932
cynT	PG.fasta_00258	PC.fasta_00199	PV.fasta_00282	NOIMIMJO_01237	NKGBFEIF_02289	KDBLBEKM_01344	AEFKEECK_02837	HLBEKCEM_02927	OLELBOHF_02914	FIEGNBAC_03349	OANKHMNP_01272	KPBLHKFI_01311	KDGAEOAM_01319
ompC_2	PG.fasta_02525	PC.fasta_02742	PV.fasta_03867	NOIMIMJO_03799	NKGBFEIF_00438	KDBLBEKM_03036	AEFKEECK_01077	HLBEKCEM_01109	OLELBOHF_01144	FIEGNBAC_00294	OANKHMNP_02832	KPBLHKFI_02946	KDGAEOAM_02971
dnaJ	PG.fasta_03901	PC.fasta_02315	PV.fasta_01290	NOIMIMJO_03586	NKGBFEIF_02957	KDBLBEKM_00688	AEFKEECK_03549	HLBEKCEM_03675	OLELBOHF_03613	FIEGNBAC_02389	OANKHMNP_00630	KPBLHKFI_00664	KDGAEOAM_00663
ypjD	PG.fasta_01488	PC.fasta_02156	PV.fasta_02108	NOIMIMJO_01887	NKGBFEIF_00368	KDBLBEKM_03105	AEFKEECK_01008	HLBEKCEM_01039	OLELBOHF_01073	FIEGNBAC_03205	OANKHMNP_02901	KPBLHKFI_03015	KDGAEOAM_03042
nhaR	PG.fasta_00528	PC.fasta_00469	PV.fasta_00009	NOIMIMJO_00958	NKGBFEIF_01964	KDBLBEKM_01618	AEFKEECK_02568	HLBEKCEM_02653	OLELBOHF_02642	FIEGNBAC_00440	OANKHMNP_01543	KPBLHKFI_01586	KDGAEOAM_01588
group_6232	PG.fasta_03311	PC.fasta_03330	PV.fasta_00841	NOIMIMJO_03132	NKGBFEIF_03436	KDBLBEKM_00249	AEFKEECK_03965	HLBEKCEM_04203	OLELBOHF_04144	FIEGNBAC_01930	OANKHMNP_00246	KPBLHKFI_00246	KDGAEOAM_00249
thrC	PG.fasta_03908	PC.fasta_02308	PV.fasta_01297	NOIMIMJO_03579	NKGBFEIF_02964	KDBLBEKM_00681	AEFKEECK_03556	HLBEKCEM_03682	OLELBOHF_03620	FIEGNBAC_02382	OANKHMNP_00623	KPBLHKFI_00657	KDGAEOAM_00656
dld	PG.fasta_00200	PC.fasta_00141	PV.fasta_00340	NOIMIMJO_01295	NKGBFEIF_02347	KDBLBEKM_01287	AEFKEECK_02895	HLBEKCEM_03002	OLELBOHF_02972	FIEGNBAC_03408	OANKHMNP_01216	KPBLHKFI_01256	KDGAEOAM_01262
group_6235	PG.fasta_00627	PC.fasta_00568	PV.fasta_02870	NOIMIMJO_00856	NKGBFEIF_01831	KDBLBEKM_01708	AEFKEECK_02469	HLBEKCEM_02524	OLELBOHF_02548	FIEGNBAC_00535	OANKHMNP_01588	KPBLHKFI_01659	KDGAEOAM_01669
ispE	PG.fasta_00610	PC.fasta_00551	PV.fasta_02887	NOIMIMJO_00873	NKGBFEIF_01848	KDBLBEKM_01691	AEFKEECK_02486	HLBEKCEM_02542	OLELBOHF_02565	FIEGNBAC_00518	OANKHMNP_01571	KPBLHKFI_01642	KDGAEOAM_01652
cmk	PG.fasta_00308	PC.fasta_00249	PV.fasta_00232	NOIMIMJO_01187	NKGBFEIF_02239	KDBLBEKM_01394	AEFKEECK_02787	HLBEKCEM_02877	OLELBOHF_02864	FIEGNBAC_03299	OANKHMNP_01322	KPBLHKFI_01361	KDGAEOAM_01370
citN	PG.fasta_02034	PC.fasta_01004	PV.fasta_00798	NOIMIMJO_00441	NKGBFEIF_01397	KDBLBEKM_02128	AEFKEECK_02037	HLBEKCEM_02094	OLELBOHF_02115	FIEGNBAC_00966	OANKHMNP_01988	KPBLHKFI_02082	KDGAEOAM_02092
rbsR_1	PG.fasta_03520	PC.fasta_03539	PV.fasta_02328	NOIMIMJO_02887	NKGBFEIF_03683	KDBLBEKM_00002	AEFKEECK_00087	HLBEKCEM_00086	OLELBOHF_00088	FIEGNBAC_04337	OANKHMNP_00002	KPBLHKFI_00002	KDGAEOAM_00002
group_6240	PG.fasta_00978	PC.fasta_01650	PV.fasta_03055	NOIMIMJO_02437	NKGBFEIF_04130	KDBLBEKM_03606	AEFKEECK_00532	HLBEKCEM_00536	OLELBOHF_00537	FIEGNBAC_02619	OANKHMNP_03325	KPBLHKFI_03470	KDGAEOAM_03484
aas_1	PG.fasta_03688	PC.fasta_03593	PV.fasta_01091	NOIMIMJO_03383	NKGBFEIF_03140	KDBLBEKM_00500	AEFKEECK_03714	HLBEKCEM_03845	OLELBOHF_03803	FIEGNBAC_02180	OANKHMNP_00496	KPBLHKFI_00496	KDGAEOAM_00503
ilvD_2	PG.fasta_03921	PC.fasta_03711	PV.fasta_02526	NOIMIMJO_02755	NKGBFEIF_03814	KDBLBEKM_03920	AEFKEECK_00215	HLBEKCEM_00219	OLELBOHF_00221	FIEGNBAC_04536	OANKHMNP_03641	KPBLHKFI_03787	KDGAEOAM_03800
thiC	PG.fasta_04585	PC.fasta_04576	PV.fasta_04207	NOIMIMJO_03116	NKGBFEIF_03452	KDBLBEKM_00234	AEFKEECK_03981	HLBEKCEM_04219	OLELBOHF_04160	FIEGNBAC_00394	OANKHMNP_00232	KPBLHKFI_00232	KDGAEOAM_00235
nrdE	PG.fasta_02555	PC.fasta_02772	PV.fasta_03897	NOIMIMJO_03769	NKGBFEIF_00408	KDBLBEKM_03066	AEFKEECK_01047	HLBEKCEM_01079	OLELBOHF_01114	FIEGNBAC_00246	OANKHMNP_02863	KPBLHKFI_02976	KDGAEOAM_03002
group_6245	PG.fasta_01449	PC.fasta_02117	PV.fasta_02069	NOIMIMJO_01925	NKGBFEIF_00328	KDBLBEKM_03143	AEFKEECK_00969	HLBEKCEM_01001	OLELBOHF_01005	FIEGNBAC_03167	OANKHMNP_02936	KPBLHKFI_03052	KDGAEOAM_03078
fadE	PG.fasta_03025	PC.fasta_04238	PV.fasta_01670	NOIMIMJO_01812	NKGBFEIF_02738	KDBLBEKM_00906	AEFKEECK_03330	HLBEKCEM_03457	OLELBOHF_03394	FIEGNBAC_04073	OANKHMNP_00847	KPBLHKFI_00884	KDGAEOAM_00882
pntB	PG.fasta_01966	PC.fasta_00936	PV.fasta_00731	NOIMIMJO_00507	NKGBFEIF_01463	KDBLBEKM_02061	AEFKEECK_02104	HLBEKCEM_02171	OLELBOHF_02181	FIEGNBAC_00898	OANKHMNP_01921	KPBLHKFI_02014	KDGAEOAM_02025
proQ	PG.fasta_02132	PC.fasta_01103	PV.fasta_03941	NOIMIMJO_00326	NKGBFEIF_01298	KDBLBEKM_02224	AEFKEECK_01938	HLBEKCEM_01994	OLELBOHF_02016	FIEGNBAC_01065	OANKHMNP_02086	KPBLHKFI_02181	KDGAEOAM_02190
bamB	PG.fasta_02415	PC.fasta_02632	PV.fasta_02665	NOIMIMJO_03887	NKGBFEIF_00533	KDBLBEKM_02930	AEFKEECK_01189	HLBEKCEM_01209	OLELBOHF_01306	FIEGNBAC_01853	OANKHMNP_02767	KPBLHKFI_02855	KDGAEOAM_02889
fepC_1	PG.fasta_04347	PC.fasta_01286	PV.fasta_04007	NOIMIMJO_00086	NKGBFEIF_01118	KDBLBEKM_02402	AEFKEECK_01753	HLBEKCEM_01754	OLELBOHF_01834	FIEGNBAC_01308	OANKHMNP_02257	KPBLHKFI_02361	KDGAEOAM_02374
uxaB_2	PG.fasta_01818	PC.fasta_03890	PV.fasta_03673	NOIMIMJO_04105	NKGBFEIF_00737	KDBLBEKM_02728	AEFKEECK_01404	HLBEKCEM_01414	OLELBOHF_01497	FIEGNBAC_01635	OANKHMNP_02564	KPBLHKFI_02663	KDGAEOAM_02686
group_6251	PG.fasta_03913	PC.fasta_02303	PV.fasta_01302	NOIMIMJO_03574	NKGBFEIF_02969	KDBLBEKM_00676	AEFKEECK_03561	HLBEKCEM_03687	OLELBOHF_03625	FIEGNBAC_02377	OANKHMNP_00618	KPBLHKFI_00652	KDGAEOAM_00651
occR	PG.fasta_01381	PC.fasta_02049	PV.fasta_02000	NOIMIMJO_01993	NKGBFEIF_00261	KDBLBEKM_03213	AEFKEECK_00900	HLBEKCEM_00932	OLELBOHF_00937	FIEGNBAC_03099	OANKHMNP_03005	KPBLHKFI_03120	KDGAEOAM_03145
xanP_2	PG.fasta_04274	PC.fasta_03972	PV.fasta_03612	NOIMIMJO_02862	NKGBFEIF_03708	KDBLBEKM_04040	AEFKEECK_00111	HLBEKCEM_00112	OLELBOHF_00113	FIEGNBAC_00020	OANKHMNP_03746	KPBLHKFI_03891	KDGAEOAM_03904
moaA	PG.fasta_00177	PC.fasta_00118	PV.fasta_00363	NOIMIMJO_01318	NKGBFEIF_02370	KDBLBEKM_01264	AEFKEECK_02918	HLBEKCEM_03028	OLELBOHF_02995	FIEGNBAC_03431	OANKHMNP_01193	KPBLHKFI_01233	KDGAEOAM_01239
tsr_2	PG.fasta_02201	PC.fasta_01172	PV.fasta_03792	NOIMIMJO_00257	NKGBFEIF_01231	KDBLBEKM_02292	AEFKEECK_01870	HLBEKCEM_01925	OLELBOHF_01947	FIEGNBAC_01132	OANKHMNP_02154	KPBLHKFI_02248	KDGAEOAM_02258
ydhC	PG.fasta_00703	PC.fasta_00644	PV.fasta_02797	NOIMIMJO_00782	NKGBFEIF_01759	KDBLBEKM_01781	AEFKEECK_02396	HLBEKCEM_02451	OLELBOHF_02474	FIEGNBAC_00609	OANKHMNP_01662	KPBLHKFI_01732	KDGAEOAM_01741
comM	PG.fasta_03917	PC.fasta_03707	PV.fasta_02530	NOIMIMJO_02759	NKGBFEIF_03810	KDBLBEKM_03924	AEFKEECK_00211	HLBEKCEM_00215	OLELBOHF_00217	FIEGNBAC_04540	OANKHMNP_03645	KPBLHKFI_03791	KDGAEOAM_03804
treY	PG.fasta_00730	PC.fasta_00671	PV.fasta_02770	NOIMIMJO_00756	NKGBFEIF_01732	KDBLBEKM_01807	AEFKEECK_02369	HLBEKCEM_02425	OLELBOHF_02447	FIEGNBAC_00635	OANKHMNP_01688	KPBLHKFI_01759	KDGAEOAM_01768
asnB	PG.fasta_00096	PC.fasta_00037	PV.fasta_00444	NOIMIMJO_01400	NKGBFEIF_02451	KDBLBEKM_01183	AEFKEECK_02999	HLBEKCEM_03109	OLELBOHF_03076	FIEGNBAC_03512	OANKHMNP_01112	KPBLHKFI_01152	KDGAEOAM_01159
phnD	PG.fasta_01545	PC.fasta_01358	PV.fasta_03358	NOIMIMJO_00009	NKGBFEIF_01066	KDBLBEKM_02457	AEFKEECK_01676	HLBEKCEM_01689	OLELBOHF_01770	FIEGNBAC_01363	OANKHMNP_02307	KPBLHKFI_02410	KDGAEOAM_02425
group_6261	PG.fasta_00995	PC.fasta_01667	PV.fasta_03038	NOIMIMJO_02420	NKGBFEIF_04147	KDBLBEKM_03589	AEFKEECK_00549	HLBEKCEM_00553	OLELBOHF_00554	FIEGNBAC_02636	OANKHMNP_03308	KPBLHKFI_03453	KDGAEOAM_03467
group_6262	PG.fasta_00364	PC.fasta_00305	PV.fasta_00175	NOIMIMJO_01130	NKGBFEIF_02182	KDBLBEKM_01449	AEFKEECK_02730	HLBEKCEM_02820	OLELBOHF_02808	FIEGNBAC_03243	OANKHMNP_01379	KPBLHKFI_01418	KDGAEOAM_01426
pstB3	PG.fasta_02393	PC.fasta_02610	PV.fasta_02644	NOIMIMJO_03909	NKGBFEIF_00555	KDBLBEKM_02906	AEFKEECK_01221	HLBEKCEM_01231	OLELBOHF_01328	FIEGNBAC_01831	OANKHMNP_02745	KPBLHKFI_02835	KDGAEOAM_02867
potF	PG.fasta_00270	PC.fasta_00211	PV.fasta_00270	NOIMIMJO_01225	NKGBFEIF_02277	KDBLBEKM_01356	AEFKEECK_02825	HLBEKCEM_02915	OLELBOHF_02902	FIEGNBAC_03337	OANKHMNP_01284	KPBLHKFI_01323	KDGAEOAM_01331
ltnD	PG.fasta_01618	PC.fasta_01431	PV.fasta_03286	NOIMIMJO_04336	NKGBFEIF_00940	KDBLBEKM_02527	AEFKEECK_01604	HLBEKCEM_01617	OLELBOHF_01697	FIEGNBAC_01437	OANKHMNP_02381	KPBLHKFI_02476	KDGAEOAM_02498
metE_2	PG.fasta_03332	PC.fasta_03351	PV.fasta_02144	NOIMIMJO_03073	NKGBFEIF_03496	KDBLBEKM_00190	AEFKEECK_04024	HLBEKCEM_04263	OLELBOHF_04203	FIEGNBAC_04148	OANKHMNP_00189	KPBLHKFI_00189	KDGAEOAM_00191
nusB	PG.fasta_02932	PC.fasta_04169	PV.fasta_01769	NOIMIMJO_01623	NKGBFEIF_02637	KDBLBEKM_01003	AEFKEECK_03218	HLBEKCEM_03363	OLELBOHF_03297	FIEGNBAC_03977	OANKHMNP_00947	KPBLHKFI_00978	KDGAEOAM_00979
xylA	PG.fasta_03483	PC.fasta_03502	PV.fasta_02291	NOIMIMJO_02924	NKGBFEIF_03646	KDBLBEKM_00039	AEFKEECK_00050	HLBEKCEM_00049	OLELBOHF_00051	FIEGNBAC_04300	OANKHMNP_00039	KPBLHKFI_00040	KDGAEOAM_00039
sapA	PG.fasta_02003	PC.fasta_00973	PV.fasta_00767	NOIMIMJO_00472	NKGBFEIF_01428	KDBLBEKM_02097	AEFKEECK_02068	HLBEKCEM_02136	OLELBOHF_02146	FIEGNBAC_00935	OANKHMNP_01957	KPBLHKFI_02051	KDGAEOAM_02061
group_6270	PG.fasta_03259	PC.fasta_03278	PV.fasta_00890	NOIMIMJO_03184	NKGBFEIF_03386	KDBLBEKM_00299	AEFKEECK_03914	HLBEKCEM_04153	OLELBOHF_04094	FIEGNBAC_01980	OANKHMNP_00296	KPBLHKFI_00296	KDGAEOAM_00300
viuB	PG.fasta_03191	PC.fasta_03210	PV.fasta_00958	NOIMIMJO_03254	NKGBFEIF_03317	KDBLBEKM_00368	AEFKEECK_03846	HLBEKCEM_04084	OLELBOHF_04026	FIEGNBAC_02048	OANKHMNP_00365	KPBLHKFI_00366	KDGAEOAM_00370
group_6272	PG.fasta_03752	PC.fasta_02464	PV.fasta_01143	NOIMIMJO_03733	NKGBFEIF_02809	KDBLBEKM_00836	AEFKEECK_03401	HLBEKCEM_03528	OLELBOHF_03464	FIEGNBAC_02536	OANKHMNP_00777	KPBLHKFI_00812	KDGAEOAM_00811
phnP	PG.fasta_01547	PC.fasta_01360	PV.fasta_03356	NOIMIMJO_00007	NKGBFEIF_01064	KDBLBEKM_02459	AEFKEECK_01674	HLBEKCEM_01687	OLELBOHF_01768	FIEGNBAC_01365	OANKHMNP_02309	KPBLHKFI_02412	KDGAEOAM_02427
rsmA	PG.fasta_03882	PC.fasta_02334	PV.fasta_01272	NOIMIMJO_03604	NKGBFEIF_02939	KDBLBEKM_00707	AEFKEECK_03531	HLBEKCEM_03657	OLELBOHF_03594	FIEGNBAC_02407	OANKHMNP_00648	KPBLHKFI_00682	KDGAEOAM_00682
malI	PG.fasta_01207	PC.fasta_01875	PV.fasta_03467	NOIMIMJO_02257	NKGBFEIF_00101	KDBLBEKM_03428	AEFKEECK_00729	HLBEKCEM_00758	OLELBOHF_00764	FIEGNBAC_02810	OANKHMNP_03161	KPBLHKFI_03291	KDGAEOAM_03304
group_6276	PG.fasta_03826	PC.fasta_02390	PV.fasta_01216	NOIMIMJO_03660	NKGBFEIF_02882	KDBLBEKM_00763	AEFKEECK_03475	HLBEKCEM_03601	OLELBOHF_03538	FIEGNBAC_02463	OANKHMNP_00704	KPBLHKFI_00738	KDGAEOAM_00738
wzxC_1	PG.fasta_01651	PC.fasta_01464	PV.fasta_03132	NOIMIMJO_04294	NKGBFEIF_00902	KDBLBEKM_02563	AEFKEECK_01571	HLBEKCEM_01579	OLELBOHF_01664	FIEGNBAC_01471	OANKHMNP_02404	KPBLHKFI_02502	KDGAEOAM_02524
eryD	PG.fasta_01819	PC.fasta_03891	PV.fasta_03674	NOIMIMJO_04104	NKGBFEIF_00736	KDBLBEKM_02729	AEFKEECK_01403	HLBEKCEM_01413	OLELBOHF_01496	FIEGNBAC_01636	OANKHMNP_02565	KPBLHKFI_02664	KDGAEOAM_02687
ppa_2	PG.fasta_00989	PC.fasta_01661	PV.fasta_03044	NOIMIMJO_02426	NKGBFEIF_04141	KDBLBEKM_03595	AEFKEECK_00543	HLBEKCEM_00547	OLELBOHF_00548	FIEGNBAC_02630	OANKHMNP_03314	KPBLHKFI_03459	KDGAEOAM_03473
group_628	PG.fasta_04351	PC.fasta_01290	PV.fasta_04003	NOIMIMJO_00082	NKGBFEIF_01114	KDBLBEKM_02406	AEFKEECK_01749	HLBEKCEM_01750	OLELBOHF_01830	FIEGNBAC_01312	OANKHMNP_02261	KPBLHKFI_02365	KDGAEOAM_02378
fadB_2	PG.fasta_03317	PC.fasta_03336	PV.fasta_02129	NOIMIMJO_03088	NKGBFEIF_03481	KDBLBEKM_00205	AEFKEECK_04009	HLBEKCEM_04248	OLELBOHF_04188	FIEGNBAC_04133	OANKHMNP_00204	KPBLHKFI_00204	KDGAEOAM_00207
cysM	PG.fasta_02330	PC.fasta_02547	PV.fasta_02582	NOIMIMJO_03971	NKGBFEIF_00617	KDBLBEKM_02845	AEFKEECK_01283	HLBEKCEM_01293	OLELBOHF_01390	FIEGNBAC_01768	OANKHMNP_02683	KPBLHKFI_02770	KDGAEOAM_02806
lyx	PG.fasta_03178	PC.fasta_03197	PV.fasta_00971	NOIMIMJO_03267	NKGBFEIF_03304	KDBLBEKM_00381	AEFKEECK_03833	HLBEKCEM_04071	OLELBOHF_04013	FIEGNBAC_02061	OANKHMNP_00378	KPBLHKFI_00379	KDGAEOAM_00383
group_6283	PG.fasta_01385	PC.fasta_02053	PV.fasta_02004	NOIMIMJO_01989	NKGBFEIF_00265	KDBLBEKM_03208	AEFKEECK_00904	HLBEKCEM_00936	OLELBOHF_00941	FIEGNBAC_03103	OANKHMNP_03001	KPBLHKFI_03116	KDGAEOAM_03141
ggt	PG.fasta_04038	PC.fasta_03828	PV.fasta_02409	NOIMIMJO_02637	NKGBFEIF_03931	KDBLBEKM_03803	AEFKEECK_00331	HLBEKCEM_00336	OLELBOHF_00338	FIEGNBAC_04419	OANKHMNP_03523	KPBLHKFI_03669	KDGAEOAM_03682
wzc	PG.fasta_01659	PC.fasta_01472	PV.fasta_03140	NOIMIMJO_04286	NKGBFEIF_00894	KDBLBEKM_02571	AEFKEECK_01563	HLBEKCEM_01571	OLELBOHF_01656	FIEGNBAC_01479	OANKHMNP_02412	KPBLHKFI_02510	KDGAEOAM_02532
ydfJ_2	PG.fasta_04131	PC.fasta_02252	PV.fasta_01353	NOIMIMJO_03526	NKGBFEIF_03020	KDBLBEKM_00627	AEFKEECK_03612	HLBEKCEM_03737	OLELBOHF_03676	FIEGNBAC_02324	OANKHMNP_00568	KPBLHKFI_00601	KDGAEOAM_00601
metQ_1	PG.fasta_03745	PC.fasta_02471	PV.fasta_01136	NOIMIMJO_03741	NKGBFEIF_02802	KDBLBEKM_00843	AEFKEECK_03394	HLBEKCEM_03521	OLELBOHF_03457	FIEGNBAC_02543	OANKHMNP_00784	KPBLHKFI_00819	KDGAEOAM_00818
ndhC	PG.fasta_01796	PC.fasta_03868	PV.fasta_03653	NOIMIMJO_04125	NKGBFEIF_00757	KDBLBEKM_02708	AEFKEECK_01428	HLBEKCEM_01436	OLELBOHF_01519	FIEGNBAC_01613	OANKHMNP_02544	KPBLHKFI_02642	KDGAEOAM_02666
sseA	PG.fasta_02425	PC.fasta_02642	PV.fasta_02675	NOIMIMJO_03877	NKGBFEIF_00523	KDBLBEKM_02940	AEFKEECK_01179	HLBEKCEM_01199	OLELBOHF_01296	FIEGNBAC_01863	OANKHMNP_02777	KPBLHKFI_02866	KDGAEOAM_02899
igaA	PG.fasta_04398	PC.fasta_04432	PV.fasta_02376	NOIMIMJO_02604	NKGBFEIF_03964	KDBLBEKM_03770	AEFKEECK_00365	HLBEKCEM_00369	OLELBOHF_00371	FIEGNBAC_04386	OANKHMNP_03490	KPBLHKFI_03636	KDGAEOAM_03649
hcaD	PG.fasta_02962	PC.fasta_04496	PV.fasta_01739	NOIMIMJO_01740	NKGBFEIF_02668	KDBLBEKM_00972	AEFKEECK_03249	HLBEKCEM_03393	OLELBOHF_03327	FIEGNBAC_04007	OANKHMNP_00915	KPBLHKFI_00947	KDGAEOAM_00948
rhtC_1	PG.fasta_03341	PC.fasta_03360	PV.fasta_02153	NOIMIMJO_03064	NKGBFEIF_03505	KDBLBEKM_00181	AEFKEECK_04033	HLBEKCEM_04272	OLELBOHF_04212	FIEGNBAC_04157	OANKHMNP_00180	KPBLHKFI_00180	KDGAEOAM_00182
mdtI	PG.fasta_02144	PC.fasta_01115	PV.fasta_03929	NOIMIMJO_00314	NKGBFEIF_01286	KDBLBEKM_02236	AEFKEECK_01926	HLBEKCEM_01982	OLELBOHF_02004	FIEGNBAC_01077	OANKHMNP_02098	KPBLHKFI_02193	KDGAEOAM_02202
baeS	PG.fasta_01674	PC.fasta_01487	PV.fasta_03155	NOIMIMJO_04271	NKGBFEIF_00879	KDBLBEKM_02586	AEFKEECK_01548	HLBEKCEM_01556	OLELBOHF_01641	FIEGNBAC_01494	OANKHMNP_02427	KPBLHKFI_02525	KDGAEOAM_02547
hiuH_2	PG.fasta_03034	PC.fasta_04229	PV.fasta_01661	NOIMIMJO_01821	NKGBFEIF_02747	KDBLBEKM_00897	AEFKEECK_03339	HLBEKCEM_03466	OLELBOHF_03403	FIEGNBAC_04082	OANKHMNP_00838	KPBLHKFI_00875	KDGAEOAM_00873
yceI_1	PG.fasta_00407	PC.fasta_00348	PV.fasta_00127	NOIMIMJO_01077	NKGBFEIF_02082	KDBLBEKM_01496	AEFKEECK_02686	HLBEKCEM_02775	OLELBOHF_02765	FIEGNBAC_04663	OANKHMNP_01424	KPBLHKFI_01464	KDGAEOAM_01470
yqjG	PG.fasta_01027	PC.fasta_01699	PV.fasta_03006	NOIMIMJO_02397	NKGBFEIF_04179	KDBLBEKM_03557	AEFKEECK_00582	HLBEKCEM_00585	OLELBOHF_00587	FIEGNBAC_02668	OANKHMNP_03281	KPBLHKFI_03421	KDGAEOAM_03434
norR	PG.fasta_02219	PC.fasta_01190	PV.fasta_03810	NOIMIMJO_00173	NKGBFEIF_01212	KDBLBEKM_02310	AEFKEECK_01850	HLBEKCEM_01841	OLELBOHF_01928	FIEGNBAC_01215	OANKHMNP_02172	KPBLHKFI_02266	KDGAEOAM_02277
qorB	PG.fasta_01302	PC.fasta_01970	PV.fasta_01921	NOIMIMJO_02071	NKGBFEIF_00181	KDBLBEKM_03335	AEFKEECK_00822	HLBEKCEM_00852	OLELBOHF_00858	FIEGNBAC_03021	OANKHMNP_03093	KPBLHKFI_03199	KDGAEOAM_03224
ybdG	PG.fasta_01757	PC.fasta_01570	PV.fasta_03236	NOIMIMJO_04163	NKGBFEIF_00796	KDBLBEKM_02666	AEFKEECK_01467	HLBEKCEM_01477	OLELBOHF_01558	FIEGNBAC_01573	OANKHMNP_02503	KPBLHKFI_02602	KDGAEOAM_02626
php	PG.fasta_03709	PC.fasta_03572	PV.fasta_01109	NOIMIMJO_03401	NKGBFEIF_03121	KDBLBEKM_00521	AEFKEECK_03695	HLBEKCEM_03825	OLELBOHF_03786	FIEGNBAC_02198	OANKHMNP_00511	KPBLHKFI_00517	KDGAEOAM_00524
pat	PG.fasta_02569	PC.fasta_02786	PV.fasta_03911	NOIMIMJO_03755	NKGBFEIF_00394	KDBLBEKM_03080	AEFKEECK_01033	HLBEKCEM_01065	OLELBOHF_01100	FIEGNBAC_00260	OANKHMNP_02877	KPBLHKFI_02990	KDGAEOAM_03017
gloC	PG.fasta_00324	PC.fasta_00265	PV.fasta_00216	NOIMIMJO_01171	NKGBFEIF_02223	KDBLBEKM_01410	AEFKEECK_02771	HLBEKCEM_02861	OLELBOHF_02848	FIEGNBAC_03283	OANKHMNP_01338	KPBLHKFI_01377	KDGAEOAM_01386
purD	PG.fasta_04577	PC.fasta_04584	PV.fasta_04199	NOIMIMJO_03124	NKGBFEIF_03444	KDBLBEKM_00242	AEFKEECK_03973	HLBEKCEM_04211	OLELBOHF_04152	FIEGNBAC_00402	OANKHMNP_00240	KPBLHKFI_00240	KDGAEOAM_00243
gsiB_1	PG.fasta_00253	PC.fasta_00194	PV.fasta_00287	NOIMIMJO_01242	NKGBFEIF_02294	KDBLBEKM_01339	AEFKEECK_02842	HLBEKCEM_02949	OLELBOHF_02919	FIEGNBAC_03354	OANKHMNP_01267	KPBLHKFI_01306	KDGAEOAM_01314
group_6305	PG.fasta_01330	PC.fasta_01998	PV.fasta_01949	NOIMIMJO_02044	NKGBFEIF_00209	KDBLBEKM_03307	AEFKEECK_00849	HLBEKCEM_00880	OLELBOHF_00886	FIEGNBAC_03048	OANKHMNP_03066	KPBLHKFI_03171	KDGAEOAM_03196
rstA	PG.fasta_01971	PC.fasta_00941	PV.fasta_00736	NOIMIMJO_00502	NKGBFEIF_01458	KDBLBEKM_02066	AEFKEECK_02099	HLBEKCEM_02166	OLELBOHF_02176	FIEGNBAC_00903	OANKHMNP_01926	KPBLHKFI_02019	KDGAEOAM_02030
group_6307	PG.fasta_01657	PC.fasta_01470	PV.fasta_03138	NOIMIMJO_04288	NKGBFEIF_00896	KDBLBEKM_02569	AEFKEECK_01565	HLBEKCEM_01573	OLELBOHF_01658	FIEGNBAC_01477	OANKHMNP_02410	KPBLHKFI_02508	KDGAEOAM_02530
group_6308	PG.fasta_03392	PC.fasta_03411	PV.fasta_02201	NOIMIMJO_03016	NKGBFEIF_03555	KDBLBEKM_00129	AEFKEECK_04084	HLBEKCEM_04321	OLELBOHF_04263	FIEGNBAC_04207	OANKHMNP_00130	KPBLHKFI_00132	KDGAEOAM_00130
plaP	PG.fasta_01620	PC.fasta_01433	PV.fasta_03284	NOIMIMJO_04334	NKGBFEIF_00938	KDBLBEKM_02529	AEFKEECK_01602	HLBEKCEM_01615	OLELBOHF_01695	FIEGNBAC_01439	OANKHMNP_02383	KPBLHKFI_02478	KDGAEOAM_02501
group_6310	PG.fasta_00625	PC.fasta_00566	PV.fasta_02872	NOIMIMJO_00858	NKGBFEIF_01833	KDBLBEKM_01706	AEFKEECK_02471	HLBEKCEM_02526	OLELBOHF_02550	FIEGNBAC_00533	OANKHMNP_01586	KPBLHKFI_01657	KDGAEOAM_01667
group_6311	PG.fasta_00518	PC.fasta_00459	PV.fasta_00016	NOIMIMJO_00965	NKGBFEIF_01971	KDBLBEKM_01608	AEFKEECK_02575	HLBEKCEM_02663	OLELBOHF_02652	FIEGNBAC_04550	OANKHMNP_01536	KPBLHKFI_01576	KDGAEOAM_01582
group_6312	PG.fasta_01286	PC.fasta_01954	PV.fasta_01906	NOIMIMJO_02086	NKGBFEIF_00166	KDBLBEKM_03350	AEFKEECK_00807	HLBEKCEM_00837	OLELBOHF_00843	FIEGNBAC_03006	OANKHMNP_03107	KPBLHKFI_03214	KDGAEOAM_03239
sotB	PG.fasta_01951	PC.fasta_00921	PV.fasta_00716	NOIMIMJO_00522	NKGBFEIF_01478	KDBLBEKM_02046	AEFKEECK_02119	HLBEKCEM_02186	OLELBOHF_02196	FIEGNBAC_00883	OANKHMNP_01905	KPBLHKFI_01999	KDGAEOAM_02010
trmD	PG.fasta_01492	PC.fasta_02160	PV.fasta_02112	NOIMIMJO_01883	NKGBFEIF_00372	KDBLBEKM_03101	AEFKEECK_01012	HLBEKCEM_01043	OLELBOHF_01077	FIEGNBAC_03209	OANKHMNP_02897	KPBLHKFI_03011	KDGAEOAM_03038
araC_1	PG.fasta_00810	PC.fasta_00751	PV.fasta_00555	NOIMIMJO_00676	NKGBFEIF_01652	KDBLBEKM_01885	AEFKEECK_02290	HLBEKCEM_02346	OLELBOHF_02368	FIEGNBAC_00715	OANKHMNP_01756	KPBLHKFI_01838	KDGAEOAM_01848
glgB	PG.fasta_04046	PC.fasta_03836	PV.fasta_02401	NOIMIMJO_02629	NKGBFEIF_03939	KDBLBEKM_03795	AEFKEECK_00339	HLBEKCEM_00344	OLELBOHF_00346	FIEGNBAC_04411	OANKHMNP_03515	KPBLHKFI_03661	KDGAEOAM_03674
metC	PG.fasta_01194	PC.fasta_01862	PV.fasta_03480	NOIMIMJO_02270	NKGBFEIF_00088	KDBLBEKM_03441	AEFKEECK_00716	HLBEKCEM_00745	OLELBOHF_00751	FIEGNBAC_02797	OANKHMNP_03174	KPBLHKFI_03304	KDGAEOAM_03317
katE	PG.fasta_00732	PC.fasta_00673	PV.fasta_02768	NOIMIMJO_00754	NKGBFEIF_01730	KDBLBEKM_01809	AEFKEECK_02367	HLBEKCEM_02423	OLELBOHF_02445	FIEGNBAC_00637	OANKHMNP_01690	KPBLHKFI_01761	KDGAEOAM_01770
group_6319	PG.fasta_04018	PC.fasta_03808	PV.fasta_02429	NOIMIMJO_02657	NKGBFEIF_03911	KDBLBEKM_03823	AEFKEECK_00312	HLBEKCEM_00316	OLELBOHF_00318	FIEGNBAC_04439	OANKHMNP_03544	KPBLHKFI_03689	KDGAEOAM_03703
group_6320	PG.fasta_01809	PC.fasta_03881	PV.fasta_03666	NOIMIMJO_04112	NKGBFEIF_00744	KDBLBEKM_02721	AEFKEECK_01415	HLBEKCEM_01423	OLELBOHF_01506	FIEGNBAC_01626	OANKHMNP_02557	KPBLHKFI_02655	KDGAEOAM_02679
nrdI	PG.fasta_02554	PC.fasta_02771	PV.fasta_03896	NOIMIMJO_03770	NKGBFEIF_00409	KDBLBEKM_03065	AEFKEECK_01048	HLBEKCEM_01080	OLELBOHF_01115	FIEGNBAC_00245	OANKHMNP_02862	KPBLHKFI_02975	KDGAEOAM_03001
otnC	PG.fasta_01616	PC.fasta_01429	PV.fasta_03288	NOIMIMJO_04338	NKGBFEIF_00942	KDBLBEKM_02525	AEFKEECK_01606	HLBEKCEM_01619	OLELBOHF_01699	FIEGNBAC_01435	OANKHMNP_02379	KPBLHKFI_02474	KDGAEOAM_02496
rsmC	PG.fasta_04141	PC.fasta_02262	PV.fasta_01343	NOIMIMJO_03536	NKGBFEIF_03010	KDBLBEKM_00637	AEFKEECK_03602	HLBEKCEM_03727	OLELBOHF_03666	FIEGNBAC_02335	OANKHMNP_00578	KPBLHKFI_00611	KDGAEOAM_00610
group_6324	PG.fasta_00852	PC.fasta_00793	PV.fasta_00597	NOIMIMJO_00633	NKGBFEIF_01610	KDBLBEKM_01928	AEFKEECK_02249	HLBEKCEM_02304	OLELBOHF_02327	FIEGNBAC_00757	OANKHMNP_01798	KPBLHKFI_01879	KDGAEOAM_01888
yajO_2	PG.fasta_02929	PC.fasta_04166	PV.fasta_01772	NOIMIMJO_01620	NKGBFEIF_02634	KDBLBEKM_01006	AEFKEECK_03215	HLBEKCEM_03360	OLELBOHF_03294	FIEGNBAC_03974	OANKHMNP_00950	KPBLHKFI_00981	KDGAEOAM_00982
purN	PG.fasta_02392	PC.fasta_02609	PV.fasta_02643	NOIMIMJO_03910	NKGBFEIF_00556	KDBLBEKM_02905	AEFKEECK_01222	HLBEKCEM_01232	OLELBOHF_01329	FIEGNBAC_01830	OANKHMNP_02744	KPBLHKFI_02834	KDGAEOAM_02866
emrA_1	PG.fasta_00244	PC.fasta_00185	PV.fasta_00296	NOIMIMJO_01251	NKGBFEIF_02303	KDBLBEKM_01330	AEFKEECK_02851	HLBEKCEM_02958	OLELBOHF_02928	FIEGNBAC_03363	OANKHMNP_01258	KPBLHKFI_01297	KDGAEOAM_01305
hemB	PG.fasta_03998	PC.fasta_03788	PV.fasta_02449	NOIMIMJO_02677	NKGBFEIF_03891	KDBLBEKM_03843	AEFKEECK_00292	HLBEKCEM_00296	OLELBOHF_00298	FIEGNBAC_04459	OANKHMNP_03564	KPBLHKFI_03709	KDGAEOAM_03723
metB	PG.fasta_04198	PC.fasta_04048	PV.fasta_03535	NOIMIMJO_02785	NKGBFEIF_03784	KDBLBEKM_03950	AEFKEECK_00185	HLBEKCEM_00189	OLELBOHF_00190	FIEGNBAC_00096	OANKHMNP_03669	KPBLHKFI_03815	KDGAEOAM_03829
wzzE	PG.fasta_03375	PC.fasta_03394	PV.fasta_02185	NOIMIMJO_03032	NKGBFEIF_03539	KDBLBEKM_00146	AEFKEECK_04067	HLBEKCEM_04304	OLELBOHF_04246	FIEGNBAC_04191	OANKHMNP_00146	KPBLHKFI_00148	KDGAEOAM_00147
srlR_2	PG.fasta_03069	PC.fasta_04194	PV.fasta_01627	NOIMIMJO_01854	NKGBFEIF_02781	KDBLBEKM_00863	AEFKEECK_03373	HLBEKCEM_03500	OLELBOHF_03437	FIEGNBAC_04116	OANKHMNP_00805	KPBLHKFI_00841	KDGAEOAM_00839
yhdG	PG.fasta_04102	PC.fasta_02223	PV.fasta_04098	NOIMIMJO_03495	NKGBFEIF_03051	KDBLBEKM_00597	AEFKEECK_03642	HLBEKCEM_03763	OLELBOHF_03704	FIEGNBAC_02294	OANKHMNP_00539	KPBLHKFI_00572	KDGAEOAM_00576
group_6333	PG.fasta_01212	PC.fasta_01880	PV.fasta_03462	NOIMIMJO_02252	NKGBFEIF_00106	KDBLBEKM_03423	AEFKEECK_00734	HLBEKCEM_00763	OLELBOHF_00769	FIEGNBAC_02815	OANKHMNP_03156	KPBLHKFI_03286	KDGAEOAM_03299
yddG	PG.fasta_00655	PC.fasta_00596	PV.fasta_02845	NOIMIMJO_00831	NKGBFEIF_01806	KDBLBEKM_01733	AEFKEECK_02444	HLBEKCEM_02499	OLELBOHF_02522	FIEGNBAC_00561	OANKHMNP_01613	KPBLHKFI_01684	KDGAEOAM_01695
yejM	PG.fasta_01741	PC.fasta_01554	PV.fasta_03220	NOIMIMJO_04208	NKGBFEIF_00812	KDBLBEKM_02650	AEFKEECK_01483	HLBEKCEM_01493	OLELBOHF_01574	FIEGNBAC_01557	OANKHMNP_02490	KPBLHKFI_02588	KDGAEOAM_02610
group_6336	PG.fasta_02542	PC.fasta_02759	PV.fasta_03884	NOIMIMJO_03782	NKGBFEIF_00421	KDBLBEKM_03053	AEFKEECK_01060	HLBEKCEM_01092	OLELBOHF_01127	FIEGNBAC_00233	OANKHMNP_02850	KPBLHKFI_02963	KDGAEOAM_02988
srlA	PG.fasta_03064	PC.fasta_04199	PV.fasta_01632	NOIMIMJO_01849	NKGBFEIF_02776	KDBLBEKM_00868	AEFKEECK_03368	HLBEKCEM_03495	OLELBOHF_03432	FIEGNBAC_04111	OANKHMNP_00810	KPBLHKFI_00846	KDGAEOAM_00844
group_6338	PG.fasta_04029	PC.fasta_03819	PV.fasta_02418	NOIMIMJO_02646	NKGBFEIF_03922	KDBLBEKM_03812	AEFKEECK_00322	HLBEKCEM_00327	OLELBOHF_00329	FIEGNBAC_04428	OANKHMNP_03532	KPBLHKFI_03678	KDGAEOAM_03691
lacG	PG.fasta_04034	PC.fasta_03824	PV.fasta_02413	NOIMIMJO_02641	NKGBFEIF_03927	KDBLBEKM_03807	AEFKEECK_00327	HLBEKCEM_00332	OLELBOHF_00334	FIEGNBAC_04423	OANKHMNP_03527	KPBLHKFI_03673	KDGAEOAM_03686
fruA_2	PG.fasta_01716	PC.fasta_01529	PV.fasta_03196	NOIMIMJO_04232	NKGBFEIF_00837	KDBLBEKM_02625	AEFKEECK_01507	HLBEKCEM_01517	OLELBOHF_01599	FIEGNBAC_01533	OANKHMNP_02466	KPBLHKFI_02564	KDGAEOAM_02586
pagP	PG.fasta_00060	PC.fasta_00001	PV.fasta_00480	NOIMIMJO_01437	NKGBFEIF_02487	KDBLBEKM_01147	AEFKEECK_03035	HLBEKCEM_03145	OLELBOHF_03112	FIEGNBAC_03548	OANKHMNP_01075	KPBLHKFI_01117	KDGAEOAM_01122
parC	PG.fasta_01187	PC.fasta_01855	PV.fasta_03487	NOIMIMJO_02277	NKGBFEIF_00081	KDBLBEKM_03448	AEFKEECK_00709	HLBEKCEM_00738	OLELBOHF_00744	FIEGNBAC_02790	OANKHMNP_03181	KPBLHKFI_03311	KDGAEOAM_03324
oxyR_1	PG.fasta_03465	PC.fasta_03484	PV.fasta_02274	NOIMIMJO_02943	NKGBFEIF_03628	KDBLBEKM_00056	AEFKEECK_00032	HLBEKCEM_00032	OLELBOHF_00032	FIEGNBAC_04282	OANKHMNP_00057	KPBLHKFI_00058	KDGAEOAM_00057
dmoA	PG.fasta_02222	PC.fasta_01193	PV.fasta_03813	NOIMIMJO_00170	NKGBFEIF_01209	KDBLBEKM_02313	AEFKEECK_01847	HLBEKCEM_01838	OLELBOHF_01925	FIEGNBAC_01218	OANKHMNP_02175	KPBLHKFI_02269	KDGAEOAM_02280
yggR	PG.fasta_01332	PC.fasta_02000	PV.fasta_01951	NOIMIMJO_02042	NKGBFEIF_00211	KDBLBEKM_03305	AEFKEECK_00851	HLBEKCEM_00882	OLELBOHF_00888	FIEGNBAC_03050	OANKHMNP_03064	KPBLHKFI_03169	KDGAEOAM_03194
nhaA	PG.fasta_03900	PC.fasta_02316	PV.fasta_01289	NOIMIMJO_03587	NKGBFEIF_02956	KDBLBEKM_00689	AEFKEECK_03548	HLBEKCEM_03674	OLELBOHF_03612	FIEGNBAC_02390	OANKHMNP_00631	KPBLHKFI_00665	KDGAEOAM_00664
minC	PG.fasta_02103	PC.fasta_01074	PV.fasta_03970	NOIMIMJO_00355	NKGBFEIF_01327	KDBLBEKM_02195	AEFKEECK_01967	HLBEKCEM_02023	OLELBOHF_02045	FIEGNBAC_01036	OANKHMNP_02056	KPBLHKFI_02152	KDGAEOAM_02161
lolA_1	PG.fasta_00298	PC.fasta_00239	PV.fasta_00242	NOIMIMJO_01197	NKGBFEIF_02249	KDBLBEKM_01384	AEFKEECK_02797	HLBEKCEM_02887	OLELBOHF_02874	FIEGNBAC_03309	OANKHMNP_01312	KPBLHKFI_01351	KDGAEOAM_01360
group_6349	PG.fasta_02403	PC.fasta_02620	PV.fasta_02654	NOIMIMJO_03899	NKGBFEIF_00545	KDBLBEKM_02916	AEFKEECK_01211	HLBEKCEM_01221	OLELBOHF_01318	FIEGNBAC_01841	OANKHMNP_02757	KPBLHKFI_02845	KDGAEOAM_02877
cmpC	PG.fasta_00633	PC.fasta_00574	PV.fasta_02865	NOIMIMJO_00851	NKGBFEIF_01826	KDBLBEKM_01713	AEFKEECK_02464	HLBEKCEM_02519	OLELBOHF_02543	FIEGNBAC_00540	OANKHMNP_01593	KPBLHKFI_01664	KDGAEOAM_01674
emrY	PG.fasta_02293	PC.fasta_02510	PV.fasta_02545	NOIMIMJO_04013	NKGBFEIF_00653	KDBLBEKM_02809	AEFKEECK_01320	HLBEKCEM_01330	OLELBOHF_01427	FIEGNBAC_01731	OANKHMNP_02645	KPBLHKFI_02733	KDGAEOAM_02769
trkH	PG.fasta_03314	PC.fasta_03333	PV.fasta_02126	NOIMIMJO_03091	NKGBFEIF_03478	KDBLBEKM_00208	AEFKEECK_04006	HLBEKCEM_04245	OLELBOHF_04185	FIEGNBAC_04130	OANKHMNP_00207	KPBLHKFI_00207	KDGAEOAM_00210
gltR	PG.fasta_01705	PC.fasta_01518	PV.fasta_03185	NOIMIMJO_04243	NKGBFEIF_00848	KDBLBEKM_02614	AEFKEECK_01518	HLBEKCEM_01528	OLELBOHF_01610	FIEGNBAC_01522	OANKHMNP_02455	KPBLHKFI_02553	KDGAEOAM_02575
pmbA_2	PG.fasta_00996	PC.fasta_01668	PV.fasta_03037	NOIMIMJO_02419	NKGBFEIF_04148	KDBLBEKM_03588	AEFKEECK_00550	HLBEKCEM_00554	OLELBOHF_00555	FIEGNBAC_02637	OANKHMNP_03307	KPBLHKFI_03452	KDGAEOAM_03466
hflK	PG.fasta_00961	PC.fasta_01633	PV.fasta_03072	NOIMIMJO_02455	NKGBFEIF_04113	KDBLBEKM_03622	AEFKEECK_00515	HLBEKCEM_00519	OLELBOHF_00520	FIEGNBAC_02602	OANKHMNP_03342	KPBLHKFI_03487	KDGAEOAM_03501
dnaT	PG.fasta_03455	PC.fasta_03474	PV.fasta_02264	NOIMIMJO_02953	NKGBFEIF_03618	KDBLBEKM_00066	AEFKEECK_00022	HLBEKCEM_00022	OLELBOHF_00022	FIEGNBAC_04272	OANKHMNP_00067	KPBLHKFI_00068	KDGAEOAM_00067
hslO	PG.fasta_04395	PC.fasta_04429	PV.fasta_02379	NOIMIMJO_02607	NKGBFEIF_03961	KDBLBEKM_03773	AEFKEECK_00362	HLBEKCEM_00366	OLELBOHF_00368	FIEGNBAC_04389	OANKHMNP_03493	KPBLHKFI_03639	KDGAEOAM_03652
aspS	PG.fasta_02179	PC.fasta_01150	PV.fasta_03771	NOIMIMJO_00280	NKGBFEIF_01253	KDBLBEKM_02271	AEFKEECK_01891	HLBEKCEM_01947	OLELBOHF_01969	FIEGNBAC_01110	OANKHMNP_02132	KPBLHKFI_02227	KDGAEOAM_02237
mdtK	PG.fasta_00700	PC.fasta_00641	PV.fasta_02800	NOIMIMJO_00785	NKGBFEIF_01762	KDBLBEKM_01778	AEFKEECK_02399	HLBEKCEM_02454	OLELBOHF_02477	FIEGNBAC_00606	OANKHMNP_01659	KPBLHKFI_01729	KDGAEOAM_01738
group_6360	PG.fasta_01379	PC.fasta_02047	PV.fasta_01998	NOIMIMJO_01995	NKGBFEIF_00259	KDBLBEKM_03215	AEFKEECK_00898	HLBEKCEM_00930	OLELBOHF_00935	FIEGNBAC_03097	OANKHMNP_03007	KPBLHKFI_03122	KDGAEOAM_03147
flgF	PG.fasta_00427	PC.fasta_00368	PV.fasta_00107	NOIMIMJO_01057	NKGBFEIF_02062	KDBLBEKM_01516	AEFKEECK_02666	HLBEKCEM_02755	OLELBOHF_02745	FIEGNBAC_04643	OANKHMNP_01444	KPBLHKFI_01484	KDGAEOAM_01490
osmY_1	PG.fasta_01939	PC.fasta_00909	PV.fasta_00705	NOIMIMJO_00534	NKGBFEIF_01490	KDBLBEKM_02034	AEFKEECK_02131	HLBEKCEM_02198	OLELBOHF_02208	FIEGNBAC_00872	OANKHMNP_01893	KPBLHKFI_01988	KDGAEOAM_01997
ulaA	PG.fasta_00845	PC.fasta_00786	PV.fasta_00590	NOIMIMJO_00640	NKGBFEIF_01617	KDBLBEKM_01921	AEFKEECK_02256	HLBEKCEM_02311	OLELBOHF_02334	FIEGNBAC_00750	OANKHMNP_01791	KPBLHKFI_01872	KDGAEOAM_01881
purR_2	PG.fasta_00705	PC.fasta_00646	PV.fasta_02795	NOIMIMJO_00780	NKGBFEIF_01757	KDBLBEKM_01783	AEFKEECK_02394	HLBEKCEM_02449	OLELBOHF_02472	FIEGNBAC_00611	OANKHMNP_01664	KPBLHKFI_01734	KDGAEOAM_01743
bcsQ	PG.fasta_03396	PC.fasta_03415	PV.fasta_02205	NOIMIMJO_03012	NKGBFEIF_03559	KDBLBEKM_00125	AEFKEECK_04088	HLBEKCEM_04325	OLELBOHF_04267	FIEGNBAC_04211	OANKHMNP_00126	KPBLHKFI_00128	KDGAEOAM_00126
group_6366	PG.fasta_00054	PC.fasta_04406	PV.fasta_00486	NOIMIMJO_01443	NKGBFEIF_02493	KDBLBEKM_01141	AEFKEECK_03042	HLBEKCEM_03152	OLELBOHF_03118	FIEGNBAC_03554	OANKHMNP_01069	KPBLHKFI_01111	KDGAEOAM_01116
aroL	PG.fasta_02958	PC.fasta_04492	PV.fasta_01743	NOIMIMJO_01736	NKGBFEIF_02664	KDBLBEKM_00976	AEFKEECK_03245	HLBEKCEM_03389	OLELBOHF_03323	FIEGNBAC_04003	OANKHMNP_00919	KPBLHKFI_00951	KDGAEOAM_00952
group_6368	PG.fasta_03348	PC.fasta_03367	PV.fasta_02160	NOIMIMJO_03057	NKGBFEIF_03512	KDBLBEKM_00174	AEFKEECK_04040	HLBEKCEM_04279	OLELBOHF_04219	FIEGNBAC_04164	OANKHMNP_00173	KPBLHKFI_00173	KDGAEOAM_00174
pspF	PG.fasta_02000	PC.fasta_00970	PV.fasta_00765	NOIMIMJO_00474	NKGBFEIF_01430	KDBLBEKM_02095	AEFKEECK_02070	HLBEKCEM_02138	OLELBOHF_02148	FIEGNBAC_00932	OANKHMNP_01955	KPBLHKFI_02049	KDGAEOAM_02059
gntU	PG.fasta_04043	PC.fasta_03833	PV.fasta_02404	NOIMIMJO_02632	NKGBFEIF_03936	KDBLBEKM_03798	AEFKEECK_00336	HLBEKCEM_00341	OLELBOHF_00343	FIEGNBAC_04414	OANKHMNP_03518	KPBLHKFI_03664	KDGAEOAM_03677
mtlA	PG.fasta_03412	PC.fasta_03431	PV.fasta_02221	NOIMIMJO_02996	NKGBFEIF_03575	KDBLBEKM_00109	AEFKEECK_04104	HLBEKCEM_04341	OLELBOHF_04284	FIEGNBAC_04228	OANKHMNP_00110	KPBLHKFI_00111	KDGAEOAM_00110
nagA	PG.fasta_00099	PC.fasta_00040	PV.fasta_00441	NOIMIMJO_01397	NKGBFEIF_02448	KDBLBEKM_01186	AEFKEECK_02996	HLBEKCEM_03106	OLELBOHF_03073	FIEGNBAC_03509	OANKHMNP_01115	KPBLHKFI_01155	KDGAEOAM_01162
srkA_1	PG.fasta_04101	PC.fasta_02222	PV.fasta_04097	NOIMIMJO_03494	NKGBFEIF_03052	KDBLBEKM_00596	AEFKEECK_03643	HLBEKCEM_03764	OLELBOHF_03705	FIEGNBAC_02293	OANKHMNP_00538	KPBLHKFI_00571	KDGAEOAM_00575
panC	PG.fasta_03799	PC.fasta_02417	PV.fasta_01190	NOIMIMJO_03686	NKGBFEIF_02856	KDBLBEKM_00789	AEFKEECK_03448	HLBEKCEM_03575	OLELBOHF_03511	FIEGNBAC_02489	OANKHMNP_00730	KPBLHKFI_00765	KDGAEOAM_00764
tal	PG.fasta_02341	PC.fasta_02558	PV.fasta_02593	NOIMIMJO_03960	NKGBFEIF_00606	KDBLBEKM_02856	AEFKEECK_01272	HLBEKCEM_01282	OLELBOHF_01379	FIEGNBAC_01779	OANKHMNP_02694	KPBLHKFI_02781	KDGAEOAM_02816
group_6376	PG.fasta_01176	PC.fasta_01844	PV.fasta_03498	NOIMIMJO_02288	NKGBFEIF_00070	KDBLBEKM_03458	AEFKEECK_00698	HLBEKCEM_00727	OLELBOHF_00733	FIEGNBAC_02779	OANKHMNP_03192	KPBLHKFI_03322	KDGAEOAM_03335
amtB	PG.fasta_02895	PC.fasta_04132	PV.fasta_01806	NOIMIMJO_01586	NKGBFEIF_02600	KDBLBEKM_01040	AEFKEECK_03181	HLBEKCEM_03326	OLELBOHF_03260	FIEGNBAC_03940	OANKHMNP_00984	KPBLHKFI_01015	KDGAEOAM_01016
murA	PG.fasta_03643	PC.fasta_03638	PV.fasta_01045	NOIMIMJO_03338	NKGBFEIF_03185	KDBLBEKM_00455	AEFKEECK_03759	HLBEKCEM_03890	OLELBOHF_03848	FIEGNBAC_02135	OANKHMNP_00449	KPBLHKFI_00449	KDGAEOAM_00457
ohrR	PG.fasta_03406	PC.fasta_03425	PV.fasta_02215	NOIMIMJO_03002	NKGBFEIF_03569	KDBLBEKM_00115	AEFKEECK_04098	HLBEKCEM_04335	OLELBOHF_04277	FIEGNBAC_04222	OANKHMNP_00116	KPBLHKFI_00118	KDGAEOAM_00116
yehW	PG.fasta_00209	PC.fasta_00150	PV.fasta_00331	NOIMIMJO_01286	NKGBFEIF_02338	KDBLBEKM_01296	AEFKEECK_02886	HLBEKCEM_02993	OLELBOHF_02963	FIEGNBAC_03399	OANKHMNP_01225	KPBLHKFI_01265	KDGAEOAM_01272
cysZ	PG.fasta_02323	PC.fasta_02540	PV.fasta_02575	NOIMIMJO_03978	NKGBFEIF_00624	KDBLBEKM_02838	AEFKEECK_01290	HLBEKCEM_01300	OLELBOHF_01397	FIEGNBAC_01761	OANKHMNP_02676	KPBLHKFI_02763	KDGAEOAM_02798
solA	PG.fasta_00409	PC.fasta_00350	PV.fasta_00125	NOIMIMJO_01075	NKGBFEIF_02080	KDBLBEKM_01498	AEFKEECK_02684	HLBEKCEM_02773	OLELBOHF_02763	FIEGNBAC_04661	OANKHMNP_01426	KPBLHKFI_01466	KDGAEOAM_01472
nagC_2	PG.fasta_03220	PC.fasta_03239	PV.fasta_00929	NOIMIMJO_03224	NKGBFEIF_03346	KDBLBEKM_00339	AEFKEECK_03875	HLBEKCEM_04113	OLELBOHF_04055	FIEGNBAC_02019	OANKHMNP_00336	KPBLHKFI_00336	KDGAEOAM_00340
ddpF_1	PG.fasta_02546	PC.fasta_02763	PV.fasta_03888	NOIMIMJO_03778	NKGBFEIF_00417	KDBLBEKM_03057	AEFKEECK_01056	HLBEKCEM_01088	OLELBOHF_01123	FIEGNBAC_00237	OANKHMNP_02854	KPBLHKFI_02967	KDGAEOAM_02993
ilvC	PG.fasta_03924	PC.fasta_03714	PV.fasta_02523	NOIMIMJO_02752	NKGBFEIF_03817	KDBLBEKM_03917	AEFKEECK_00218	HLBEKCEM_00222	OLELBOHF_00224	FIEGNBAC_04533	OANKHMNP_03638	KPBLHKFI_03784	KDGAEOAM_03797
dtd	PG.fasta_04277	PC.fasta_03969	PV.fasta_03615	NOIMIMJO_02865	NKGBFEIF_03705	KDBLBEKM_04043	AEFKEECK_00108	HLBEKCEM_00109	OLELBOHF_00110	FIEGNBAC_00017	OANKHMNP_03749	KPBLHKFI_03894	KDGAEOAM_03907
egtB	PG.fasta_03507	PC.fasta_03526	PV.fasta_02315	NOIMIMJO_02900	NKGBFEIF_03670	KDBLBEKM_00015	AEFKEECK_00074	HLBEKCEM_00073	OLELBOHF_00075	FIEGNBAC_04324	OANKHMNP_00015	KPBLHKFI_00015	KDGAEOAM_00015
aroH	PG.fasta_00682	PC.fasta_00623	PV.fasta_02818	NOIMIMJO_00803	NKGBFEIF_01780	KDBLBEKM_01760	AEFKEECK_02417	HLBEKCEM_02472	OLELBOHF_02495	FIEGNBAC_00588	OANKHMNP_01641	KPBLHKFI_01711	KDGAEOAM_01721
yebS	PG.fasta_02134	PC.fasta_01105	PV.fasta_03939	NOIMIMJO_00324	NKGBFEIF_01296	KDBLBEKM_02226	AEFKEECK_01936	HLBEKCEM_01992	OLELBOHF_02014	FIEGNBAC_01067	OANKHMNP_02088	KPBLHKFI_02183	KDGAEOAM_02192
group_639	PG.fasta_04571	PC.fasta_04626	PV.fasta_04193	NOIMIMJO_02516	NKGBFEIF_04052	KDBLBEKM_03682	AEFKEECK_00454	HLBEKCEM_00457	OLELBOHF_00459	FIEGNBAC_00378	OANKHMNP_03402	KPBLHKFI_03548	KDGAEOAM_03560
group_6390	PG.fasta_01253	PC.fasta_01921	PV.fasta_03421	NOIMIMJO_02221	NKGBFEIF_00147	KDBLBEKM_03383	AEFKEECK_00774	HLBEKCEM_00804	OLELBOHF_00810	FIEGNBAC_02855	OANKHMNP_03113	KPBLHKFI_03246	KDGAEOAM_03258
ugpC	PG.fasta_04035	PC.fasta_03825	PV.fasta_02412	NOIMIMJO_02640	NKGBFEIF_03928	KDBLBEKM_03806	AEFKEECK_00328	HLBEKCEM_00333	OLELBOHF_00335	FIEGNBAC_04422	OANKHMNP_03526	KPBLHKFI_03672	KDGAEOAM_03685
group_6392	PG.fasta_01352	PC.fasta_02020	PV.fasta_01971	NOIMIMJO_02022	NKGBFEIF_00232	KDBLBEKM_03285	AEFKEECK_00871	HLBEKCEM_00903	OLELBOHF_00908	FIEGNBAC_03070	OANKHMNP_03044	KPBLHKFI_03149	KDGAEOAM_03174
pnp	PG.fasta_03666	PC.fasta_03615	PV.fasta_01068	NOIMIMJO_03361	NKGBFEIF_03162	KDBLBEKM_00478	AEFKEECK_03736	HLBEKCEM_03867	OLELBOHF_03825	FIEGNBAC_02158	OANKHMNP_00472	KPBLHKFI_00472	KDGAEOAM_00480
oprB	PG.fasta_03166	PC.fasta_03185	PV.fasta_00983	NOIMIMJO_03279	NKGBFEIF_03292	KDBLBEKM_00393	AEFKEECK_03821	HLBEKCEM_04059	OLELBOHF_04001	FIEGNBAC_02073	OANKHMNP_00390	KPBLHKFI_00391	KDGAEOAM_00395
cmoB	PG.fasta_02183	PC.fasta_01154	PV.fasta_03775	NOIMIMJO_00276	NKGBFEIF_01249	KDBLBEKM_02275	AEFKEECK_01887	HLBEKCEM_01943	OLELBOHF_01965	FIEGNBAC_01114	OANKHMNP_02136	KPBLHKFI_02231	KDGAEOAM_02241
pqqE	PG.fasta_00840	PC.fasta_00781	PV.fasta_00585	NOIMIMJO_00645	NKGBFEIF_01622	KDBLBEKM_01916	AEFKEECK_02261	HLBEKCEM_02316	OLELBOHF_02339	FIEGNBAC_00745	OANKHMNP_01786	KPBLHKFI_01867	KDGAEOAM_01876
glnD	PG.fasta_03774	PC.fasta_02442	PV.fasta_01165	NOIMIMJO_03711	NKGBFEIF_02831	KDBLBEKM_00814	AEFKEECK_03423	HLBEKCEM_03550	OLELBOHF_03486	FIEGNBAC_02514	OANKHMNP_00755	KPBLHKFI_00790	KDGAEOAM_00789
rsxC	PG.fasta_00764	PC.fasta_00705	PV.fasta_02736	NOIMIMJO_00723	NKGBFEIF_01697	KDBLBEKM_01841	AEFKEECK_02335	HLBEKCEM_02391	OLELBOHF_02413	FIEGNBAC_00670	OANKHMNP_01722	KPBLHKFI_01793	KDGAEOAM_01803
pta	PG.fasta_01804	PC.fasta_03876	PV.fasta_03661	NOIMIMJO_04117	NKGBFEIF_00749	KDBLBEKM_02716	AEFKEECK_01420	HLBEKCEM_01428	OLELBOHF_01511	FIEGNBAC_01621	OANKHMNP_02552	KPBLHKFI_02650	KDGAEOAM_02674
group_6401	PG.fasta_01653	PC.fasta_01466	PV.fasta_03134	NOIMIMJO_04292	NKGBFEIF_00900	KDBLBEKM_02565	AEFKEECK_01569	HLBEKCEM_01577	OLELBOHF_01662	FIEGNBAC_01473	OANKHMNP_02406	KPBLHKFI_02504	KDGAEOAM_02526
group_6402	PG.fasta_00395	PC.fasta_00336	PV.fasta_00139	NOIMIMJO_01089	NKGBFEIF_02094	KDBLBEKM_01484	AEFKEECK_02698	HLBEKCEM_02787	OLELBOHF_02777	FIEGNBAC_04675	OANKHMNP_01412	KPBLHKFI_01451	KDGAEOAM_01458
virS	PG.fasta_04100	PC.fasta_02221	PV.fasta_04096	NOIMIMJO_03493	NKGBFEIF_03053	KDBLBEKM_00595	AEFKEECK_03644	HLBEKCEM_03765	OLELBOHF_03706	FIEGNBAC_02292	OANKHMNP_00537	KPBLHKFI_00570	KDGAEOAM_00574
group_6404	PG.fasta_01215	PC.fasta_01883	PV.fasta_03459	NOIMIMJO_02249	NKGBFEIF_00109	KDBLBEKM_03420	AEFKEECK_00737	HLBEKCEM_00766	OLELBOHF_00772	FIEGNBAC_02818	OANKHMNP_03153	KPBLHKFI_03283	KDGAEOAM_03296
group_6405	PG.fasta_04419	PC.fasta_04453	PV.fasta_02355	NOIMIMJO_02583	NKGBFEIF_03985	KDBLBEKM_03749	AEFKEECK_00387	HLBEKCEM_00390	OLELBOHF_00392	FIEGNBAC_04365	OANKHMNP_03469	KPBLHKFI_03615	KDGAEOAM_03627
group_6406	PG.fasta_03623	PC.fasta_03658	PV.fasta_01025	NOIMIMJO_03318	NKGBFEIF_03205	KDBLBEKM_00435	AEFKEECK_03779	HLBEKCEM_03910	OLELBOHF_03868	FIEGNBAC_02115	OANKHMNP_00429	KPBLHKFI_00429	KDGAEOAM_00437
yicJ_3	PG.fasta_02376	PC.fasta_02593	PV.fasta_02627	NOIMIMJO_03926	NKGBFEIF_00572	KDBLBEKM_02889	AEFKEECK_01238	HLBEKCEM_01248	OLELBOHF_01345	FIEGNBAC_01813	OANKHMNP_02728	KPBLHKFI_02817	KDGAEOAM_02850
ssuA_2	PG.fasta_02218	PC.fasta_01189	PV.fasta_03809	NOIMIMJO_00174	NKGBFEIF_01213	KDBLBEKM_02309	AEFKEECK_01851	HLBEKCEM_01842	OLELBOHF_01929	FIEGNBAC_01214	OANKHMNP_02171	KPBLHKFI_02265	KDGAEOAM_02276
argE_2	PG.fasta_04193	PC.fasta_04053	PV.fasta_03530	NOIMIMJO_02780	NKGBFEIF_03789	KDBLBEKM_03945	AEFKEECK_00190	HLBEKCEM_00194	OLELBOHF_00195	FIEGNBAC_00101	OANKHMNP_03664	KPBLHKFI_03810	KDGAEOAM_03824
nuoG	PG.fasta_01791	PC.fasta_03863	PV.fasta_03648	NOIMIMJO_04130	NKGBFEIF_00762	KDBLBEKM_02703	AEFKEECK_01433	HLBEKCEM_01441	OLELBOHF_01524	FIEGNBAC_01608	OANKHMNP_02539	KPBLHKFI_02637	KDGAEOAM_02661
yigL	PG.fasta_03338	PC.fasta_03357	PV.fasta_02150	NOIMIMJO_03067	NKGBFEIF_03502	KDBLBEKM_00184	AEFKEECK_04030	HLBEKCEM_04269	OLELBOHF_04209	FIEGNBAC_04154	OANKHMNP_00183	KPBLHKFI_00183	KDGAEOAM_00185
ybhA	PG.fasta_00166	PC.fasta_00107	PV.fasta_00374	NOIMIMJO_01329	NKGBFEIF_02381	KDBLBEKM_01253	AEFKEECK_02929	HLBEKCEM_03039	OLELBOHF_03006	FIEGNBAC_03442	OANKHMNP_01182	KPBLHKFI_01222	KDGAEOAM_01228
group_6413	PG.fasta_01893	PC.fasta_00863	PV.fasta_00659	NOIMIMJO_00580	NKGBFEIF_01536	KDBLBEKM_01991	AEFKEECK_02176	HLBEKCEM_02244	OLELBOHF_02253	FIEGNBAC_00828	OANKHMNP_01855	KPBLHKFI_01943	KDGAEOAM_01952
gabD_2	PG.fasta_00937	PC.fasta_01609	PV.fasta_03097	NOIMIMJO_02479	NKGBFEIF_04089	KDBLBEKM_03645	AEFKEECK_00491	HLBEKCEM_00495	OLELBOHF_00496	FIEGNBAC_02578	OANKHMNP_03365	KPBLHKFI_03511	KDGAEOAM_03524
trmO	PG.fasta_03747	PC.fasta_02469	PV.fasta_01138	NOIMIMJO_03739	NKGBFEIF_02804	KDBLBEKM_00841	AEFKEECK_03396	HLBEKCEM_03523	OLELBOHF_03459	FIEGNBAC_02541	OANKHMNP_00782	KPBLHKFI_00817	KDGAEOAM_00816
nuoN	PG.fasta_01784	PC.fasta_03856	PV.fasta_03641	NOIMIMJO_04137	NKGBFEIF_00769	KDBLBEKM_02696	AEFKEECK_01440	HLBEKCEM_01448	OLELBOHF_01531	FIEGNBAC_01601	OANKHMNP_02532	KPBLHKFI_02630	KDGAEOAM_02654
yedJ	PG.fasta_04334	PC.fasta_01273	PV.fasta_04018	NOIMIMJO_00096	NKGBFEIF_01129	KDBLBEKM_02393	AEFKEECK_01765	HLBEKCEM_01765	OLELBOHF_01845	FIEGNBAC_01298	OANKHMNP_02245	KPBLHKFI_02351	KDGAEOAM_02363
yciO	PG.fasta_02037	PC.fasta_01007	PV.fasta_00801	NOIMIMJO_00421	NKGBFEIF_01393	KDBLBEKM_02131	AEFKEECK_02034	HLBEKCEM_02091	OLELBOHF_02112	FIEGNBAC_00969	OANKHMNP_01991	KPBLHKFI_02085	KDGAEOAM_02095
nnr	PG.fasta_00953	PC.fasta_01625	PV.fasta_03080	NOIMIMJO_02463	NKGBFEIF_04105	KDBLBEKM_03630	AEFKEECK_00507	HLBEKCEM_00511	OLELBOHF_00512	FIEGNBAC_02594	OANKHMNP_03350	KPBLHKFI_03495	KDGAEOAM_03509
aroA	PG.fasta_00307	PC.fasta_00248	PV.fasta_00233	NOIMIMJO_01188	NKGBFEIF_02240	KDBLBEKM_01393	AEFKEECK_02788	HLBEKCEM_02878	OLELBOHF_02865	FIEGNBAC_03300	OANKHMNP_01321	KPBLHKFI_01360	KDGAEOAM_01369
hpxO	PG.fasta_01928	PC.fasta_00898	PV.fasta_00694	NOIMIMJO_00545	NKGBFEIF_01501	KDBLBEKM_02024	AEFKEECK_02142	HLBEKCEM_02209	OLELBOHF_02219	FIEGNBAC_00861	OANKHMNP_01882	KPBLHKFI_01977	KDGAEOAM_01986
mreD	PG.fasta_00928	PC.fasta_01600	PV.fasta_03106	NOIMIMJO_02488	NKGBFEIF_04080	KDBLBEKM_03654	AEFKEECK_00482	HLBEKCEM_00486	OLELBOHF_00487	FIEGNBAC_02569	OANKHMNP_03374	KPBLHKFI_03520	KDGAEOAM_03533
group_6423	PG.fasta_01663	PC.fasta_01476	PV.fasta_03144	NOIMIMJO_04282	NKGBFEIF_00890	KDBLBEKM_02575	AEFKEECK_01559	HLBEKCEM_01567	OLELBOHF_01652	FIEGNBAC_01483	OANKHMNP_02416	KPBLHKFI_02514	KDGAEOAM_02536
group_6424	PG.fasta_01487	PC.fasta_02155	PV.fasta_02107	NOIMIMJO_01888	NKGBFEIF_00367	KDBLBEKM_03106	AEFKEECK_01007	HLBEKCEM_01038	OLELBOHF_01072	FIEGNBAC_03204	OANKHMNP_02902	KPBLHKFI_03016	KDGAEOAM_03043
astD	PG.fasta_00650	PC.fasta_00591	PV.fasta_02850	NOIMIMJO_00836	NKGBFEIF_01811	KDBLBEKM_01728	AEFKEECK_02449	HLBEKCEM_02504	OLELBOHF_02527	FIEGNBAC_00556	OANKHMNP_01608	KPBLHKFI_01679	KDGAEOAM_01690
flgE	PG.fasta_00426	PC.fasta_00367	PV.fasta_00108	NOIMIMJO_01058	NKGBFEIF_02063	KDBLBEKM_01515	AEFKEECK_02667	HLBEKCEM_02756	OLELBOHF_02746	FIEGNBAC_04644	OANKHMNP_01443	KPBLHKFI_01483	KDGAEOAM_01489
group_6427	PG.fasta_01508	PC.fasta_01321	PV.fasta_03389	NOIMIMJO_00045	NKGBFEIF_01098	KDBLBEKM_02425	AEFKEECK_01712	HLBEKCEM_01720	OLELBOHF_01806	FIEGNBAC_01331	OANKHMNP_02277	KPBLHKFI_02381	KDGAEOAM_02394
topA	PG.fasta_02029	PC.fasta_00999	PV.fasta_00793	NOIMIMJO_00446	NKGBFEIF_01402	KDBLBEKM_02123	AEFKEECK_02042	HLBEKCEM_02099	OLELBOHF_02120	FIEGNBAC_00961	OANKHMNP_01983	KPBLHKFI_02077	KDGAEOAM_02087
cysN	PG.fasta_01454	PC.fasta_02122	PV.fasta_02074	NOIMIMJO_01920	NKGBFEIF_00333	KDBLBEKM_03138	AEFKEECK_00974	HLBEKCEM_01006	OLELBOHF_01010	FIEGNBAC_03172	OANKHMNP_02931	KPBLHKFI_03047	KDGAEOAM_03073
group_6430	PG.fasta_03001	PC.fasta_04262	PV.fasta_01698	NOIMIMJO_01789	NKGBFEIF_02714	KDBLBEKM_00930	AEFKEECK_03303	HLBEKCEM_03433	OLELBOHF_03370	FIEGNBAC_04049	OANKHMNP_00871	KPBLHKFI_00908	KDGAEOAM_00906
iolS	PG.fasta_03818	PC.fasta_02398	PV.fasta_01208	NOIMIMJO_03668	NKGBFEIF_02874	KDBLBEKM_00771	AEFKEECK_03467	HLBEKCEM_03593	OLELBOHF_03530	FIEGNBAC_02471	OANKHMNP_00712	KPBLHKFI_00747	KDGAEOAM_00746
panB	PG.fasta_03798	PC.fasta_02418	PV.fasta_01189	NOIMIMJO_03687	NKGBFEIF_02855	KDBLBEKM_00790	AEFKEECK_03447	HLBEKCEM_03574	OLELBOHF_03510	FIEGNBAC_02490	OANKHMNP_00731	KPBLHKFI_00766	KDGAEOAM_00765
dnaA	PG.fasta_03434	PC.fasta_03453	PV.fasta_02243	NOIMIMJO_02974	NKGBFEIF_03597	KDBLBEKM_00087	AEFKEECK_00001	HLBEKCEM_00001	OLELBOHF_00001	FIEGNBAC_04251	OANKHMNP_00088	KPBLHKFI_00089	KDGAEOAM_00088
btuD_1	PG.fasta_03398	PC.fasta_03417	PV.fasta_02207	NOIMIMJO_03010	NKGBFEIF_03561	KDBLBEKM_00123	AEFKEECK_04090	HLBEKCEM_04327	OLELBOHF_04269	FIEGNBAC_04213	OANKHMNP_00124	KPBLHKFI_00126	KDGAEOAM_00124
ddl	PG.fasta_03926	PC.fasta_03716	PV.fasta_02521	NOIMIMJO_02750	NKGBFEIF_03819	KDBLBEKM_03915	AEFKEECK_00220	HLBEKCEM_00224	OLELBOHF_00226	FIEGNBAC_04531	OANKHMNP_03636	KPBLHKFI_03782	KDGAEOAM_03795
group_6436	PG.fasta_03675	PC.fasta_03606	PV.fasta_01077	NOIMIMJO_03370	NKGBFEIF_03153	KDBLBEKM_00487	AEFKEECK_03727	HLBEKCEM_03858	OLELBOHF_03816	FIEGNBAC_02167	OANKHMNP_00481	KPBLHKFI_00481	KDGAEOAM_00489
arnC_1	PG.fasta_03155	PC.fasta_03174	PV.fasta_00994	NOIMIMJO_03287	NKGBFEIF_03281	KDBLBEKM_00404	AEFKEECK_03814	HLBEKCEM_04052	OLELBOHF_03990	FIEGNBAC_02084	OANKHMNP_00401	KPBLHKFI_00398	KDGAEOAM_00406
rfbX	PG.fasta_00336	PC.fasta_00277	PV.fasta_00203	NOIMIMJO_01158	NKGBFEIF_02210	KDBLBEKM_01421	AEFKEECK_02758	HLBEKCEM_02848	OLELBOHF_02836	FIEGNBAC_03271	OANKHMNP_01351	KPBLHKFI_01390	KDGAEOAM_01398
ldhA	PG.fasta_01982	PC.fasta_00952	PV.fasta_00747	NOIMIMJO_00492	NKGBFEIF_01448	KDBLBEKM_02077	AEFKEECK_02088	HLBEKCEM_02156	OLELBOHF_02166	FIEGNBAC_00914	OANKHMNP_01937	KPBLHKFI_02031	KDGAEOAM_02041
lnt	PG.fasta_00083	PC.fasta_00024	PV.fasta_00457	NOIMIMJO_01413	NKGBFEIF_02464	KDBLBEKM_01170	AEFKEECK_03012	HLBEKCEM_03122	OLELBOHF_03089	FIEGNBAC_03525	OANKHMNP_01099	KPBLHKFI_01140	KDGAEOAM_01146
mntP	PG.fasta_03942	PC.fasta_03732	PV.fasta_02505	NOIMIMJO_02734	NKGBFEIF_03835	KDBLBEKM_03899	AEFKEECK_00236	HLBEKCEM_00240	OLELBOHF_00242	FIEGNBAC_04515	OANKHMNP_03620	KPBLHKFI_03766	KDGAEOAM_03779
ilvI	PG.fasta_03858	PC.fasta_02358	PV.fasta_01248	NOIMIMJO_03628	NKGBFEIF_02914	KDBLBEKM_00731	AEFKEECK_03507	HLBEKCEM_03633	OLELBOHF_03570	FIEGNBAC_02431	OANKHMNP_00672	KPBLHKFI_00706	KDGAEOAM_00706
yteT	PG.fasta_03222	PC.fasta_03241	PV.fasta_00927	NOIMIMJO_03222	NKGBFEIF_03348	KDBLBEKM_00337	AEFKEECK_03877	HLBEKCEM_04115	OLELBOHF_04057	FIEGNBAC_02017	OANKHMNP_00334	KPBLHKFI_00334	KDGAEOAM_00338
glnQ_6	PG.fasta_03038	PC.fasta_04225	PV.fasta_01657	NOIMIMJO_01825	NKGBFEIF_02751	KDBLBEKM_00893	AEFKEECK_03343	HLBEKCEM_03470	OLELBOHF_03407	FIEGNBAC_04086	OANKHMNP_00834	KPBLHKFI_00871	KDGAEOAM_00869
group_6445	PG.fasta_01751	PC.fasta_01564	PV.fasta_03230	NOIMIMJO_04169	NKGBFEIF_00802	KDBLBEKM_02660	AEFKEECK_01473	HLBEKCEM_01483	OLELBOHF_01564	FIEGNBAC_01567	OANKHMNP_02497	KPBLHKFI_02596	KDGAEOAM_02620
nupC_1	PG.fasta_02305	PC.fasta_02522	PV.fasta_02557	NOIMIMJO_04001	NKGBFEIF_00641	KDBLBEKM_02821	AEFKEECK_01308	HLBEKCEM_01318	OLELBOHF_01415	FIEGNBAC_01743	OANKHMNP_02658	KPBLHKFI_02745	KDGAEOAM_02781
folD	PG.fasta_02846	PC.fasta_04083	PV.fasta_01855	NOIMIMJO_01537	NKGBFEIF_02551	KDBLBEKM_01089	AEFKEECK_03132	HLBEKCEM_03277	OLELBOHF_03211	FIEGNBAC_03889	OANKHMNP_01034	KPBLHKFI_01064	KDGAEOAM_01065
sad_1	PG.fasta_00365	PC.fasta_00306	PV.fasta_00174	NOIMIMJO_01129	NKGBFEIF_02181	KDBLBEKM_01450	AEFKEECK_02729	HLBEKCEM_02819	OLELBOHF_02807	FIEGNBAC_03242	OANKHMNP_01380	KPBLHKFI_01419	KDGAEOAM_01427
catM	PG.fasta_01962	PC.fasta_00932	PV.fasta_00727	NOIMIMJO_00511	NKGBFEIF_01467	KDBLBEKM_02057	AEFKEECK_02108	HLBEKCEM_02175	OLELBOHF_02185	FIEGNBAC_00894	OANKHMNP_01917	KPBLHKFI_02010	KDGAEOAM_02021
group_6450	PG.fasta_04335	PC.fasta_01274	PV.fasta_04017	NOIMIMJO_00095	NKGBFEIF_01128	KDBLBEKM_02394	AEFKEECK_01764	HLBEKCEM_01764	OLELBOHF_01844	FIEGNBAC_01299	OANKHMNP_02246	KPBLHKFI_02352	KDGAEOAM_02364
cysL	PG.fasta_01711	PC.fasta_01524	PV.fasta_03191	NOIMIMJO_04237	NKGBFEIF_00842	KDBLBEKM_02620	AEFKEECK_01512	HLBEKCEM_01522	OLELBOHF_01604	FIEGNBAC_01528	OANKHMNP_02461	KPBLHKFI_02559	KDGAEOAM_02581
ddpD	PG.fasta_03987	PC.fasta_03777	PV.fasta_02460	NOIMIMJO_02689	NKGBFEIF_03880	KDBLBEKM_03854	AEFKEECK_00281	HLBEKCEM_00285	OLELBOHF_00287	FIEGNBAC_04470	OANKHMNP_03575	KPBLHKFI_03720	KDGAEOAM_03734
group_6453	PG.fasta_01287	PC.fasta_01955	PV.fasta_01907	NOIMIMJO_02085	NKGBFEIF_00167	KDBLBEKM_03349	AEFKEECK_00808	HLBEKCEM_00838	OLELBOHF_00844	FIEGNBAC_03007	OANKHMNP_03106	KPBLHKFI_03213	KDGAEOAM_03238
pgsA	PG.fasta_00377	PC.fasta_00318	PV.fasta_00161	NOIMIMJO_01115	NKGBFEIF_02168	KDBLBEKM_01465	AEFKEECK_02716	HLBEKCEM_02806	OLELBOHF_02794	FIEGNBAC_03228	OANKHMNP_01393	KPBLHKFI_01433	KDGAEOAM_01440
group_6455	PG.fasta_03052	PC.fasta_04211	PV.fasta_01643	NOIMIMJO_01839	NKGBFEIF_02765	KDBLBEKM_00879	AEFKEECK_03357	HLBEKCEM_03484	OLELBOHF_03421	FIEGNBAC_04100	OANKHMNP_00820	KPBLHKFI_00857	KDGAEOAM_00855
gsiA_2	PG.fasta_01566	PC.fasta_01379	PV.fasta_03337	NOIMIMJO_04447	NKGBFEIF_01045	KDBLBEKM_02478	AEFKEECK_01655	HLBEKCEM_01668	OLELBOHF_01749	FIEGNBAC_01384	OANKHMNP_02328	KPBLHKFI_02432	KDGAEOAM_02446
group_6457	PG.fasta_01201	PC.fasta_01869	PV.fasta_03473	NOIMIMJO_02263	NKGBFEIF_00095	KDBLBEKM_03434	AEFKEECK_00723	HLBEKCEM_00752	OLELBOHF_00758	FIEGNBAC_02804	OANKHMNP_03167	KPBLHKFI_03297	KDGAEOAM_03310
tcdA	PG.fasta_01406	PC.fasta_02074	PV.fasta_02025	NOIMIMJO_01968	NKGBFEIF_00285	KDBLBEKM_03188	AEFKEECK_00925	HLBEKCEM_00957	OLELBOHF_00962	FIEGNBAC_03124	OANKHMNP_02981	KPBLHKFI_03096	KDGAEOAM_03121
ribB	PG.fasta_01168	PC.fasta_01836	PV.fasta_03506	NOIMIMJO_02296	NKGBFEIF_00062	KDBLBEKM_03466	AEFKEECK_00690	HLBEKCEM_00719	OLELBOHF_00725	FIEGNBAC_02771	OANKHMNP_03200	KPBLHKFI_03330	KDGAEOAM_03343
wecE	PG.fasta_03369	PC.fasta_03388	PV.fasta_02181	NOIMIMJO_03036	NKGBFEIF_03533	KDBLBEKM_00153	AEFKEECK_04061	HLBEKCEM_04300	OLELBOHF_04240	FIEGNBAC_04185	OANKHMNP_00152	KPBLHKFI_00152	KDGAEOAM_00153
glpF	PG.fasta_04208	PC.fasta_04038	PV.fasta_03545	NOIMIMJO_02795	NKGBFEIF_03774	KDBLBEKM_03960	AEFKEECK_00175	HLBEKCEM_00179	OLELBOHF_00180	FIEGNBAC_00086	OANKHMNP_03679	KPBLHKFI_03825	KDGAEOAM_03839
araA	PG.fasta_00805	PC.fasta_00746	PV.fasta_00550	NOIMIMJO_00681	NKGBFEIF_01657	KDBLBEKM_01880	AEFKEECK_02295	HLBEKCEM_02351	OLELBOHF_02373	FIEGNBAC_00710	OANKHMNP_01751	KPBLHKFI_01833	KDGAEOAM_01843
phnG	PG.fasta_01555	PC.fasta_01368	PV.fasta_03348	NOIMIMJO_04458	NKGBFEIF_01056	KDBLBEKM_02467	AEFKEECK_01666	HLBEKCEM_01679	OLELBOHF_01760	FIEGNBAC_01373	OANKHMNP_02317	KPBLHKFI_02420	KDGAEOAM_02435
mglA_2	PG.fasta_01577	PC.fasta_01390	PV.fasta_03326	NOIMIMJO_04425	NKGBFEIF_01028	KDBLBEKM_02489	AEFKEECK_01644	HLBEKCEM_01657	OLELBOHF_01738	FIEGNBAC_01395	OANKHMNP_02339	KPBLHKFI_02443	KDGAEOAM_02457
infB	PG.fasta_03662	PC.fasta_03619	PV.fasta_01064	NOIMIMJO_03357	NKGBFEIF_03166	KDBLBEKM_00474	AEFKEECK_03740	HLBEKCEM_03871	OLELBOHF_03829	FIEGNBAC_02154	OANKHMNP_00468	KPBLHKFI_00468	KDGAEOAM_00476
lysC	PG.fasta_03293	PC.fasta_03312	PV.fasta_00858	NOIMIMJO_03150	NKGBFEIF_03419	KDBLBEKM_00266	AEFKEECK_03948	HLBEKCEM_04186	OLELBOHF_04127	FIEGNBAC_01947	OANKHMNP_00263	KPBLHKFI_00263	KDGAEOAM_00266
group_6467	PG.fasta_03196	PC.fasta_03215	PV.fasta_00953	NOIMIMJO_03249	NKGBFEIF_03322	KDBLBEKM_00363	AEFKEECK_03851	HLBEKCEM_04089	OLELBOHF_04031	FIEGNBAC_02043	OANKHMNP_00360	KPBLHKFI_00361	KDGAEOAM_00365
ydiM	PG.fasta_03865	PC.fasta_02351	PV.fasta_01255	NOIMIMJO_03621	NKGBFEIF_02921	KDBLBEKM_00724	AEFKEECK_03514	HLBEKCEM_03640	OLELBOHF_03577	FIEGNBAC_02424	OANKHMNP_00665	KPBLHKFI_00699	KDGAEOAM_00699
btuD_9	PG.fasta_01232	PC.fasta_01900	PV.fasta_03442	NOIMIMJO_02242	NKGBFEIF_00126	KDBLBEKM_03404	AEFKEECK_00753	HLBEKCEM_00783	OLELBOHF_00789	FIEGNBAC_02834	OANKHMNP_03136	KPBLHKFI_03267	KDGAEOAM_03279
galS	PG.fasta_01701	PC.fasta_01514	PV.fasta_03181	NOIMIMJO_04247	NKGBFEIF_00852	KDBLBEKM_02610	AEFKEECK_01522	HLBEKCEM_01532	OLELBOHF_01614	FIEGNBAC_01518	OANKHMNP_02451	KPBLHKFI_02549	KDGAEOAM_02571
msrP	PG.fasta_00924	PC.fasta_01596	PV.fasta_03110	NOIMIMJO_02492	NKGBFEIF_04076	KDBLBEKM_03658	AEFKEECK_00478	HLBEKCEM_00482	OLELBOHF_00483	FIEGNBAC_02565	OANKHMNP_03378	KPBLHKFI_03524	KDGAEOAM_03537
aidB	PG.fasta_00968	PC.fasta_01640	PV.fasta_03065	NOIMIMJO_02448	NKGBFEIF_04120	KDBLBEKM_03615	AEFKEECK_00522	HLBEKCEM_00526	OLELBOHF_00527	FIEGNBAC_02609	OANKHMNP_03335	KPBLHKFI_03480	KDGAEOAM_03494
arfB	PG.fasta_03749	PC.fasta_02467	PV.fasta_01140	NOIMIMJO_03736	NKGBFEIF_02806	KDBLBEKM_00839	AEFKEECK_03398	HLBEKCEM_03525	OLELBOHF_03461	FIEGNBAC_02539	OANKHMNP_00780	KPBLHKFI_00815	KDGAEOAM_00814
nagR_2	PG.fasta_00494	PC.fasta_00435	PV.fasta_00040	NOIMIMJO_00989	NKGBFEIF_01995	KDBLBEKM_01584	AEFKEECK_02599	HLBEKCEM_02687	OLELBOHF_02676	FIEGNBAC_04574	OANKHMNP_01512	KPBLHKFI_01552	KDGAEOAM_01558
gntT	PG.fasta_00058	PC.fasta_04410	PV.fasta_00482	NOIMIMJO_01439	NKGBFEIF_02489	KDBLBEKM_01145	AEFKEECK_03038	HLBEKCEM_03148	OLELBOHF_03114	FIEGNBAC_03550	OANKHMNP_01073	KPBLHKFI_01115	KDGAEOAM_01120
pspC	PG.fasta_01997	PC.fasta_00967	PV.fasta_00762	NOIMIMJO_00477	NKGBFEIF_01433	KDBLBEKM_02092	AEFKEECK_02073	HLBEKCEM_02141	OLELBOHF_02151	FIEGNBAC_00929	OANKHMNP_01952	KPBLHKFI_02046	KDGAEOAM_02056
katA	PG.fasta_00855	PC.fasta_00796	PV.fasta_00600	NOIMIMJO_00630	NKGBFEIF_01607	KDBLBEKM_01931	AEFKEECK_02246	HLBEKCEM_02301	OLELBOHF_02324	FIEGNBAC_00760	OANKHMNP_01801	KPBLHKFI_01882	KDGAEOAM_01891
bioD1_1	PG.fasta_00173	PC.fasta_00114	PV.fasta_00367	NOIMIMJO_01322	NKGBFEIF_02374	KDBLBEKM_01260	AEFKEECK_02922	HLBEKCEM_03032	OLELBOHF_02999	FIEGNBAC_03435	OANKHMNP_01189	KPBLHKFI_01229	KDGAEOAM_01235
mpaA	PG.fasta_01990	PC.fasta_00960	PV.fasta_00755	NOIMIMJO_00484	NKGBFEIF_01440	KDBLBEKM_02085	AEFKEECK_02080	HLBEKCEM_02148	OLELBOHF_02158	FIEGNBAC_00922	OANKHMNP_01945	KPBLHKFI_02039	KDGAEOAM_02049
rnd	PG.fasta_02106	PC.fasta_01077	PV.fasta_03967	NOIMIMJO_00352	NKGBFEIF_01324	KDBLBEKM_02198	AEFKEECK_01964	HLBEKCEM_02020	OLELBOHF_02042	FIEGNBAC_01039	OANKHMNP_02059	KPBLHKFI_02155	KDGAEOAM_02164
apaH	PG.fasta_03884	PC.fasta_02332	PV.fasta_01274	NOIMIMJO_03602	NKGBFEIF_02941	KDBLBEKM_00705	AEFKEECK_03533	HLBEKCEM_03659	OLELBOHF_03596	FIEGNBAC_02405	OANKHMNP_00646	KPBLHKFI_00680	KDGAEOAM_00680
mtnK	PG.fasta_03026	PC.fasta_04237	PV.fasta_01669	NOIMIMJO_01813	NKGBFEIF_02739	KDBLBEKM_00905	AEFKEECK_03331	HLBEKCEM_03458	OLELBOHF_03395	FIEGNBAC_04074	OANKHMNP_00846	KPBLHKFI_00883	KDGAEOAM_00881
group_6483	PG.fasta_03449	PC.fasta_03468	PV.fasta_02258	NOIMIMJO_02959	NKGBFEIF_03612	KDBLBEKM_00072	AEFKEECK_00016	HLBEKCEM_00016	OLELBOHF_00016	FIEGNBAC_04266	OANKHMNP_00073	KPBLHKFI_00074	KDGAEOAM_00073
dnaC	PG.fasta_03456	PC.fasta_03475	PV.fasta_02265	NOIMIMJO_02952	NKGBFEIF_03619	KDBLBEKM_00065	AEFKEECK_00023	HLBEKCEM_00023	OLELBOHF_00023	FIEGNBAC_04273	OANKHMNP_00066	KPBLHKFI_00067	KDGAEOAM_00066
hexR_2	PG.fasta_04008	PC.fasta_03798	PV.fasta_02439	NOIMIMJO_02667	NKGBFEIF_03901	KDBLBEKM_03833	AEFKEECK_00302	HLBEKCEM_00306	OLELBOHF_00308	FIEGNBAC_04449	OANKHMNP_03554	KPBLHKFI_03699	KDGAEOAM_03713
rkpK	PG.fasta_02068	PC.fasta_01038	PV.fasta_00832	NOIMIMJO_00390	NKGBFEIF_01362	KDBLBEKM_02160	AEFKEECK_02003	HLBEKCEM_02059	OLELBOHF_02080	FIEGNBAC_01000	OANKHMNP_02021	KPBLHKFI_02117	KDGAEOAM_02126
tyrR	PG.fasta_01993	PC.fasta_00963	PV.fasta_00758	NOIMIMJO_00481	NKGBFEIF_01437	KDBLBEKM_02088	AEFKEECK_02077	HLBEKCEM_02145	OLELBOHF_02155	FIEGNBAC_00925	OANKHMNP_01948	KPBLHKFI_02042	KDGAEOAM_02052
group_6488	PG.fasta_03777	PC.fasta_02439	PV.fasta_01168	NOIMIMJO_03708	NKGBFEIF_02834	KDBLBEKM_00811	AEFKEECK_03426	HLBEKCEM_03553	OLELBOHF_03489	FIEGNBAC_02511	OANKHMNP_00752	KPBLHKFI_00787	KDGAEOAM_00786
aaeB_1	PG.fasta_00718	PC.fasta_00659	PV.fasta_02782	NOIMIMJO_00767	NKGBFEIF_01744	KDBLBEKM_01795	AEFKEECK_02381	HLBEKCEM_02436	OLELBOHF_02459	FIEGNBAC_00624	OANKHMNP_01677	KPBLHKFI_01747	KDGAEOAM_01756
mdtA_2	PG.fasta_03684	PC.fasta_03597	PV.fasta_01087	NOIMIMJO_03379	NKGBFEIF_03144	KDBLBEKM_00496	AEFKEECK_03718	HLBEKCEM_03849	OLELBOHF_03807	FIEGNBAC_02176	OANKHMNP_00492	KPBLHKFI_00491	KDGAEOAM_00499
pepD	PG.fasta_03014	PC.fasta_04249	PV.fasta_01681	NOIMIMJO_01802	NKGBFEIF_02727	KDBLBEKM_00917	AEFKEECK_03320	HLBEKCEM_03446	OLELBOHF_03383	FIEGNBAC_04063	OANKHMNP_00857	KPBLHKFI_00895	KDGAEOAM_00892
pqiA	PG.fasta_00342	PC.fasta_00283	PV.fasta_00197	NOIMIMJO_01152	NKGBFEIF_02204	KDBLBEKM_01427	AEFKEECK_02752	HLBEKCEM_02842	OLELBOHF_02830	FIEGNBAC_03265	OANKHMNP_01357	KPBLHKFI_01396	KDGAEOAM_01404
ubiB	PG.fasta_03326	PC.fasta_03345	PV.fasta_02138	NOIMIMJO_03079	NKGBFEIF_03490	KDBLBEKM_00196	AEFKEECK_04018	HLBEKCEM_04257	OLELBOHF_04197	FIEGNBAC_04142	OANKHMNP_00195	KPBLHKFI_00195	KDGAEOAM_00198
ppsA	PG.fasta_00684	PC.fasta_00625	PV.fasta_02816	NOIMIMJO_00801	NKGBFEIF_01778	KDBLBEKM_01762	AEFKEECK_02415	HLBEKCEM_02470	OLELBOHF_02493	FIEGNBAC_00590	OANKHMNP_01643	KPBLHKFI_01713	KDGAEOAM_01723
dkgA	PG.fasta_01191	PC.fasta_01859	PV.fasta_03483	NOIMIMJO_02273	NKGBFEIF_00085	KDBLBEKM_03444	AEFKEECK_00713	HLBEKCEM_00742	OLELBOHF_00748	FIEGNBAC_02794	OANKHMNP_03177	KPBLHKFI_03307	KDGAEOAM_03320
ttuB_1	PG.fasta_03447	PC.fasta_03466	PV.fasta_02256	NOIMIMJO_02961	NKGBFEIF_03610	KDBLBEKM_00074	AEFKEECK_00014	HLBEKCEM_00014	OLELBOHF_00014	FIEGNBAC_04264	OANKHMNP_00075	KPBLHKFI_00076	KDGAEOAM_00075
dapD	PG.fasta_03775	PC.fasta_02441	PV.fasta_01166	NOIMIMJO_03710	NKGBFEIF_02832	KDBLBEKM_00813	AEFKEECK_03424	HLBEKCEM_03551	OLELBOHF_03487	FIEGNBAC_02513	OANKHMNP_00754	KPBLHKFI_00789	KDGAEOAM_00788
group_6498	PG.fasta_00028	PC.fasta_04380	PV.fasta_00514	NOIMIMJO_01471	NKGBFEIF_02519	KDBLBEKM_01114	AEFKEECK_03082	HLBEKCEM_03178	OLELBOHF_03144	FIEGNBAC_03581	OANKHMNP_01054	KPBLHKFI_01083	KDGAEOAM_01089
tilS	PG.fasta_03753	PC.fasta_02463	PV.fasta_01144	NOIMIMJO_03732	NKGBFEIF_02810	KDBLBEKM_00835	AEFKEECK_03402	HLBEKCEM_03529	OLELBOHF_03465	FIEGNBAC_02535	OANKHMNP_00776	KPBLHKFI_00811	KDGAEOAM_00810
adeP_1	PG.fasta_01534	PC.fasta_01347	PV.fasta_03369	NOIMIMJO_00020	NKGBFEIF_01077	KDBLBEKM_02446	AEFKEECK_01687	HLBEKCEM_01700	OLELBOHF_01781	FIEGNBAC_01352	OANKHMNP_02296	KPBLHKFI_02398	KDGAEOAM_02414
queG	PG.fasta_00952	PC.fasta_01624	PV.fasta_03081	NOIMIMJO_02464	NKGBFEIF_04104	KDBLBEKM_03631	AEFKEECK_00506	HLBEKCEM_00510	OLELBOHF_00511	FIEGNBAC_02593	OANKHMNP_03351	KPBLHKFI_03496	KDGAEOAM_03510
osmW	PG.fasta_01941	PC.fasta_00911	PV.fasta_00707	NOIMIMJO_00532	NKGBFEIF_01488	KDBLBEKM_02036	AEFKEECK_02129	HLBEKCEM_02196	OLELBOHF_02206	FIEGNBAC_00874	OANKHMNP_01895	KPBLHKFI_01990	KDGAEOAM_01999
mtgA	PG.fasta_03625	PC.fasta_03656	PV.fasta_01027	NOIMIMJO_03320	NKGBFEIF_03203	KDBLBEKM_00437	AEFKEECK_03777	HLBEKCEM_03908	OLELBOHF_03866	FIEGNBAC_02117	OANKHMNP_00431	KPBLHKFI_00431	KDGAEOAM_00439
yceB	PG.fasta_00414	PC.fasta_00355	PV.fasta_00120	NOIMIMJO_01070	NKGBFEIF_02075	KDBLBEKM_01503	AEFKEECK_02679	HLBEKCEM_02768	OLELBOHF_02758	FIEGNBAC_04656	OANKHMNP_01431	KPBLHKFI_01471	KDGAEOAM_01477
iucB	PG.fasta_03188	PC.fasta_03207	PV.fasta_00961	NOIMIMJO_03257	NKGBFEIF_03314	KDBLBEKM_00371	AEFKEECK_03843	HLBEKCEM_04081	OLELBOHF_04023	FIEGNBAC_02051	OANKHMNP_00368	KPBLHKFI_00369	KDGAEOAM_00373
group_6506	PG.fasta_01231	PC.fasta_01899	PV.fasta_03443	NOIMIMJO_02243	NKGBFEIF_00125	KDBLBEKM_03405	AEFKEECK_00752	HLBEKCEM_00782	OLELBOHF_00788	FIEGNBAC_02833	OANKHMNP_03137	KPBLHKFI_03268	KDGAEOAM_03280
bioF	PG.fasta_00171	PC.fasta_00112	PV.fasta_00369	NOIMIMJO_01324	NKGBFEIF_02376	KDBLBEKM_01258	AEFKEECK_02924	HLBEKCEM_03034	OLELBOHF_03001	FIEGNBAC_03437	OANKHMNP_01187	KPBLHKFI_01227	KDGAEOAM_01233
proV	PG.fasta_02557	PC.fasta_02774	PV.fasta_03899	NOIMIMJO_03767	NKGBFEIF_00406	KDBLBEKM_03068	AEFKEECK_01045	HLBEKCEM_01077	OLELBOHF_01112	FIEGNBAC_00248	OANKHMNP_02865	KPBLHKFI_02978	KDGAEOAM_03005
idnD	PG.fasta_04117	PC.fasta_02238	PV.fasta_01366	NOIMIMJO_03512	NKGBFEIF_03034	KDBLBEKM_00613	AEFKEECK_03625	HLBEKCEM_03750	OLELBOHF_03689	FIEGNBAC_02310	OANKHMNP_00554	KPBLHKFI_00588	KDGAEOAM_00587
purT	PG.fasta_02163	PC.fasta_01134	PV.fasta_03755	NOIMIMJO_00296	NKGBFEIF_01269	KDBLBEKM_02255	AEFKEECK_01907	HLBEKCEM_01963	OLELBOHF_01985	FIEGNBAC_01094	OANKHMNP_02115	KPBLHKFI_02211	KDGAEOAM_02221
cysG_2	PG.fasta_01452	PC.fasta_02120	PV.fasta_02072	NOIMIMJO_01922	NKGBFEIF_00331	KDBLBEKM_03140	AEFKEECK_00972	HLBEKCEM_01004	OLELBOHF_01008	FIEGNBAC_03170	OANKHMNP_02933	KPBLHKFI_03049	KDGAEOAM_03075
rraB	PG.fasta_03695	PC.fasta_03586	PV.fasta_01098	NOIMIMJO_03391	NKGBFEIF_03132	KDBLBEKM_00507	AEFKEECK_03707	HLBEKCEM_03837	OLELBOHF_03796	FIEGNBAC_02187	OANKHMNP_00501	KPBLHKFI_00503	KDGAEOAM_00510
uxuA	PG.fasta_04002	PC.fasta_03792	PV.fasta_02445	NOIMIMJO_02673	NKGBFEIF_03895	KDBLBEKM_03839	AEFKEECK_00296	HLBEKCEM_00300	OLELBOHF_00302	FIEGNBAC_04455	OANKHMNP_03560	KPBLHKFI_03705	KDGAEOAM_03719
nemA_1	PG.fasta_00531	PC.fasta_00472	PV.fasta_00006	NOIMIMJO_00955	NKGBFEIF_01961	KDBLBEKM_01621	AEFKEECK_02565	HLBEKCEM_02650	OLELBOHF_02639	FIEGNBAC_00443	OANKHMNP_01546	KPBLHKFI_01589	KDGAEOAM_01591
gltI	PG.fasta_00082	PC.fasta_00023	PV.fasta_00458	NOIMIMJO_01415	NKGBFEIF_02465	KDBLBEKM_01169	AEFKEECK_03013	HLBEKCEM_03123	OLELBOHF_03090	FIEGNBAC_03526	OANKHMNP_01098	KPBLHKFI_01139	KDGAEOAM_01145
argO	PG.fasta_01351	PC.fasta_02019	PV.fasta_01970	NOIMIMJO_02023	NKGBFEIF_00231	KDBLBEKM_03286	AEFKEECK_00870	HLBEKCEM_00902	OLELBOHF_00907	FIEGNBAC_03069	OANKHMNP_03045	KPBLHKFI_03150	KDGAEOAM_03175
group_6517	PG.fasta_03236	PC.fasta_03255	PV.fasta_00913	NOIMIMJO_03208	NKGBFEIF_03362	KDBLBEKM_00323	AEFKEECK_03891	HLBEKCEM_04129	OLELBOHF_04071	FIEGNBAC_02003	OANKHMNP_00320	KPBLHKFI_00320	KDGAEOAM_00324
potH	PG.fasta_00272	PC.fasta_00213	PV.fasta_00268	NOIMIMJO_01223	NKGBFEIF_02275	KDBLBEKM_01358	AEFKEECK_02823	HLBEKCEM_02913	OLELBOHF_02900	FIEGNBAC_03335	OANKHMNP_01286	KPBLHKFI_01325	KDGAEOAM_01333
trg_2	PG.fasta_01957	PC.fasta_00927	PV.fasta_00722	NOIMIMJO_00516	NKGBFEIF_01472	KDBLBEKM_02052	AEFKEECK_02113	HLBEKCEM_02180	OLELBOHF_02190	FIEGNBAC_00889	OANKHMNP_01911	KPBLHKFI_02005	KDGAEOAM_02016
gpsA	PG.fasta_04226	PC.fasta_04020	PV.fasta_03563	NOIMIMJO_02813	NKGBFEIF_03756	KDBLBEKM_03978	AEFKEECK_00157	HLBEKCEM_00161	OLELBOHF_00162	FIEGNBAC_00068	OANKHMNP_03697	KPBLHKFI_03843	KDGAEOAM_03857
group_6521	PG.fasta_01687	PC.fasta_01500	PV.fasta_03167	NOIMIMJO_04261	NKGBFEIF_00866	KDBLBEKM_02596	AEFKEECK_01536	HLBEKCEM_01546	OLELBOHF_01628	FIEGNBAC_01504	OANKHMNP_02437	KPBLHKFI_02535	KDGAEOAM_02557
dmlR_9	PG.fasta_03934	PC.fasta_03724	PV.fasta_02513	NOIMIMJO_02742	NKGBFEIF_03827	KDBLBEKM_03907	AEFKEECK_00228	HLBEKCEM_00232	OLELBOHF_00234	FIEGNBAC_04523	OANKHMNP_03628	KPBLHKFI_03774	KDGAEOAM_03787
ydjA	PG.fasta_02079	PC.fasta_01050	PV.fasta_03994	NOIMIMJO_00379	NKGBFEIF_01351	KDBLBEKM_02171	AEFKEECK_01991	HLBEKCEM_02047	OLELBOHF_02069	FIEGNBAC_01012	OANKHMNP_02032	KPBLHKFI_02128	KDGAEOAM_02137
ppc	PG.fasta_04194	PC.fasta_04052	PV.fasta_03531	NOIMIMJO_02781	NKGBFEIF_03788	KDBLBEKM_03946	AEFKEECK_00189	HLBEKCEM_00193	OLELBOHF_00194	FIEGNBAC_00100	OANKHMNP_03665	KPBLHKFI_03811	KDGAEOAM_03825
efeU	PG.fasta_02228	PC.fasta_01199	PV.fasta_03819	NOIMIMJO_00164	NKGBFEIF_01203	KDBLBEKM_02320	AEFKEECK_01841	HLBEKCEM_01832	OLELBOHF_01919	FIEGNBAC_01224	OANKHMNP_02181	KPBLHKFI_02275	KDGAEOAM_02286
sppA	PG.fasta_02080	PC.fasta_01051	PV.fasta_03993	NOIMIMJO_00378	NKGBFEIF_01350	KDBLBEKM_02172	AEFKEECK_01990	HLBEKCEM_02046	OLELBOHF_02068	FIEGNBAC_01013	OANKHMNP_02033	KPBLHKFI_02129	KDGAEOAM_02138
acrR	PG.fasta_02881	PC.fasta_04118	PV.fasta_01820	NOIMIMJO_01572	NKGBFEIF_02586	KDBLBEKM_01054	AEFKEECK_03167	HLBEKCEM_03312	OLELBOHF_03246	FIEGNBAC_03926	OANKHMNP_00998	KPBLHKFI_01029	KDGAEOAM_01030
ispH	PG.fasta_03894	PC.fasta_02322	PV.fasta_01283	NOIMIMJO_03593	NKGBFEIF_02950	KDBLBEKM_00695	AEFKEECK_03542	HLBEKCEM_03668	OLELBOHF_03606	FIEGNBAC_02396	OANKHMNP_00637	KPBLHKFI_00671	KDGAEOAM_00671
dacB	PG.fasta_03650	PC.fasta_03631	PV.fasta_01052	NOIMIMJO_03345	NKGBFEIF_03178	KDBLBEKM_00462	AEFKEECK_03752	HLBEKCEM_03883	OLELBOHF_03841	FIEGNBAC_02142	OANKHMNP_00456	KPBLHKFI_00456	KDGAEOAM_00464
dhaR	PG.fasta_03000	PC.fasta_04263	PV.fasta_01699	NOIMIMJO_01788	NKGBFEIF_02713	KDBLBEKM_00931	AEFKEECK_03302	HLBEKCEM_03432	OLELBOHF_03369	FIEGNBAC_04048	OANKHMNP_00872	KPBLHKFI_00909	KDGAEOAM_00907
group_6531	PG.fasta_01072	PC.fasta_01744	PV.fasta_02962	NOIMIMJO_02354	NKGBFEIF_00012	KDBLBEKM_03514	AEFKEECK_00626	HLBEKCEM_00629	OLELBOHF_00631	FIEGNBAC_02712	OANKHMNP_03236	KPBLHKFI_03377	KDGAEOAM_03391
group_6532	PG.fasta_04135	PC.fasta_02256	PV.fasta_01349	NOIMIMJO_03530	NKGBFEIF_03016	KDBLBEKM_00631	AEFKEECK_03608	HLBEKCEM_03733	OLELBOHF_03672	FIEGNBAC_02329	OANKHMNP_00572	KPBLHKFI_00605	KDGAEOAM_00605
ydeP_1	PG.fasta_00907	PC.fasta_00848	PV.fasta_00654	NOIMIMJO_00584	NKGBFEIF_01544	KDBLBEKM_01985	AEFKEECK_02192	HLBEKCEM_02248	OLELBOHF_02270	FIEGNBAC_00813	OANKHMNP_01849	KPBLHKFI_01936	KDGAEOAM_01945
group_6534	PG.fasta_04243	PC.fasta_04003	PV.fasta_03581	NOIMIMJO_02830	NKGBFEIF_03739	KDBLBEKM_03995	AEFKEECK_00140	HLBEKCEM_00143	OLELBOHF_00145	FIEGNBAC_00051	OANKHMNP_03715	KPBLHKFI_03861	KDGAEOAM_03874
artQ	PG.fasta_00278	PC.fasta_00219	PV.fasta_00262	NOIMIMJO_01217	NKGBFEIF_02269	KDBLBEKM_01364	AEFKEECK_02817	HLBEKCEM_02907	OLELBOHF_02894	FIEGNBAC_03329	OANKHMNP_01292	KPBLHKFI_01331	KDGAEOAM_01339
obgE	PG.fasta_03648	PC.fasta_03633	PV.fasta_01050	NOIMIMJO_03343	NKGBFEIF_03180	KDBLBEKM_00460	AEFKEECK_03754	HLBEKCEM_03885	OLELBOHF_03843	FIEGNBAC_02140	OANKHMNP_00454	KPBLHKFI_00454	KDGAEOAM_00462
wzxE	PG.fasta_03368	PC.fasta_03387	PV.fasta_02180	NOIMIMJO_03037	NKGBFEIF_03532	KDBLBEKM_00154	AEFKEECK_04060	HLBEKCEM_04299	OLELBOHF_04239	FIEGNBAC_04184	OANKHMNP_00153	KPBLHKFI_00153	KDGAEOAM_00154
manY	PG.fasta_02120	PC.fasta_01091	PV.fasta_03953	NOIMIMJO_00338	NKGBFEIF_01310	KDBLBEKM_02212	AEFKEECK_01950	HLBEKCEM_02006	OLELBOHF_02028	FIEGNBAC_01053	OANKHMNP_02074	KPBLHKFI_02169	KDGAEOAM_02178
sufA	PG.fasta_00688	PC.fasta_00629	PV.fasta_02812	NOIMIMJO_00797	NKGBFEIF_01774	KDBLBEKM_01766	AEFKEECK_02411	HLBEKCEM_02466	OLELBOHF_02489	FIEGNBAC_00594	OANKHMNP_01647	KPBLHKFI_01717	KDGAEOAM_01727
pitA_2	PG.fasta_03983	PC.fasta_03773	PV.fasta_02464	NOIMIMJO_02693	NKGBFEIF_03876	KDBLBEKM_03858	AEFKEECK_00277	HLBEKCEM_00281	OLELBOHF_00283	FIEGNBAC_04474	OANKHMNP_03578	KPBLHKFI_03724	KDGAEOAM_03738
yohK_2	PG.fasta_03250	PC.fasta_03269	PV.fasta_00899	NOIMIMJO_03193	NKGBFEIF_03377	KDBLBEKM_00308	AEFKEECK_03905	HLBEKCEM_04144	OLELBOHF_04085	FIEGNBAC_01989	OANKHMNP_00305	KPBLHKFI_00305	KDGAEOAM_00309
speC	PG.fasta_01313	PC.fasta_01981	PV.fasta_01932	NOIMIMJO_02060	NKGBFEIF_00192	KDBLBEKM_03324	AEFKEECK_00833	HLBEKCEM_00863	OLELBOHF_00869	FIEGNBAC_03032	OANKHMNP_03082	KPBLHKFI_03187	KDGAEOAM_03213
umuC_1	PG.fasta_00744	PC.fasta_00685	PV.fasta_02756	NOIMIMJO_00743	NKGBFEIF_01717	KDBLBEKM_01821	AEFKEECK_02355	HLBEKCEM_02411	OLELBOHF_02433	FIEGNBAC_00650	OANKHMNP_01701	KPBLHKFI_01772	KDGAEOAM_01782
ilvA	PG.fasta_03922	PC.fasta_03712	PV.fasta_02525	NOIMIMJO_02754	NKGBFEIF_03815	KDBLBEKM_03919	AEFKEECK_00216	HLBEKCEM_00220	OLELBOHF_00222	FIEGNBAC_04535	OANKHMNP_03640	KPBLHKFI_03786	KDGAEOAM_03799
group_6545	PG.fasta_03079	PC.fasta_04184	PV.fasta_01617	NOIMIMJO_01864	NKGBFEIF_02791	KDBLBEKM_00853	AEFKEECK_03383	HLBEKCEM_03510	OLELBOHF_03447	FIEGNBAC_04125	OANKHMNP_00795	KPBLHKFI_00831	KDGAEOAM_00829
sugC	PG.fasta_02278	PC.fasta_02495	PV.fasta_03728	NOIMIMJO_04028	NKGBFEIF_00682	KDBLBEKM_02782	AEFKEECK_01349	HLBEKCEM_01359	OLELBOHF_01442	FIEGNBAC_01701	OANKHMNP_02617	KPBLHKFI_02718	KDGAEOAM_02740
sufE	PG.fasta_00693	PC.fasta_00634	PV.fasta_02807	NOIMIMJO_00792	NKGBFEIF_01769	KDBLBEKM_01771	AEFKEECK_02406	HLBEKCEM_02461	OLELBOHF_02484	FIEGNBAC_00599	OANKHMNP_01652	KPBLHKFI_01722	KDGAEOAM_01732
yagG_1	PG.fasta_01921	PC.fasta_00891	PV.fasta_00686	NOIMIMJO_00553	NKGBFEIF_01509	KDBLBEKM_02016	AEFKEECK_02149	HLBEKCEM_02217	OLELBOHF_02226	FIEGNBAC_00854	OANKHMNP_01874	KPBLHKFI_01969	KDGAEOAM_01978
panD	PG.fasta_03800	PC.fasta_02416	PV.fasta_01191	NOIMIMJO_03685	NKGBFEIF_02857	KDBLBEKM_00788	AEFKEECK_03449	HLBEKCEM_03576	OLELBOHF_03512	FIEGNBAC_02488	OANKHMNP_00729	KPBLHKFI_00764	KDGAEOAM_00763
group_6550	PG.fasta_01752	PC.fasta_01565	PV.fasta_03231	NOIMIMJO_04168	NKGBFEIF_00801	KDBLBEKM_02661	AEFKEECK_01472	HLBEKCEM_01482	OLELBOHF_01563	FIEGNBAC_01568	OANKHMNP_02498	KPBLHKFI_02597	KDGAEOAM_02621
fliI	PG.fasta_04309	PC.fasta_01248	PV.fasta_04043	NOIMIMJO_00122	NKGBFEIF_01154	KDBLBEKM_02368	AEFKEECK_01790	HLBEKCEM_01790	OLELBOHF_01870	FIEGNBAC_01273	OANKHMNP_02220	KPBLHKFI_02326	KDGAEOAM_02336
crl	PG.fasta_03011	PC.fasta_04252	PV.fasta_01684	NOIMIMJO_01799	NKGBFEIF_02724	KDBLBEKM_00920	AEFKEECK_03317	HLBEKCEM_03443	OLELBOHF_03380	FIEGNBAC_04060	OANKHMNP_00860	KPBLHKFI_00898	KDGAEOAM_00895
ubiF	PG.fasta_00088	PC.fasta_00029	PV.fasta_00452	NOIMIMJO_01408	NKGBFEIF_02459	KDBLBEKM_01175	AEFKEECK_03007	HLBEKCEM_03117	OLELBOHF_03084	FIEGNBAC_03520	OANKHMNP_01104	KPBLHKFI_01145	KDGAEOAM_01151
btuD_8	PG.fasta_02380	PC.fasta_02597	PV.fasta_02631	NOIMIMJO_03922	NKGBFEIF_00568	KDBLBEKM_02893	AEFKEECK_01234	HLBEKCEM_01244	OLELBOHF_01341	FIEGNBAC_01817	OANKHMNP_02732	KPBLHKFI_02821	KDGAEOAM_02854
miaB	PG.fasta_00087	PC.fasta_00028	PV.fasta_00453	NOIMIMJO_01409	NKGBFEIF_02460	KDBLBEKM_01174	AEFKEECK_03008	HLBEKCEM_03118	OLELBOHF_03085	FIEGNBAC_03521	OANKHMNP_01103	KPBLHKFI_01144	KDGAEOAM_01150
cysI	PG.fasta_01441	PC.fasta_02109	PV.fasta_02061	NOIMIMJO_01933	NKGBFEIF_00320	KDBLBEKM_03151	AEFKEECK_00961	HLBEKCEM_00993	OLELBOHF_00997	FIEGNBAC_03159	OANKHMNP_02944	KPBLHKFI_03060	KDGAEOAM_03086
ilvG	PG.fasta_03918	PC.fasta_03708	PV.fasta_02529	NOIMIMJO_02758	NKGBFEIF_03811	KDBLBEKM_03923	AEFKEECK_00212	HLBEKCEM_00216	OLELBOHF_00218	FIEGNBAC_04539	OANKHMNP_03644	KPBLHKFI_03790	KDGAEOAM_03803
yeaD	PG.fasta_02086	PC.fasta_01057	PV.fasta_03987	NOIMIMJO_00372	NKGBFEIF_01344	KDBLBEKM_02178	AEFKEECK_01984	HLBEKCEM_02040	OLELBOHF_02062	FIEGNBAC_01019	OANKHMNP_02039	KPBLHKFI_02135	KDGAEOAM_02144
group_6559	PG.fasta_03211	PC.fasta_03230	PV.fasta_00938	NOIMIMJO_03233	NKGBFEIF_03337	KDBLBEKM_00348	AEFKEECK_03866	HLBEKCEM_04104	OLELBOHF_04046	FIEGNBAC_02028	OANKHMNP_00345	KPBLHKFI_00345	KDGAEOAM_00349
fhuA_1	PG.fasta_04168	PC.fasta_02289	PV.fasta_01316	NOIMIMJO_03560	NKGBFEIF_02983	KDBLBEKM_00663	AEFKEECK_03575	HLBEKCEM_03701	OLELBOHF_03639	FIEGNBAC_02362	OANKHMNP_00604	KPBLHKFI_00637	KDGAEOAM_00637
hisM	PG.fasta_01821	PC.fasta_03893	PV.fasta_03676	NOIMIMJO_04102	NKGBFEIF_00734	KDBLBEKM_02731	AEFKEECK_01401	HLBEKCEM_01411	OLELBOHF_01494	FIEGNBAC_01638	OANKHMNP_02567	KPBLHKFI_02666	KDGAEOAM_02689
eamA_1	PG.fasta_03444	PC.fasta_03463	PV.fasta_02253	NOIMIMJO_02964	NKGBFEIF_03607	KDBLBEKM_00077	AEFKEECK_00011	HLBEKCEM_00011	OLELBOHF_00011	FIEGNBAC_04261	OANKHMNP_00078	KPBLHKFI_00079	KDGAEOAM_00078
sbcB	PG.fasta_01613	PC.fasta_01426	PV.fasta_03291	NOIMIMJO_04341	NKGBFEIF_00945	KDBLBEKM_02522	AEFKEECK_01609	HLBEKCEM_01622	OLELBOHF_01702	FIEGNBAC_01432	OANKHMNP_02376	KPBLHKFI_02471	KDGAEOAM_02493
group_6564	PG.fasta_04387	PC.fasta_04421	PV.fasta_02387	NOIMIMJO_02615	NKGBFEIF_03953	KDBLBEKM_03781	AEFKEECK_00354	HLBEKCEM_00358	OLELBOHF_00360	FIEGNBAC_04397	OANKHMNP_03501	KPBLHKFI_03647	KDGAEOAM_03660
dgaF	PG.fasta_01015	PC.fasta_01687	PV.fasta_03018	NOIMIMJO_02409	NKGBFEIF_04167	KDBLBEKM_03569	AEFKEECK_00569	HLBEKCEM_00573	OLELBOHF_00574	FIEGNBAC_02656	OANKHMNP_03293	KPBLHKFI_03433	KDGAEOAM_03447
pssA	PG.fasta_02570	PC.fasta_02787	PV.fasta_03912	NOIMIMJO_03754	NKGBFEIF_00393	KDBLBEKM_03081	AEFKEECK_01032	HLBEKCEM_01064	OLELBOHF_01099	FIEGNBAC_00261	OANKHMNP_02878	KPBLHKFI_02991	KDGAEOAM_03018
flgN	PG.fasta_00420	PC.fasta_00361	PV.fasta_00114	NOIMIMJO_01064	NKGBFEIF_02069	KDBLBEKM_01509	AEFKEECK_02673	HLBEKCEM_02762	OLELBOHF_02752	FIEGNBAC_04650	OANKHMNP_01437	KPBLHKFI_01477	KDGAEOAM_01483
murI	PG.fasta_04182	PC.fasta_04064	PV.fasta_03519	NOIMIMJO_02769	NKGBFEIF_03800	KDBLBEKM_03933	AEFKEECK_00201	HLBEKCEM_00205	OLELBOHF_00207	FIEGNBAC_00112	OANKHMNP_03653	KPBLHKFI_03799	KDGAEOAM_03813
lamB_1	PG.fasta_03462	PC.fasta_03481	PV.fasta_02271	NOIMIMJO_02946	NKGBFEIF_03625	KDBLBEKM_00059	AEFKEECK_00029	HLBEKCEM_00029	OLELBOHF_00029	FIEGNBAC_04279	OANKHMNP_00060	KPBLHKFI_00061	KDGAEOAM_00060
cysH	PG.fasta_01442	PC.fasta_02110	PV.fasta_02062	NOIMIMJO_01932	NKGBFEIF_00321	KDBLBEKM_03150	AEFKEECK_00962	HLBEKCEM_00994	OLELBOHF_00998	FIEGNBAC_03160	OANKHMNP_02943	KPBLHKFI_03059	KDGAEOAM_03085
helD	PG.fasta_00353	PC.fasta_00294	PV.fasta_00186	NOIMIMJO_01141	NKGBFEIF_02193	KDBLBEKM_01438	AEFKEECK_02741	HLBEKCEM_02831	OLELBOHF_02819	FIEGNBAC_03254	OANKHMNP_01368	KPBLHKFI_01407	KDGAEOAM_01415
bfr	PG.fasta_04532	PC.fasta_04587	PV.fasta_04154	NOIMIMJO_02555	NKGBFEIF_04013	KDBLBEKM_03721	AEFKEECK_00415	HLBEKCEM_00418	OLELBOHF_00420	FIEGNBAC_00339	OANKHMNP_03441	KPBLHKFI_03587	KDGAEOAM_03599
group_6573	PG.fasta_03053	PC.fasta_04210	PV.fasta_01642	NOIMIMJO_01840	NKGBFEIF_02766	KDBLBEKM_00878	AEFKEECK_03358	HLBEKCEM_03485	OLELBOHF_03422	FIEGNBAC_04101	OANKHMNP_00819	KPBLHKFI_00856	KDGAEOAM_00854
nepI	PG.fasta_03240	PC.fasta_03259	PV.fasta_00909	NOIMIMJO_03203	NKGBFEIF_03367	KDBLBEKM_00318	AEFKEECK_03895	HLBEKCEM_04134	OLELBOHF_04075	FIEGNBAC_01999	OANKHMNP_00315	KPBLHKFI_00315	KDGAEOAM_00319
rhaT	PG.fasta_01600	PC.fasta_01413	PV.fasta_03303	NOIMIMJO_04352	NKGBFEIF_00957	KDBLBEKM_02510	AEFKEECK_01620	HLBEKCEM_01634	OLELBOHF_01714	FIEGNBAC_01421	OANKHMNP_02363	KPBLHKFI_02464	KDGAEOAM_02481
xerC_5	PG.fasta_03352	PC.fasta_03371	PV.fasta_02164	NOIMIMJO_03053	NKGBFEIF_03516	KDBLBEKM_00170	AEFKEECK_04044	HLBEKCEM_04283	OLELBOHF_04223	FIEGNBAC_04168	OANKHMNP_00169	KPBLHKFI_00169	KDGAEOAM_00170
nadR	PG.fasta_04148	PC.fasta_02269	PV.fasta_01336	NOIMIMJO_03543	NKGBFEIF_03003	KDBLBEKM_00644	AEFKEECK_03595	HLBEKCEM_03720	OLELBOHF_03658	FIEGNBAC_02342	OANKHMNP_00585	KPBLHKFI_00618	KDGAEOAM_00617
hldE	PG.fasta_01166	PC.fasta_01834	PV.fasta_03508	NOIMIMJO_02298	NKGBFEIF_00060	KDBLBEKM_03468	AEFKEECK_00688	HLBEKCEM_00717	OLELBOHF_00723	FIEGNBAC_02769	OANKHMNP_03202	KPBLHKFI_03332	KDGAEOAM_03345
esaI	PG.fasta_01922	PC.fasta_00892	PV.fasta_00687	NOIMIMJO_00552	NKGBFEIF_01508	KDBLBEKM_02017	AEFKEECK_02148	HLBEKCEM_02216	OLELBOHF_02225	FIEGNBAC_00855	OANKHMNP_01875	KPBLHKFI_01970	KDGAEOAM_01979
arnC_2	PG.fasta_03153	PC.fasta_03172	PV.fasta_00996	NOIMIMJO_03289	NKGBFEIF_03279	KDBLBEKM_00406	AEFKEECK_03812	HLBEKCEM_04050	OLELBOHF_03988	FIEGNBAC_02086	OANKHMNP_00403	KPBLHKFI_00400	KDGAEOAM_00408
entS	PG.fasta_04343	PC.fasta_01282	PV.fasta_04011	NOIMIMJO_00089	NKGBFEIF_01121	KDBLBEKM_02399	AEFKEECK_01757	HLBEKCEM_01758	OLELBOHF_01838	FIEGNBAC_01305	OANKHMNP_02252	KPBLHKFI_02358	KDGAEOAM_02370
group_6582	PG.fasta_02969	PC.fasta_04503	PV.fasta_01732	NOIMIMJO_01747	NKGBFEIF_02675	KDBLBEKM_00965	AEFKEECK_03256	HLBEKCEM_03400	OLELBOHF_03334	FIEGNBAC_04014	OANKHMNP_00909	KPBLHKFI_00940	KDGAEOAM_00941
wfgD	PG.fasta_01656	PC.fasta_01469	PV.fasta_03137	NOIMIMJO_04289	NKGBFEIF_00897	KDBLBEKM_02568	AEFKEECK_01566	HLBEKCEM_01574	OLELBOHF_01659	FIEGNBAC_01476	OANKHMNP_02409	KPBLHKFI_02507	KDGAEOAM_02529
btuD_4	PG.fasta_00165	PC.fasta_00106	PV.fasta_00375	NOIMIMJO_01330	NKGBFEIF_02382	KDBLBEKM_01252	AEFKEECK_02930	HLBEKCEM_03040	OLELBOHF_03007	FIEGNBAC_03443	OANKHMNP_01181	KPBLHKFI_01221	KDGAEOAM_01227
ampE	PG.fasta_03827	PC.fasta_02389	PV.fasta_01217	NOIMIMJO_03659	NKGBFEIF_02883	KDBLBEKM_00762	AEFKEECK_03476	HLBEKCEM_03602	OLELBOHF_03539	FIEGNBAC_02462	OANKHMNP_00703	KPBLHKFI_00737	KDGAEOAM_00737
scrK	PG.fasta_03208	PC.fasta_03227	PV.fasta_00941	NOIMIMJO_03236	NKGBFEIF_03334	KDBLBEKM_00351	AEFKEECK_03863	HLBEKCEM_04101	OLELBOHF_04043	FIEGNBAC_02031	OANKHMNP_00348	KPBLHKFI_00348	KDGAEOAM_00352
group_6587	PG.fasta_01021	PC.fasta_01693	PV.fasta_03012	NOIMIMJO_02403	NKGBFEIF_04173	KDBLBEKM_03563	AEFKEECK_00575	HLBEKCEM_00579	OLELBOHF_00580	FIEGNBAC_02662	OANKHMNP_03287	KPBLHKFI_03427	KDGAEOAM_03441
group_6588	PG.fasta_03970	PC.fasta_03760	PV.fasta_02477	NOIMIMJO_02706	NKGBFEIF_03863	KDBLBEKM_03871	AEFKEECK_00264	HLBEKCEM_00268	OLELBOHF_00270	FIEGNBAC_04487	OANKHMNP_03592	KPBLHKFI_03737	KDGAEOAM_03751
barA	PG.fasta_01427	PC.fasta_02095	PV.fasta_02046	NOIMIMJO_01947	NKGBFEIF_00306	KDBLBEKM_03166	AEFKEECK_00946	HLBEKCEM_00978	OLELBOHF_00983	FIEGNBAC_03145	OANKHMNP_02960	KPBLHKFI_03075	KDGAEOAM_03100
dbpA	PG.fasta_02986	PC.fasta_04520	PV.fasta_01715	NOIMIMJO_01764	NKGBFEIF_02692	KDBLBEKM_00948	AEFKEECK_03273	HLBEKCEM_03417	OLELBOHF_03351	FIEGNBAC_04031	OANKHMNP_00892	KPBLHKFI_00923	KDGAEOAM_00924
speE	PG.fasta_03808	PC.fasta_02408	PV.fasta_01199	NOIMIMJO_03677	NKGBFEIF_02865	KDBLBEKM_00780	AEFKEECK_03457	HLBEKCEM_03584	OLELBOHF_03520	FIEGNBAC_02480	OANKHMNP_00721	KPBLHKFI_00756	KDGAEOAM_00755
yibF	PG.fasta_03420	PC.fasta_03439	PV.fasta_02229	NOIMIMJO_02988	NKGBFEIF_03583	KDBLBEKM_00101	AEFKEECK_04112	HLBEKCEM_04349	OLELBOHF_04292	FIEGNBAC_04236	OANKHMNP_00102	KPBLHKFI_00103	KDGAEOAM_00102
lpxL	PG.fasta_00405	PC.fasta_00346	PV.fasta_00129	NOIMIMJO_01079	NKGBFEIF_02084	KDBLBEKM_01494	AEFKEECK_02688	HLBEKCEM_02777	OLELBOHF_02767	FIEGNBAC_04665	OANKHMNP_01422	KPBLHKFI_01462	KDGAEOAM_01468
cpdB	PG.fasta_00980	PC.fasta_01652	PV.fasta_03053	NOIMIMJO_02435	NKGBFEIF_04132	KDBLBEKM_03604	AEFKEECK_00534	HLBEKCEM_00538	OLELBOHF_00539	FIEGNBAC_02621	OANKHMNP_03323	KPBLHKFI_03468	KDGAEOAM_03482
metH	PG.fasta_03299	PC.fasta_03318	PV.fasta_00852	NOIMIMJO_03144	NKGBFEIF_03425	KDBLBEKM_00260	AEFKEECK_03954	HLBEKCEM_04192	OLELBOHF_04133	FIEGNBAC_01941	OANKHMNP_00257	KPBLHKFI_00257	KDGAEOAM_00260
deoA	PG.fasta_01247	PC.fasta_01915	PV.fasta_03427	NOIMIMJO_02227	NKGBFEIF_00141	KDBLBEKM_03389	AEFKEECK_00768	HLBEKCEM_00798	OLELBOHF_00804	FIEGNBAC_02849	OANKHMNP_03119	KPBLHKFI_03252	KDGAEOAM_03264
ackA	PG.fasta_01803	PC.fasta_03875	PV.fasta_03660	NOIMIMJO_04118	NKGBFEIF_00750	KDBLBEKM_02715	AEFKEECK_01421	HLBEKCEM_01429	OLELBOHF_01512	FIEGNBAC_01620	OANKHMNP_02551	KPBLHKFI_02649	KDGAEOAM_02673
xseA	PG.fasta_02409	PC.fasta_02626	PV.fasta_02660	NOIMIMJO_03893	NKGBFEIF_00539	KDBLBEKM_02925	AEFKEECK_01195	HLBEKCEM_01215	OLELBOHF_01312	FIEGNBAC_01847	OANKHMNP_02761	KPBLHKFI_02849	KDGAEOAM_02883
ung	PG.fasta_02464	PC.fasta_02681	PV.fasta_02714	NOIMIMJO_03838	NKGBFEIF_00483	KDBLBEKM_02979	AEFKEECK_01140	HLBEKCEM_01159	OLELBOHF_01257	FIEGNBAC_01902	OANKHMNP_02816	KPBLHKFI_02905	KDGAEOAM_02938
mlaC	PG.fasta_03640	PC.fasta_03641	PV.fasta_01042	NOIMIMJO_03335	NKGBFEIF_03188	KDBLBEKM_00452	AEFKEECK_03762	HLBEKCEM_03893	OLELBOHF_03851	FIEGNBAC_02132	OANKHMNP_00446	KPBLHKFI_00446	KDGAEOAM_00454
tus	PG.fasta_00816	PC.fasta_00757	PV.fasta_00561	NOIMIMJO_00670	NKGBFEIF_01646	KDBLBEKM_01891	AEFKEECK_02284	HLBEKCEM_02340	OLELBOHF_02362	FIEGNBAC_00721	OANKHMNP_01762	KPBLHKFI_01844	KDGAEOAM_01854
ybaK	PG.fasta_02866	PC.fasta_04103	PV.fasta_01835	NOIMIMJO_01557	NKGBFEIF_02571	KDBLBEKM_01069	AEFKEECK_03152	HLBEKCEM_03297	OLELBOHF_03231	FIEGNBAC_03911	OANKHMNP_01013	KPBLHKFI_01044	KDGAEOAM_01045
pdeN_2	PG.fasta_04001	PC.fasta_03791	PV.fasta_02446	NOIMIMJO_02674	NKGBFEIF_03894	KDBLBEKM_03840	AEFKEECK_00295	HLBEKCEM_00299	OLELBOHF_00301	FIEGNBAC_04456	OANKHMNP_03561	KPBLHKFI_03706	KDGAEOAM_03720
ygfF	PG.fasta_01365	PC.fasta_02033	PV.fasta_01984	NOIMIMJO_02009	NKGBFEIF_00245	KDBLBEKM_03272	AEFKEECK_00884	HLBEKCEM_00916	OLELBOHF_00921	FIEGNBAC_03083	OANKHMNP_03031	KPBLHKFI_03136	KDGAEOAM_03161
group_6605	PG.fasta_03669	PC.fasta_03612	PV.fasta_01071	NOIMIMJO_03364	NKGBFEIF_03159	KDBLBEKM_00481	AEFKEECK_03733	HLBEKCEM_03864	OLELBOHF_03822	FIEGNBAC_02161	OANKHMNP_00475	KPBLHKFI_00475	KDGAEOAM_00483
hemA	PG.fasta_00612	PC.fasta_00553	PV.fasta_02885	NOIMIMJO_00871	NKGBFEIF_01846	KDBLBEKM_01693	AEFKEECK_02484	HLBEKCEM_02540	OLELBOHF_02563	FIEGNBAC_00520	OANKHMNP_01573	KPBLHKFI_01644	KDGAEOAM_01654
group_6607	PG.fasta_00984	PC.fasta_01656	PV.fasta_03049	NOIMIMJO_02431	NKGBFEIF_04136	KDBLBEKM_03600	AEFKEECK_00538	HLBEKCEM_00542	OLELBOHF_00543	FIEGNBAC_02625	OANKHMNP_03319	KPBLHKFI_03464	KDGAEOAM_03478
rluD	PG.fasta_01501	PC.fasta_02169	PV.fasta_02122	NOIMIMJO_01873	NKGBFEIF_00381	KDBLBEKM_03091	AEFKEECK_01021	HLBEKCEM_01052	OLELBOHF_01086	FIEGNBAC_03218	OANKHMNP_02888	KPBLHKFI_03002	KDGAEOAM_03029
leuB	PG.fasta_03860	PC.fasta_02356	PV.fasta_01250	NOIMIMJO_03626	NKGBFEIF_02916	KDBLBEKM_00729	AEFKEECK_03509	HLBEKCEM_03635	OLELBOHF_03572	FIEGNBAC_02429	OANKHMNP_00670	KPBLHKFI_00704	KDGAEOAM_00704
cheB	PG.fasta_02199	PC.fasta_01170	PV.fasta_03790	NOIMIMJO_00259	NKGBFEIF_01233	KDBLBEKM_02290	AEFKEECK_01872	HLBEKCEM_01927	OLELBOHF_01949	FIEGNBAC_01130	OANKHMNP_02152	KPBLHKFI_02246	KDGAEOAM_02256
thiL	PG.fasta_02931	PC.fasta_04168	PV.fasta_01770	NOIMIMJO_01622	NKGBFEIF_02636	KDBLBEKM_01004	AEFKEECK_03217	HLBEKCEM_03362	OLELBOHF_03296	FIEGNBAC_03976	OANKHMNP_00948	KPBLHKFI_00979	KDGAEOAM_00980
ddpA_3	PG.fasta_03990	PC.fasta_03780	PV.fasta_02457	NOIMIMJO_02686	NKGBFEIF_03883	KDBLBEKM_03851	AEFKEECK_00284	HLBEKCEM_00288	OLELBOHF_00290	FIEGNBAC_04467	OANKHMNP_03572	KPBLHKFI_03717	KDGAEOAM_03731
ybgI	PG.fasta_00114	PC.fasta_00055	PV.fasta_00426	NOIMIMJO_01381	NKGBFEIF_02433	KDBLBEKM_01201	AEFKEECK_02981	HLBEKCEM_03091	OLELBOHF_03058	FIEGNBAC_03494	OANKHMNP_01130	KPBLHKFI_01170	KDGAEOAM_01177
gltJ	PG.fasta_00081	PC.fasta_00022	PV.fasta_00459	NOIMIMJO_01416	NKGBFEIF_02466	KDBLBEKM_01168	AEFKEECK_03014	HLBEKCEM_03124	OLELBOHF_03091	FIEGNBAC_03527	OANKHMNP_01097	KPBLHKFI_01138	KDGAEOAM_01144
yhdY	PG.fasta_00912	PC.fasta_01584	PV.fasta_03122	NOIMIMJO_02504	NKGBFEIF_04064	KDBLBEKM_03670	AEFKEECK_00466	HLBEKCEM_00470	OLELBOHF_00471	FIEGNBAC_02553	OANKHMNP_03390	KPBLHKFI_03536	KDGAEOAM_03549
group_6616	PG.fasta_03383	PC.fasta_03402	PV.fasta_02193	NOIMIMJO_03024	NKGBFEIF_03547	KDBLBEKM_00138	AEFKEECK_04075	HLBEKCEM_04312	OLELBOHF_04254	FIEGNBAC_04199	OANKHMNP_00138	KPBLHKFI_00140	KDGAEOAM_00139
group_6617	PG.fasta_03190	PC.fasta_03209	PV.fasta_00959	NOIMIMJO_03255	NKGBFEIF_03316	KDBLBEKM_00369	AEFKEECK_03845	HLBEKCEM_04083	OLELBOHF_04025	FIEGNBAC_02049	OANKHMNP_00366	KPBLHKFI_00367	KDGAEOAM_00371
artM_1	PG.fasta_00277	PC.fasta_00218	PV.fasta_00263	NOIMIMJO_01218	NKGBFEIF_02270	KDBLBEKM_01363	AEFKEECK_02818	HLBEKCEM_02908	OLELBOHF_02895	FIEGNBAC_03330	OANKHMNP_01291	KPBLHKFI_01330	KDGAEOAM_01338
rsxA	PG.fasta_00766	PC.fasta_00707	PV.fasta_02734	NOIMIMJO_00721	NKGBFEIF_01695	KDBLBEKM_01843	AEFKEECK_02333	HLBEKCEM_02389	OLELBOHF_02411	FIEGNBAC_00672	OANKHMNP_01724	KPBLHKFI_01795	KDGAEOAM_01805
ispD	PG.fasta_01458	PC.fasta_02126	PV.fasta_02078	NOIMIMJO_01916	NKGBFEIF_00337	KDBLBEKM_03134	AEFKEECK_00978	HLBEKCEM_01010	OLELBOHF_01014	FIEGNBAC_03176	OANKHMNP_02927	KPBLHKFI_03043	KDGAEOAM_03069
gltX	PG.fasta_02312	PC.fasta_02529	PV.fasta_02564	NOIMIMJO_03989	NKGBFEIF_00635	KDBLBEKM_02828	AEFKEECK_01301	HLBEKCEM_01311	OLELBOHF_01408	FIEGNBAC_01750	OANKHMNP_02665	KPBLHKFI_02752	KDGAEOAM_02788
scrY	PG.fasta_03205	PC.fasta_03224	PV.fasta_00944	NOIMIMJO_03240	NKGBFEIF_03331	KDBLBEKM_00354	AEFKEECK_03860	HLBEKCEM_04098	OLELBOHF_04040	FIEGNBAC_02034	OANKHMNP_00351	KPBLHKFI_00352	KDGAEOAM_00355
sbcD	PG.fasta_02951	PC.fasta_04485	PV.fasta_01750	NOIMIMJO_01729	NKGBFEIF_02657	KDBLBEKM_00983	AEFKEECK_03238	HLBEKCEM_03382	OLELBOHF_03316	FIEGNBAC_03996	OANKHMNP_00927	KPBLHKFI_00958	KDGAEOAM_00959
ybjP	PG.fasta_00281	PC.fasta_00222	PV.fasta_00259	NOIMIMJO_01214	NKGBFEIF_02266	KDBLBEKM_01367	AEFKEECK_02814	HLBEKCEM_02904	OLELBOHF_02891	FIEGNBAC_03326	OANKHMNP_01295	KPBLHKFI_01334	KDGAEOAM_01342
guaB	PG.fasta_02408	PC.fasta_02625	PV.fasta_02659	NOIMIMJO_03894	NKGBFEIF_00540	KDBLBEKM_02924	AEFKEECK_01196	HLBEKCEM_01216	OLELBOHF_01313	FIEGNBAC_01846	OANKHMNP_02760	KPBLHKFI_02848	KDGAEOAM_02882
yjfF	PG.fasta_00772	PC.fasta_00713	PV.fasta_02728	NOIMIMJO_00715	NKGBFEIF_01689	KDBLBEKM_01849	AEFKEECK_02327	HLBEKCEM_02383	OLELBOHF_02405	FIEGNBAC_00678	OANKHMNP_01730	KPBLHKFI_01801	KDGAEOAM_01811
nfo	PG.fasta_01715	PC.fasta_01528	PV.fasta_03195	NOIMIMJO_04233	NKGBFEIF_00838	KDBLBEKM_02624	AEFKEECK_01508	HLBEKCEM_01518	OLELBOHF_01600	FIEGNBAC_01532	OANKHMNP_02465	KPBLHKFI_02563	KDGAEOAM_02585
cynR_4	PG.fasta_03252	PC.fasta_03271	PV.fasta_00897	NOIMIMJO_03191	NKGBFEIF_03379	KDBLBEKM_00306	AEFKEECK_03907	HLBEKCEM_04146	OLELBOHF_04087	FIEGNBAC_01987	OANKHMNP_00303	KPBLHKFI_00303	KDGAEOAM_00307
cobC	PG.fasta_04180	PC.fasta_02301	PV.fasta_01304	NOIMIMJO_03572	NKGBFEIF_02971	KDBLBEKM_00674	AEFKEECK_03563	HLBEKCEM_03689	OLELBOHF_03627	FIEGNBAC_02374	OANKHMNP_00616	KPBLHKFI_00649	KDGAEOAM_00649
osmY_2	PG.fasta_01242	PC.fasta_01910	PV.fasta_03432	NOIMIMJO_02232	NKGBFEIF_00136	KDBLBEKM_03394	AEFKEECK_00763	HLBEKCEM_00793	OLELBOHF_00799	FIEGNBAC_02844	OANKHMNP_03124	KPBLHKFI_03257	KDGAEOAM_03269
pepQ	PG.fasta_03316	PC.fasta_03335	PV.fasta_02128	NOIMIMJO_03089	NKGBFEIF_03480	KDBLBEKM_00206	AEFKEECK_04008	HLBEKCEM_04247	OLELBOHF_04187	FIEGNBAC_04132	OANKHMNP_00205	KPBLHKFI_00205	KDGAEOAM_00208
yrfG	PG.fasta_04397	PC.fasta_04431	PV.fasta_02377	NOIMIMJO_02605	NKGBFEIF_03963	KDBLBEKM_03771	AEFKEECK_00364	HLBEKCEM_00368	OLELBOHF_00370	FIEGNBAC_04387	OANKHMNP_03491	KPBLHKFI_03637	KDGAEOAM_03650
yeeZ	PG.fasta_01626	PC.fasta_01439	PV.fasta_03278	NOIMIMJO_04328	NKGBFEIF_00932	KDBLBEKM_02535	AEFKEECK_01596	HLBEKCEM_01609	OLELBOHF_01689	FIEGNBAC_01445	OANKHMNP_02389	KPBLHKFI_02484	KDGAEOAM_02507
group_6636	PG.fasta_00532	PC.fasta_00473	PV.fasta_00005	NOIMIMJO_00954	NKGBFEIF_01960	KDBLBEKM_01622	AEFKEECK_02564	HLBEKCEM_02649	OLELBOHF_02638	FIEGNBAC_00444	OANKHMNP_01547	KPBLHKFI_01590	KDGAEOAM_01592
ddpB	PG.fasta_03989	PC.fasta_03779	PV.fasta_02458	NOIMIMJO_02687	NKGBFEIF_03882	KDBLBEKM_03852	AEFKEECK_00283	HLBEKCEM_00287	OLELBOHF_00289	FIEGNBAC_04468	OANKHMNP_03573	KPBLHKFI_03718	KDGAEOAM_03732
prc	PG.fasta_02131	PC.fasta_01102	PV.fasta_03942	NOIMIMJO_00327	NKGBFEIF_01299	KDBLBEKM_02223	AEFKEECK_01939	HLBEKCEM_01995	OLELBOHF_02017	FIEGNBAC_01064	OANKHMNP_02085	KPBLHKFI_02180	KDGAEOAM_02189
ftsX	PG.fasta_04023	PC.fasta_03813	PV.fasta_02424	NOIMIMJO_02652	NKGBFEIF_03916	KDBLBEKM_03818	AEFKEECK_00317	HLBEKCEM_00321	OLELBOHF_00323	FIEGNBAC_04434	OANKHMNP_03538	KPBLHKFI_03683	KDGAEOAM_03697
kdgK_1	PG.fasta_03448	PC.fasta_03467	PV.fasta_02257	NOIMIMJO_02960	NKGBFEIF_03611	KDBLBEKM_00073	AEFKEECK_00015	HLBEKCEM_00015	OLELBOHF_00015	FIEGNBAC_04265	OANKHMNP_00074	KPBLHKFI_00075	KDGAEOAM_00074
ycfS	PG.fasta_00694	PC.fasta_00635	PV.fasta_02806	NOIMIMJO_00791	NKGBFEIF_01768	KDBLBEKM_01772	AEFKEECK_02405	HLBEKCEM_02460	OLELBOHF_02483	FIEGNBAC_00600	OANKHMNP_01653	KPBLHKFI_01723	KDGAEOAM_01733
galR	PG.fasta_03681	PC.fasta_03600	PV.fasta_01083	NOIMIMJO_03376	NKGBFEIF_03147	KDBLBEKM_00493	AEFKEECK_03721	HLBEKCEM_03852	OLELBOHF_03810	FIEGNBAC_02173	OANKHMNP_00488	KPBLHKFI_00487	KDGAEOAM_00496
modB	PG.fasta_00164	PC.fasta_00105	PV.fasta_00376	NOIMIMJO_01331	NKGBFEIF_02383	KDBLBEKM_01251	AEFKEECK_02931	HLBEKCEM_03041	OLELBOHF_03008	FIEGNBAC_03444	OANKHMNP_01180	KPBLHKFI_01220	KDGAEOAM_01226
leuA_2	PG.fasta_03859	PC.fasta_02357	PV.fasta_01249	NOIMIMJO_03627	NKGBFEIF_02915	KDBLBEKM_00730	AEFKEECK_03508	HLBEKCEM_03634	OLELBOHF_03571	FIEGNBAC_02430	OANKHMNP_00671	KPBLHKFI_00705	KDGAEOAM_00705
amiC_1	PG.fasta_01400	PC.fasta_02068	PV.fasta_02019	NOIMIMJO_01974	NKGBFEIF_00280	KDBLBEKM_03193	AEFKEECK_00919	HLBEKCEM_00951	OLELBOHF_00956	FIEGNBAC_03118	OANKHMNP_02986	KPBLHKFI_03101	KDGAEOAM_03126
argT_1	PG.fasta_01636	PC.fasta_01449	PV.fasta_03266	NOIMIMJO_04316	NKGBFEIF_00920	KDBLBEKM_02547	AEFKEECK_01586	HLBEKCEM_01597	OLELBOHF_01679	FIEGNBAC_01455	OANKHMNP_02399	KPBLHKFI_02496	KDGAEOAM_02519
trmA	PG.fasta_04184	PC.fasta_04062	PV.fasta_03521	NOIMIMJO_02771	NKGBFEIF_03798	KDBLBEKM_03935	AEFKEECK_00199	HLBEKCEM_00203	OLELBOHF_00205	FIEGNBAC_00110	OANKHMNP_03655	KPBLHKFI_03801	KDGAEOAM_03815
deoR_1	PG.fasta_00505	PC.fasta_00446	PV.fasta_00029	NOIMIMJO_00978	NKGBFEIF_01984	KDBLBEKM_01595	AEFKEECK_02588	HLBEKCEM_02676	OLELBOHF_02665	FIEGNBAC_04563	OANKHMNP_01523	KPBLHKFI_01563	KDGAEOAM_01569
lolD_1	PG.fasta_00464	PC.fasta_00405	PV.fasta_00070	NOIMIMJO_01020	NKGBFEIF_02025	KDBLBEKM_01553	AEFKEECK_02629	HLBEKCEM_02718	OLELBOHF_02708	FIEGNBAC_04606	OANKHMNP_01481	KPBLHKFI_01521	KDGAEOAM_01527
secA	PG.fasta_03838	PC.fasta_02378	PV.fasta_01228	NOIMIMJO_03648	NKGBFEIF_02894	KDBLBEKM_00751	AEFKEECK_03487	HLBEKCEM_03613	OLELBOHF_03550	FIEGNBAC_02451	OANKHMNP_00692	KPBLHKFI_00726	KDGAEOAM_00726
tadA	PG.fasta_02445	PC.fasta_02662	PV.fasta_02695	NOIMIMJO_03857	NKGBFEIF_00502	KDBLBEKM_02960	AEFKEECK_01159	HLBEKCEM_01179	OLELBOHF_01276	FIEGNBAC_01883	OANKHMNP_02797	KPBLHKFI_02886	KDGAEOAM_02919
pknD_1	PG.fasta_00621	PC.fasta_00562	PV.fasta_02876	NOIMIMJO_00862	NKGBFEIF_01837	KDBLBEKM_01702	AEFKEECK_02475	HLBEKCEM_02530	OLELBOHF_02554	FIEGNBAC_00529	OANKHMNP_01582	KPBLHKFI_01653	KDGAEOAM_01663
group_6653	PG.fasta_01526	PC.fasta_01339	PV.fasta_03377	NOIMIMJO_00028	NKGBFEIF_01085	KDBLBEKM_02438	AEFKEECK_01695	HLBEKCEM_01708	OLELBOHF_01789	FIEGNBAC_01344	OANKHMNP_02288	KPBLHKFI_02390	KDGAEOAM_02406
yajL	PG.fasta_02924	PC.fasta_04161	PV.fasta_01777	NOIMIMJO_01615	NKGBFEIF_02629	KDBLBEKM_01011	AEFKEECK_03210	HLBEKCEM_03355	OLELBOHF_03289	FIEGNBAC_03969	OANKHMNP_00955	KPBLHKFI_00986	KDGAEOAM_00987
mliC	PG.fasta_00753	PC.fasta_00694	PV.fasta_02747	NOIMIMJO_00734	NKGBFEIF_01708	KDBLBEKM_01830	AEFKEECK_02346	HLBEKCEM_02402	OLELBOHF_02424	FIEGNBAC_00659	OANKHMNP_01710	KPBLHKFI_01781	KDGAEOAM_01791
yegS	PG.fasta_01678	PC.fasta_01491	PV.fasta_03159	NOIMIMJO_04267	NKGBFEIF_00875	KDBLBEKM_02590	AEFKEECK_01544	HLBEKCEM_01552	OLELBOHF_01637	FIEGNBAC_01498	OANKHMNP_02431	KPBLHKFI_02529	KDGAEOAM_02551
iolC	PG.fasta_04012	PC.fasta_03802	PV.fasta_02435	NOIMIMJO_02663	NKGBFEIF_03905	KDBLBEKM_03829	AEFKEECK_00306	HLBEKCEM_00310	OLELBOHF_00312	FIEGNBAC_04445	OANKHMNP_03550	KPBLHKFI_03695	KDGAEOAM_03709
aceA	PG.fasta_03307	PC.fasta_03326	PV.fasta_00845	NOIMIMJO_03136	NKGBFEIF_03432	KDBLBEKM_00253	AEFKEECK_03961	HLBEKCEM_04199	OLELBOHF_04140	FIEGNBAC_01934	OANKHMNP_00250	KPBLHKFI_00250	KDGAEOAM_00253
yeiG	PG.fasta_01707	PC.fasta_01520	PV.fasta_03187	NOIMIMJO_04241	NKGBFEIF_00846	KDBLBEKM_02616	AEFKEECK_01516	HLBEKCEM_01526	OLELBOHF_01608	FIEGNBAC_01524	OANKHMNP_02457	KPBLHKFI_02555	KDGAEOAM_02577
group_666	PG.fasta_00827	PC.fasta_00768	PV.fasta_00572	NOIMIMJO_00659	NKGBFEIF_01635	KDBLBEKM_01902	AEFKEECK_02273	HLBEKCEM_02329	OLELBOHF_02351	FIEGNBAC_00732	OANKHMNP_01773	KPBLHKFI_01855	KDGAEOAM_01864
group_6660	PG.fasta_01808	PC.fasta_03880	PV.fasta_03665	NOIMIMJO_04113	NKGBFEIF_00745	KDBLBEKM_02720	AEFKEECK_01416	HLBEKCEM_01424	OLELBOHF_01507	FIEGNBAC_01625	OANKHMNP_02556	KPBLHKFI_02654	KDGAEOAM_02678
group_6661	PG.fasta_00112	PC.fasta_00053	PV.fasta_00428	NOIMIMJO_01383	NKGBFEIF_02435	KDBLBEKM_01199	AEFKEECK_02983	HLBEKCEM_03093	OLELBOHF_03060	FIEGNBAC_03496	OANKHMNP_01128	KPBLHKFI_01168	KDGAEOAM_01175
tyrA	PG.fasta_01497	PC.fasta_02165	PV.fasta_02118	NOIMIMJO_01877	NKGBFEIF_00377	KDBLBEKM_03095	AEFKEECK_01017	HLBEKCEM_01048	OLELBOHF_01082	FIEGNBAC_03214	OANKHMNP_02892	KPBLHKFI_03006	KDGAEOAM_03033
group_6663	PG.fasta_00825	PC.fasta_00766	PV.fasta_00570	NOIMIMJO_00661	NKGBFEIF_01637	KDBLBEKM_01900	AEFKEECK_02275	HLBEKCEM_02331	OLELBOHF_02353	FIEGNBAC_00730	OANKHMNP_01771	KPBLHKFI_01853	KDGAEOAM_01862
ido	PG.fasta_03928	PC.fasta_03718	PV.fasta_02519	NOIMIMJO_02748	NKGBFEIF_03821	KDBLBEKM_03913	AEFKEECK_00222	HLBEKCEM_00226	OLELBOHF_00228	FIEGNBAC_04529	OANKHMNP_03634	KPBLHKFI_03780	KDGAEOAM_03793
dnaE	PG.fasta_03757	PC.fasta_02459	PV.fasta_01148	NOIMIMJO_03728	NKGBFEIF_02814	KDBLBEKM_00831	AEFKEECK_03406	HLBEKCEM_03533	OLELBOHF_03469	FIEGNBAC_02531	OANKHMNP_00772	KPBLHKFI_00807	KDGAEOAM_00806
modA	PG.fasta_00163	PC.fasta_00104	PV.fasta_00377	NOIMIMJO_01332	NKGBFEIF_02384	KDBLBEKM_01250	AEFKEECK_02932	HLBEKCEM_03042	OLELBOHF_03009	FIEGNBAC_03445	OANKHMNP_01179	KPBLHKFI_01219	KDGAEOAM_01225
acrB_3	PG.fasta_02883	PC.fasta_04120	PV.fasta_01818	NOIMIMJO_01574	NKGBFEIF_02588	KDBLBEKM_01052	AEFKEECK_03169	HLBEKCEM_03314	OLELBOHF_03248	FIEGNBAC_03928	OANKHMNP_00996	KPBLHKFI_01027	KDGAEOAM_01028
codB	PG.fasta_01558	PC.fasta_01371	PV.fasta_03345	NOIMIMJO_04455	NKGBFEIF_01053	KDBLBEKM_02470	AEFKEECK_01663	HLBEKCEM_01676	OLELBOHF_01757	FIEGNBAC_01376	OANKHMNP_02320	KPBLHKFI_02424	KDGAEOAM_02438
coaBC	PG.fasta_04253	PC.fasta_03993	PV.fasta_03591	NOIMIMJO_02840	NKGBFEIF_03729	KDBLBEKM_04005	AEFKEECK_00130	HLBEKCEM_00133	OLELBOHF_00135	FIEGNBAC_00041	OANKHMNP_03725	KPBLHKFI_03871	KDGAEOAM_03884
viaA	PG.fasta_03508	PC.fasta_03527	PV.fasta_02316	NOIMIMJO_02899	NKGBFEIF_03671	KDBLBEKM_00014	AEFKEECK_00075	HLBEKCEM_00074	OLELBOHF_00076	FIEGNBAC_04325	OANKHMNP_00014	KPBLHKFI_00014	KDGAEOAM_00014
cfxP	PG.fasta_04422	PC.fasta_04456	PV.fasta_02352	NOIMIMJO_02580	NKGBFEIF_03988	KDBLBEKM_03746	AEFKEECK_00390	HLBEKCEM_00393	OLELBOHF_00395	FIEGNBAC_04362	OANKHMNP_03466	KPBLHKFI_03612	KDGAEOAM_03624
nudC	PG.fasta_04583	PC.fasta_04578	PV.fasta_04205	NOIMIMJO_03118	NKGBFEIF_03450	KDBLBEKM_00236	AEFKEECK_03979	HLBEKCEM_04217	OLELBOHF_04158	FIEGNBAC_00396	OANKHMNP_00234	KPBLHKFI_00234	KDGAEOAM_00237
group_6673	PG.fasta_01702	PC.fasta_01515	PV.fasta_03182	NOIMIMJO_04246	NKGBFEIF_00851	KDBLBEKM_02611	AEFKEECK_01521	HLBEKCEM_01531	OLELBOHF_01613	FIEGNBAC_01519	OANKHMNP_02452	KPBLHKFI_02550	KDGAEOAM_02572
brnQ	PG.fasta_02946	PC.fasta_04480	PV.fasta_01755	NOIMIMJO_01724	NKGBFEIF_02651	KDBLBEKM_00988	AEFKEECK_03232	HLBEKCEM_03377	OLELBOHF_03311	FIEGNBAC_03991	OANKHMNP_00932	KPBLHKFI_00964	KDGAEOAM_00965
kbl	PG.fasta_04233	PC.fasta_04013	PV.fasta_03570	NOIMIMJO_02820	NKGBFEIF_03749	KDBLBEKM_03985	AEFKEECK_00150	HLBEKCEM_00154	OLELBOHF_00155	FIEGNBAC_00061	OANKHMNP_03704	KPBLHKFI_03850	KDGAEOAM_03864
ugpB_1	PG.fasta_04032	PC.fasta_03822	PV.fasta_02415	NOIMIMJO_02643	NKGBFEIF_03925	KDBLBEKM_03809	AEFKEECK_00325	HLBEKCEM_00330	OLELBOHF_00332	FIEGNBAC_04425	OANKHMNP_03529	KPBLHKFI_03675	KDGAEOAM_03688
rnb	PG.fasta_02014	PC.fasta_00984	PV.fasta_00778	NOIMIMJO_00461	NKGBFEIF_01417	KDBLBEKM_02108	AEFKEECK_02057	HLBEKCEM_02114	OLELBOHF_02135	FIEGNBAC_00946	OANKHMNP_01968	KPBLHKFI_02062	KDGAEOAM_02072
group_6678	PG.fasta_01664	PC.fasta_01477	PV.fasta_03145	NOIMIMJO_04281	NKGBFEIF_00889	KDBLBEKM_02576	AEFKEECK_01558	HLBEKCEM_01566	OLELBOHF_01651	FIEGNBAC_01484	OANKHMNP_02417	KPBLHKFI_02515	KDGAEOAM_02537
pldB	PG.fasta_03339	PC.fasta_03358	PV.fasta_02151	NOIMIMJO_03066	NKGBFEIF_03503	KDBLBEKM_00183	AEFKEECK_04031	HLBEKCEM_04270	OLELBOHF_04210	FIEGNBAC_04155	OANKHMNP_00182	KPBLHKFI_00182	KDGAEOAM_00184
rbsC_4	PG.fasta_03018	PC.fasta_04245	PV.fasta_01677	NOIMIMJO_01806	NKGBFEIF_02731	KDBLBEKM_00913	AEFKEECK_03324	HLBEKCEM_03450	OLELBOHF_03387	FIEGNBAC_04067	OANKHMNP_00853	KPBLHKFI_00891	KDGAEOAM_00888
ispA	PG.fasta_02927	PC.fasta_04164	PV.fasta_01774	NOIMIMJO_01618	NKGBFEIF_02632	KDBLBEKM_01008	AEFKEECK_03213	HLBEKCEM_03358	OLELBOHF_03292	FIEGNBAC_03972	OANKHMNP_00952	KPBLHKFI_00983	KDGAEOAM_00984
rbsA_3	PG.fasta_02350	PC.fasta_02567	PV.fasta_02602	NOIMIMJO_03951	NKGBFEIF_00597	KDBLBEKM_02865	AEFKEECK_01263	HLBEKCEM_01273	OLELBOHF_01370	FIEGNBAC_01788	OANKHMNP_02703	KPBLHKFI_02791	KDGAEOAM_02825
group_6683	PG.fasta_01654	PC.fasta_01467	PV.fasta_03135	NOIMIMJO_04291	NKGBFEIF_00899	KDBLBEKM_02566	AEFKEECK_01568	HLBEKCEM_01576	OLELBOHF_01661	FIEGNBAC_01474	OANKHMNP_02407	KPBLHKFI_02505	KDGAEOAM_02527
pepN	PG.fasta_00329	PC.fasta_00270	PV.fasta_00211	NOIMIMJO_01166	NKGBFEIF_02218	KDBLBEKM_01415	AEFKEECK_02766	HLBEKCEM_02856	OLELBOHF_02843	FIEGNBAC_03278	OANKHMNP_01343	KPBLHKFI_01382	KDGAEOAM_01391
flgD	PG.fasta_00425	PC.fasta_00366	PV.fasta_00109	NOIMIMJO_01059	NKGBFEIF_02064	KDBLBEKM_01514	AEFKEECK_02668	HLBEKCEM_02757	OLELBOHF_02747	FIEGNBAC_04645	OANKHMNP_01442	KPBLHKFI_01482	KDGAEOAM_01488
group_6686	PG.fasta_01322	PC.fasta_01990	PV.fasta_01941	NOIMIMJO_02052	NKGBFEIF_00201	KDBLBEKM_03315	AEFKEECK_00841	HLBEKCEM_00872	OLELBOHF_00878	FIEGNBAC_03040	OANKHMNP_03074	KPBLHKFI_03179	KDGAEOAM_03204
group_6687	PG.fasta_00201	PC.fasta_00142	PV.fasta_00339	NOIMIMJO_01294	NKGBFEIF_02346	KDBLBEKM_01288	AEFKEECK_02894	HLBEKCEM_03001	OLELBOHF_02971	FIEGNBAC_03407	OANKHMNP_01217	KPBLHKFI_01257	KDGAEOAM_01263
msiK	PG.fasta_01805	PC.fasta_03877	PV.fasta_03662	NOIMIMJO_04116	NKGBFEIF_00748	KDBLBEKM_02717	AEFKEECK_01419	HLBEKCEM_01427	OLELBOHF_01510	FIEGNBAC_01622	OANKHMNP_02553	KPBLHKFI_02651	KDGAEOAM_02675
[truncated: 5,903 more rows]
